# Supplementary material for: Comparative Analysis of the Growth, Physiological Responses, and Gene Expression of Chinese Soft-Shelled Turtles Cultured in Different Modes
Source: Animals (Basel). 2024 Mar 20;14(6):962. doi: 10.3390/ani14060962 (PMC10967438; doi:10.3390/ani14060962)
Supplement: Supplementary file 1 [file animals-14-00962-s001.zip]

Archive with 6 entries (6 files):
- Figure S1 The anatomical figures of co-cultured turtle (A) and pond-cultured turtle(B), the circled is fat..tif
- Supplementary Table S1-S3.pdf
- Table S4 The fpkm of DEGs of brain samples.xls
- Table S5 The fpkm  of DEGs of gut samples.xls
- Table S6 KEGG pathway on DEGs of brain.xls
- Table S7 KEGG pathway on DEGs of gut.xls
