# Supplementary material for: Comparative Analysis of the Growth, Physiological Responses, and Gene Expression of Chinese Soft-Shelled Turtles Cultured in Different Modes
Source: Animals (Basel). 2024 Mar 20;14(6):962. doi: 10.3390/ani14060962 (PMC10967438; doi:10.3390/ani14060962)
Supplement: Supplementary file 1 [file animals-14-00962-s001.zip › Table S4 The fpkm of DEGs of brain samples.xls]

id	PN1_count	PN2_count	PN3_count	FN1_count	FN2_count	FN3_count	PN1_fpkm	PN2_fpkm	PN3_fpkm	FN1_fpkm	FN2_fpkm	FN3_fpkm	PN_mean	FN_mean	log2(fc)	PValue	FDR	Symbol	Description	KEGG_A_class	KEGG_B_class	Pathway	K_ID	GO Component	GO Function	GO Process	TF_family
LOC102458850	397	376	401	8	0	10	14.477	12.961	14.507	0.248	0	0.326	13.98166667	0.191333333	-6.191304299	2.93E-48	6.88E-44	EIF4E3	PREDICTED: eukaryotic translation initiation factor 4E type 3-like [Pelodiscus sinensis]	-	-	-	-	GO:0034518//RNA cap binding complex;GO:0044444//cytoplasmic part	GO:0008135//translation factor activity, RNA binding	GO:0006412//translation;GO:0007166//cell surface receptor signaling pathway;GO:0010608//posttranscriptional regulation of gene expression	--
LOC102452800	2173	1911	2117	858	882	843	35.361	29.349	34.139	11.659	12.171	12.189	32.94966667	12.00633333	-1.456468243	7.39E-27	8.69E-23	Kdm6b	PREDICTED: lysine-specific demethylase 6B [Pelodiscus sinensis]	-	-	-	-	GO:0031981//nuclear lumen	GO:0003677//DNA binding;GO:0005515//protein binding;GO:0031543//peptidyl-proline dioxygenase activity;GO:0032452//histone demethylase activity;GO:0043169//cation binding;GO:0045543//gibberellin 2-beta-dioxygenase activity	GO:0003158//endothelium development;GO:0006357//regulation of transcription from RNA polymerase II promoter;GO:0006952//defense response;GO:0009636//response to toxic substance;GO:0021543//pallium development;GO:0034614//cellular response to reactive oxygen species;GO:0035051//cardiocyte differentiation;GO:0042246//tissue regeneration;GO:0070076//histone lysine demethylation	--
LOC102462178	5896	4108	5341	1602	1651	1825	55.268	36.343	49.614	12.54	13.124	15.201	47.075	13.62166667	-1.789057861	2.39E-24	1.87E-20	JARID2	PREDICTED: LOW QUALITY PROTEIN: protein Jumonji [Pelodiscus sinensis]	Cellular Processes	Cellular community - eukaryotes	ko04550//Signaling pathways regulating pluripotency of stem cells	K11478	GO:0031519//PcG protein complex;GO:0031981//nuclear lumen;GO:0034708//methyltransferase complex	GO:0000976//transcription regulatory region sequence-specific DNA binding;GO:0000981//RNA polymerase II transcription factor activity, sequence-specific DNA binding;GO:0032451//demethylase activity	GO:0006357//regulation of transcription from RNA polymerase II promoter;GO:0008283//cell proliferation;GO:0010629//negative regulation of gene expression;GO:0030154//cell differentiation;GO:0031057//negative regulation of histone modification;GO:0031062//positive regulation of histone methylation;GO:0048534//hematopoietic or lymphoid organ development	ARID
MSTRG.6271	0	0	0	1040	4040	1557	0	0	0	11.825	46.659	18.846	0.001	25.77666667	14.65377809	1.67E-19	9.80E-16	--	PREDICTED: LOW QUALITY PROTEIN: RNA-directed DNA polymerase from mobile element jockey-like, partial [Pygoscelis adeliae]	-	-	-	-	-	-	-	--
LOC102455080	2509	2105	2215	742	998	1022	12.467	9.872	10.907	3.079	4.205	4.512	11.082	3.932	-1.494883045	3.24E-19	1.52E-15	-	-	-	-	-	-	-	-	-	-
LOC102450310	312	39	281	1	2	0	13.817	1.63	12.332	0.037	0.075	0	9.259666667	0.037333333	-7.954352123	2.27E-14	6.66E-11	SERPINB4	PREDICTED: leukocyte elastase inhibitor-like [Pelodiscus sinensis]	Human Diseases	Infectious disease: parasitic	ko05146//Amoebiasis	K13963	-	-	-	--
MSTRG.5645	34	234	137	0	0	0	1.116	7.257	4.453	0	0	0	4.275333333	0.001	-12.06182119	2.97E-13	6.98E-10	--	-	Organismal Systems;Organismal Systems	Digestive system;Aging	ko04978//Mineral absorption;ko04212//Longevity regulating pathway - worm	K14739;K14739	-	-	-	--
LOC102457652	2018	1790	1719	962	1196	995	18.538	15.535	15.373	7.16	9.171	8.053	16.482	8.128	-1.019919009	1.62E-12	3.47E-09	Epb41	PREDICTED: protein 4.1 isoform X8 [Pelodiscus sinensis]	-	-	-	-	GO:0005856//cytoskeleton;GO:0032991//macromolecular complex;GO:0044425//membrane part	GO:0005515//protein binding;GO:0035091//phosphatidylinositol binding	GO:0030036//actin cytoskeleton organization;GO:0043393//regulation of protein binding	--
LOC102456305	1216	986	1309	591	535	589	21.87	16.866	23.491	8.876	8.184	9.413	20.74233333	8.824333333	-1.233019	2.61E-12	5.11E-09	RSRP1	PREDICTED: arginine/serine-rich protein 1 [Pelodiscus sinensis]	-	-	-	-	-	-	-	--
LOC102446301	609	749	703	1913	1576	1600	11.176	12.957	12.785	29.315	24.483	26.09	12.306	26.62933333	1.113654413	3.18E-12	5.75E-09	RTN4RL1	PREDICTED: reticulon-4 receptor-like 1 [Pelodiscus sinensis]	-	-	-	-	GO:0031225//anchored component of membrane;GO:0031988//membrane-bounded vesicle;GO:0044459//plasma membrane part;GO:0098589//membrane region	GO:0005488//binding;GO:0060089//molecular transducer activity	GO:0007165//signal transduction;GO:0031102//neuron projection regeneration	--
LOC102451428	352	276	325	52	111	101	6.518	4.823	5.964	0.804	1.743	1.662	5.768333333	1.403	-2.039639527	7.53E-12	1.26E-08	AQP3	PREDICTED: aquaporin-3 [Pelodiscus sinensis]	Organismal Systems	Excretory system	ko04962//Vasopressin-regulated water reabsorption	K09876	-	-	-	--
LOC102448713	759	587	616	236	349	270	14.116	10.304	11.353	3.665	5.504	4.462	11.92433333	4.543666667	-1.391979706	1.49E-11	2.19E-08	FN3K	PREDICTED: fructosamine-3-kinase [Pelodiscus sinensis]	-	-	-	-	-	-	-	--
LOC102455272	629	573	499	290	309	336	7.518	6.464	5.911	2.895	3.132	3.569	6.631	3.198666667	-1.051755798	1.29E-10	1.60E-07	MMRN2	PREDICTED: multimerin-2 [Pelodiscus sinensis]	-	-	-	-	GO:0031988//membrane-bounded vesicle;GO:0044420//extracellular matrix component;GO:0044421//extracellular region part	GO:0005488//binding	GO:0009968//negative regulation of signal transduction;GO:0043537//negative regulation of blood vessel endothelial cell migration	--
LOC102461012	802	853	817	3258	1978	2090	17.454	17.52	17.62	59.207	36.503	40.415	17.53133333	45.375	1.37196192	1.62E-10	1.90E-07	EGR1	PREDICTED: early growth response protein 1 [Pelodiscus sinensis]	Human Diseases;Environmental Information Processing;Organismal Systems;Organismal Systems;Human Diseases;Human Diseases	Infectious disease: viral;Signal transduction;Endocrine system;Endocrine system;Endocrine and metabolic disease;Neurodegenerative disease	ko05166//Human T-cell leukemia virus 1 infection;ko04371//Apelin signaling pathway;ko04928//Parathyroid hormone synthesis, secretion and action;ko04912//GnRH signaling pathway;ko04933//AGE-RAGE signaling pathway in diabetic complications;ko05020//Prion disease	K09203;K09203;K09203;K09203;K09203;K09203	-	-	-	zf-C2H2
LOC102451769	2666	2220	1902	5831	5113	5036	37.673	29.607	26.634	68.806	61.268	63.233	31.30466667	64.43566667	1.041481736	3.99E-10	4.08E-07	SLC6A17	PREDICTED: sodium-dependent neutral amino acid transporter SLC6A17 [Pelodiscus sinensis]	-	-	-	-	GO:0016021//integral component of membrane;GO:0016023//cytoplasmic, membrane-bounded vesicle;GO:0044433//cytoplasmic vesicle part	GO:0005326//neurotransmitter transporter activity;GO:0015291//secondary active transmembrane transporter activity	GO:0006812//cation transport;GO:0006865//amino acid transport;GO:0044763//single-organism cellular process	--
LOC102454835	780	561	760	343	366	296	6.369	4.323	6.15	2.339	2.534	2.148	5.614	2.340333333	-1.262315037	6.38E-10	6.00E-07	SLC13A5	PREDICTED: solute carrier family 13 member 5-like, partial [Pelodiscus sinensis]	-	-	-	-	GO:0031224//intrinsic component of membrane	GO:0015142//tricarboxylic acid transmembrane transporter activity;GO:0015291//secondary active transmembrane transporter activity;GO:0015556//C4-dicarboxylate transmembrane transporter activity	GO:0006842//tricarboxylic acid transport;GO:0015744//succinate transport;GO:0030001//metal ion transport;GO:0044763//single-organism cellular process	--
LOC102462418	794	927	353	207	219	262	18.958	20.881	8.347	4.121	4.434	5.559	16.062	4.704666667	-1.77148713	1.26E-09	1.07E-06	F2R	PREDICTED: proteinase-activated receptor 1 isoform X1 [Pelodiscus sinensis]	Human Diseases;Environmental Information Processing;Environmental Information Processing;Human Diseases;Environmental Information Processing;Environmental Information Processing;Environmental Information Processing;Cellular Processes;Environmental Information Processing;Organismal Systems;Organismal Systems	Cancer: overview;Signal transduction;Signaling molecules and interaction;Infectious disease: bacterial;Signal transduction;Signal transduction;Signal transduction;Cell motility;Signal transduction;Immune system;Immune system	ko05200//Pathways in cancer;ko04151//PI3K-Akt signaling pathway;ko04080//Neuroactive ligand-receptor interaction;ko05130//Pathogenic Escherichia coli infection;ko04020//Calcium signaling pathway;ko04072//Phospholipase D signaling pathway;ko04015//Rap1 signaling pathway;ko04810//Regulation of actin cytoskeleton;ko04024//cAMP signaling pathway;ko04611//Platelet activation;ko04610//Complement and co…	K03914;K03914;K03914;K03914;K03914;K03914;K03914;K03914;K03914;K03914;K03914	GO:0005768//endosome;GO:0016021//integral component of membrane;GO:0097060//synaptic membrane	GO:0008528//G-protein coupled peptide receptor activity;GO:0032403//protein complex binding	GO:0000904//cell morphogenesis involved in differentiation;GO:0001775//cell activation;GO:0001894//tissue homeostasis;GO:0002237//response to molecule of bacterial origin;GO:0003093//regulation of glomerular filtration;GO:0006355//regulation of transcription, DNA-templated;GO:0006606//protein import into nucleus;GO:0006940//regulation of smooth muscle contraction;GO:0006952//defense response;GO:0…	--
MSTRG.25753	1816	1881	1598	1230	932	819	16.035	15.675	13.983	9.069	6.978	6.426	15.231	7.491	-1.023780439	1.27E-09	1.07E-06	--	hypothetical protein KIL84_002684 [Mauremys mutica]	-	-	-	-	-	-	-	--
LOC102447187	283	235	211	663	622	597	10.177	7.976	7.519	19.908	18.967	19.075	8.557333333	19.31666667	1.174612966	1.47E-09	1.16E-06	DUSP4	PREDICTED: dual specificity protein phosphatase 4, partial [Pelodiscus sinensis]	Environmental Information Processing	Signal transduction	ko04010//MAPK signaling pathway	K04459	-	-	-	--
MSTRG.8819	112	145	157	480	504	355	14.562	17.8	20.249	52.153	55.623	41.053	17.537	49.60966667	1.500219292	1.48E-09	1.16E-06	--	fibroblast growth factor-binding protein 3 [Dermochelys coriacea]	-	-	-	-	-	-	-	--
LOC102463208	111	57	88	1	13	9	1.928	0.934	1.515	0.015	0.191	0.139	1.459	0.115	-3.665274117	3.72E-09	2.43E-06	TLR5	PREDICTED: toll-like receptor 5 [Pelodiscus sinensis]	Human Diseases;Human Diseases;Human Diseases;Organismal Systems;Human Diseases;Human Diseases	Infectious disease: bacterial;Infectious disease: bacterial;Infectious disease: bacterial;Immune system;Infectious disease: bacterial;Immune disease	ko05130//Pathogenic Escherichia coli infection;ko05131//Shigellosis;ko05132//Salmonella infection;ko04620//Toll-like receptor signaling pathway;ko05134//Legionellosis;ko05321//Inflammatory bowel disease	K10168;K10168;K10168;K10168;K10168;K10168	GO:0016020//membrane	GO:0005488//binding	GO:0002224//toll-like receptor signaling pathway;GO:0008406//gonad development;GO:0031328//positive regulation of cellular biosynthetic process;GO:0032496//response to lipopolysaccharide;GO:0032731//positive regulation of interleukin-1 beta production	--
LOC102453482	578	648	558	201	365	274	11.246	11.899	10.758	3.266	6.022	4.737	11.301	4.675	-1.273412169	3.82E-09	2.43E-06	MAMDC2	PREDICTED: LOW QUALITY PROTEIN: MAM domain-containing protein 2 [Pelodiscus sinensis]	-	-	-	-	GO:0005578//proteinaceous extracellular matrix;GO:0043231//intracellular membrane-bounded organelle	-	GO:0018149//peptide cross-linking;GO:0044707//single-multicellular organism process	--
LOC102456945	2541	1853	2048	534	1124	1019	28.803	19.824	23.005	5.055	10.804	10.264	23.87733333	8.707666667	-1.455283636	5.26E-09	3.09E-06	MRC1	PREDICTED: macrophage mannose receptor 1 [Pelodiscus sinensis]	Human Diseases;Cellular Processes	Infectious disease: bacterial;Transport and catabolism	ko05152//Tuberculosis;ko04145//Phagosome	K06560;K06560	GO:0031090//organelle membrane;GO:0044464//cell part	GO:0038023//signaling receptor activity;GO:0048029//monosaccharide binding	GO:0006897//endocytosis;GO:0032496//response to lipopolysaccharide;GO:0034341//response to interferon-gamma;GO:0050794//regulation of cellular process;GO:0070670//response to interleukin-4	--
LOC102447269	1114	1072	929	2908	1976	3178	13.467	12.231	11.129	29.355	20.256	34.137	12.27566667	27.916	1.18529086	7.82E-09	4.07E-06	ARC	PREDICTED: activity-regulated cytoskeleton-associated protein [Pelodiscus sinensis]	-	-	-	-	GO:0005856//cytoskeleton;GO:0030141//secretory granule;GO:0044309//neuron spine;GO:0097060//synaptic membrane	GO:0005488//binding	GO:0003002//regionalization;GO:0006996//organelle organization;GO:0007611//learning or memory;GO:0009888//tissue development;GO:0016192//vesicle-mediated transport;GO:0022603//regulation of anatomical structure morphogenesis;GO:0032414//positive regulation of ion transmembrane transporter activity;GO:0048167//regulation of synaptic plasticity;GO:0048870//cell motility	--
LOC102450790	263	164	190	32	74	64	16.606	9.773	11.888	1.687	3.962	3.591	12.75566667	3.08	-2.050136046	8.15E-09	4.07E-06	BDMD1	PREDICTED: duodenase-1-like [Pelodiscus sinensis]	Environmental Information Processing;Human Diseases;Human Diseases;Cellular Processes;Organismal Systems	Signaling molecules and interaction;Infectious disease: parasitic;Immune disease;Transport and catabolism;Endocrine system	ko04080//Neuroactive ligand-receptor interaction;ko05146//Amoebiasis;ko05322//Systemic lupus erythematosus;ko04142//Lysosome;ko04614//Renin-angiotensin system	K01319;K01319;K01319;K01319;K01319	-	-	-	--
LOC102446421	1545	2602	2106	1144	1302	957	10.713	17.038	14.48	6.634	7.664	5.904	14.077	6.734	-1.063804283	1.11E-08	5.12E-06	Scn2a	PREDICTED: sodium channel protein type 3 subunit alpha isoform X2 [Pelodiscus sinensis]	Organismal Systems	Sensory system	ko04742//Taste transduction	K04836	-	-	-	--
LOC102447530	99	600	229	66	38	35	2.962	16.942	6.789	1.649	0.964	0.93	8.897666667	1.181	-2.913418087	1.44E-08	6.25E-06	APOLD1	PREDICTED: apolipoprotein L domain-containing protein 1 [Pelodiscus sinensis]	-	-	-	-	GO:0016020//membrane	GO:0005488//binding	GO:0001775//cell activation;GO:0006950//response to stress;GO:0019538//protein metabolic process;GO:0030856//regulation of epithelial cell differentiation;GO:0044765//single-organism transport	--
LOC102461789	237	223	139	515	578	723	11.036	9.791	6.393	20.004	22.738	30.131	9.073333333	24.291	1.420717317	1.51E-08	6.46E-06	FPV008	PREDICTED: C-type lectin domain family 2 member B-like [Pelodiscus sinensis]	-	-	-	-	GO:0016020//membrane;GO:0044464//cell part	-	-	--
MSTRG.28773	3	0	0	44	67	73	0.166	0	0	1.91	2.955	3.367	0.055333333	2.744	5.631987836	1.78E-08	7.36E-06	--	ORF2 [Acanthochelys spixii]	Genetic Information Processing;Genetic Information Processing	Translation;Translation	ko03013//Nucleocytoplasmic transport;ko03008//Ribosome biogenesis in eukaryotes	K14530;K14530	-	-	-	--
MSTRG.18139	186	176	201	70	94	78	6.022	5.378	6.449	1.893	2.581	2.244	5.949666667	2.239333333	-1.409739548	1.92E-08	7.77E-06	--	PREDICTED: RNA-directed DNA polymerase from mobile element jockey-like [Nanorana parkeri]	-	-	-	-	-	-	-	--
MSTRG.19843	0	0	0	55	27	45	0	0	0	2.135	1.053	1.865	0.001	1.684333333	10.71796196	2.28E-08	8.94E-06	--	-	-	-	-	-	-	-	-	--
LOC102457334	354	474	295	147	203	198	6.396	8.082	5.282	2.218	3.11	3.179	6.586666667	2.835666667	-1.215860588	3.66E-08	1.34E-05	myct1	PREDICTED: myc target protein 1 [Pelodiscus sinensis]	-	-	-	-	GO:0016020//membrane	-	GO:0009306//protein secretion;GO:0009896//positive regulation of catabolic process;GO:0010578//regulation of adenylate cyclase activity involved in G-protein coupled receptor signaling pathway;GO:0010646//regulation of cell communication;GO:0043488//regulation of mRNA stability	--
LOC102445789	218	44	112	6	23	10	14.471	2.757	7.368	0.333	1.295	0.59	8.198666667	0.739333333	-3.471092441	4.56E-08	1.62E-05	LYG2	PREDICTED: lysozyme g-like [Pelodiscus sinensis]	-	-	-	-	-	GO:0004553//hydrolase activity, hydrolyzing O-glycosyl compounds	GO:0000270//peptidoglycan metabolic process;GO:0010467//gene expression;GO:0031328//positive regulation of cellular biosynthetic process;GO:0042742//defense response to bacterium;GO:0044036//cell wall macromolecule metabolic process	--
LOC102447027	150	24	118	3	1	12	3.694	0.558	2.88	0.062	0.021	0.263	2.377333333	0.115333333	-4.36546276	4.98E-08	1.72E-05	IL1R2	PREDICTED: interleukin-1 receptor type 2 isoform X2 [Pelodiscus sinensis]	Human Diseases;Environmental Information Processing;Human Diseases;Human Diseases;Organismal Systems;Human Diseases;Human Diseases	Cancer: overview;Signaling molecules and interaction;Infectious disease: viral;Infectious disease: parasitic;Immune system;Cardiovascular disease;Cancer: specific types	ko05202//Transcriptional misregulation in cancer;ko04060//Cytokine-cytokine receptor interaction;ko05166//Human T-cell leukemia virus 1 infection;ko05146//Amoebiasis;ko04640//Hematopoietic cell lineage;ko05418//Fluid shear stress and atherosclerosis;ko05215//Prostate cancer	K04387;K04387;K04387;K04387;K04387;K04387;K04387	GO:0016020//membrane	GO:0004908//interleukin-1 receptor activity;GO:0005488//binding	GO:0002376//immune system process;GO:0007166//cell surface receptor signaling pathway	--
MSTRG.19063	112	146	248	683	532	687	1.876	2.282	4.016	9.052	7.185	9.806	2.724666667	8.681	1.6717815	5.23E-08	1.78E-05	--	ORF2 [Acanthochelys spixii]	-	-	-	-	-	-	-	--
MSTRG.27046	0	0	0	276	293	31	0	0	0	2.874	3.093	0.342	0.001	2.103	11.03823313	5.79E-08	1.94E-05	--	interleukin-6 [Platysternon megacephalum]	-	-	-	-	-	-	-	--
LOC112545789	106	99	136	43	33	36	0.607	0.535	0.772	0.206	0.16	0.183	0.638	0.183	-1.801712775	9.07E-08	2.84E-05	-	-	-	-	-	-	-	-	-	-
LOC102452547	483	801	337	191	224	256	5.747	8.982	4.015	1.889	2.25	2.7	6.248	2.279666667	-1.454571565	9.92E-08	2.96E-05	ITGA1	PREDICTED: integrin alpha-1 isoform X1 [Pelodiscus sinensis]	Environmental Information Processing;Human Diseases;Cellular Processes;Cellular Processes;Human Diseases;Organismal Systems;Human Diseases;Human Diseases;Environmental Information Processing	Signal transduction;Infectious disease: viral;Cell motility;Cellular community - eukaryotes;Cardiovascular disease;Immune system;Cardiovascular disease;Cardiovascular disease;Signaling molecules and interaction	ko04151//PI3K-Akt signaling pathway;ko05165//Human papillomavirus infection;ko04810//Regulation of actin cytoskeleton;ko04510//Focal adhesion;ko05414//Dilated cardiomyopathy;ko04640//Hematopoietic cell lineage;ko05410//Hypertrophic cardiomyopathy;ko05412//Arrhythmogenic right ventricular cardiomyopathy;ko04512//ECM-receptor interaction	K06480;K06480;K06480;K06480;K06480;K06480;K06480;K06480;K06480	GO:0005924//cell-substrate adherens junction;GO:0008305//integrin complex;GO:0030141//secretory granule;GO:0042995//cell projection;GO:0097458//neuron part;GO:0098589//membrane region	GO:0005518//collagen binding;GO:0019902//phosphatase binding;GO:0043169//cation binding	GO:0000956//nuclear-transcribed mRNA catabolic process;GO:0003012//muscle system process;GO:0007599//hemostasis;GO:0008283//cell proliferation;GO:0010922//positive regulation of phosphatase activity;GO:0031589//cell-substrate adhesion;GO:0042058//regulation of epidermal growth factor receptor signaling pathway;GO:0043062//extracellular structure organization;GO:0043065//positive regulation of apo…	--
LOC102448916	563	330	426	1180	1425	1108	13.443	7.436	10.08	23.527	28.852	23.507	10.31966667	25.29533333	1.293474879	9.95E-08	2.96E-05	CHRNA4	PREDICTED: neuronal acetylcholine receptor subunit alpha-4 isoform X2 [Pelodiscus sinensis]	Environmental Information Processing;Organismal Systems;Human Diseases	Signaling molecules and interaction;Nervous system;Substance dependence	ko04080//Neuroactive ligand-receptor interaction;ko04725//Cholinergic synapse;ko05033//Nicotine addiction	K04806;K04806;K04806	GO:0034702//ion channel complex;GO:0043005//neuron projection;GO:0044297//cell body;GO:0097060//synaptic membrane	GO:0004888//transmembrane signaling receptor activity;GO:0005231//excitatory extracellular ligand-gated ion channel activity;GO:0042165//neurotransmitter binding;GO:0046983//protein dimerization activity	GO:0006259//DNA metabolic process;GO:0006950//response to stress;GO:0007600//sensory perception;GO:0014059//regulation of dopamine secretion;GO:0014070//response to organic cyclic compound;GO:0030534//adult behavior;GO:0032412//regulation of ion transmembrane transporter activity;GO:0046649//lymphocyte activation;GO:0051259//protein oligomerization;GO:0060078//regulation of postsynaptic membrane …	--
MSTRG.22721	663	519	425	203	265	317	18.823	13.906	11.957	4.813	6.38	7.997	14.89533333	6.396666667	-1.219468198	1.15E-07	3.30E-05	--	exonuclease mut-7-like protein [Platysternon megacephalum]	-	-	-	-	-	-	-	--
LOC102447520	422	321	500	137	231	164	7.443	5.376	8.744	2.02	3.437	2.567	7.187666667	2.674666667	-1.426164399	1.18E-07	3.30E-05	Chdh	PREDICTED: choline dehydrogenase, mitochondrial [Pelodiscus sinensis]	Metabolism;Metabolism	Global and overview maps;Amino acid metabolism	ko01100//Metabolic pathways;ko00260//Glycine, serine and threonine metabolism	K00108;K00108	GO:0019866//organelle inner membrane;GO:0043231//intracellular membrane-bounded organelle	GO:0000166//nucleotide binding;GO:0016614//oxidoreductase activity, acting on CH-OH group of donors	GO:0019695//choline metabolic process	--
MSTRG.23731	179	122	125	22	56	40	2.265	1.457	1.568	0.233	0.601	0.45	1.763333333	0.428	-2.04262252	1.19E-07	3.30E-05	--	L-seryl-tRNA(Sec) kinase [Platysternon megacephalum]	Organismal Systems	Sensory system	ko04740//Olfactory transduction	K04257	-	-	-	--
MSTRG.3486	41	65	42	337	125	293	4.44	6.657	4.551	30.514	11.478	28.226	5.216	23.406	2.16586263	1.26E-07	3.43E-05	--	protein ANTAGONIST OF LIKE HETEROCHROMATIN PROTEIN 1-like [Oxyura jamaicensis]	-	-	-	-	-	-	-	--
LOC102458134	112	119	229	512	583	562	6.589	6.607	13.35	25.152	29.084	29.378	8.848666667	27.87133333	1.655250032	1.49E-07	3.93E-05	KCNE2	PREDICTED: potassium voltage-gated channel subfamily E member 2 [Pelodiscus sinensis]	Organismal Systems	Digestive system	ko04971//Gastric acid secretion	K04896	-	-	-	--
LOC102456032	4347	3125	4250	1778	2661	2185	78.946	53.563	76.487	26.964	40.98	35.259	69.66533333	34.401	-1.017990422	1.51E-07	3.93E-05	etnppl	PREDICTED: ethanolamine-phosphate phospho-lyase [Pelodiscus sinensis]	Metabolism;Metabolism	Global and overview maps;Lipid metabolism	ko01100//Metabolic pathways;ko00564//Glycerophospholipid metabolism	K14286;K14286	GO:0043231//intracellular membrane-bounded organelle	GO:0016769//transferase activity, transferring nitrogenous groups;GO:0016838//carbon-oxygen lyase activity, acting on phosphates;GO:0043168//anion binding	GO:0030097//hemopoiesis	--
LOC102455410	344	502	181	102	131	134	14.003	19.303	7.297	3.473	4.519	4.844	13.53433333	4.278666667	-1.661390632	2.06E-07	5.21E-05	EPYC	PREDICTED: epiphycan [Pelodiscus sinensis]	-	-	-	-	GO:0031012//extracellular matrix	-	GO:0044703//multi-organism reproductive process	--
MSTRG.10332	53	64	80	269	200	201	0.588	0.67	0.88	2.493	1.882	1.982	0.712666667	2.119	1.572084235	2.90E-07	6.96E-05	--	ORF2 [Acanthochelys spixii]	Genetic Information Processing;Genetic Information Processing	Translation;Translation	ko03013//Nucleocytoplasmic transport;ko03008//Ribosome biogenesis in eukaryotes	K14530;K14530	-	-	-	--
LOC102462099	1034	1045	996	407	739	567	6.511	6.211	6.216	2.141	3.943	3.171	6.312666667	3.085	-1.032979084	3.05E-07	7.23E-05	CFAP54	PREDICTED: cilia- and flagella-associated protein 54 [Pelodiscus sinensis]	-	-	-	-	GO:0005929//cilium;GO:0044424//intracellular part	-	-	--
LOC102445181	259	221	224	40	105	97	2.593	2.088	2.223	0.334	0.892	0.863	2.301333333	0.696333333	-1.724619972	3.42E-07	7.89E-05	MMRN1	PREDICTED: multimerin-1 [Pelodiscus sinensis]	-	-	-	-	GO:0034774//secretory granule lumen	-	GO:0001775//cell activation;GO:0007599//hemostasis;GO:0022610//biological adhesion	--
LOC102460269	521	919	758	434	418	375	8.082	13.455	11.653	5.622	5.499	5.169	11.06333333	5.43	-1.026762026	3.55E-07	8.09E-05	PRMT8	PREDICTED: protein arginine N-methyltransferase 8 [Pelodiscus sinensis]	-	-	-	-	-	-	-	--
LOC102463258	277	628	579	177	251	173	6.075	13.079	12.583	3.241	4.668	3.371	10.579	3.76	-1.492398693	4.61E-07	0.000101741	Lac	PREDICTED: hepatocyte cell adhesion molecule-like isoform X3 [Chrysemys picta bellii]	-	-	-	-	-	-	GO:0044699//single-organism process	--
LOC102461944	428	374	417	199	230	107	4.302	3.548	4.154	1.67	1.96	0.956	4.001333333	1.528666667	-1.388206964	4.94E-07	0.000105976	EMILIN3	PREDICTED: EMILIN-3 [Pelodiscus sinensis]	-	-	-	-	GO:0044424//intracellular part	-	-	--
MSTRG.7711	78	57	86	232	275	211	2.344	1.617	2.561	5.822	7.008	5.635	2.174	6.155	1.501406916	4.96E-07	0.000105976	--	hypothetical protein UY3_00381 [Chelonia mydas]	-	-	-	-	-	-	-	--
LOC102448478	783	611	476	322	355	377	23.043	16.971	13.882	7.913	8.859	9.858	17.96533333	8.876666667	-1.017125776	5.45E-07	0.000113419	CCN1	PREDICTED: protein CYR61 [Pelodiscus sinensis]	-	-	-	-	-	-	-	--
LOC102458701	149	251	150	538	506	417	1.167	1.856	1.164	3.519	3.361	2.902	1.395666667	3.260666667	1.224212547	6.31E-07	0.00012893	KLB	PREDICTED: beta-klotho [Pelodiscus sinensis]	Organismal Systems	Environmental adaptation	ko04714//Thermogenesis	K22404	GO:0031224//intrinsic component of membrane	GO:0019838//growth factor binding;GO:0070851//growth factor receptor binding	GO:0006952//defense response;GO:0008543//fibroblast growth factor receptor signaling pathway;GO:0012501//programmed cell death;GO:0031325//positive regulation of cellular metabolic process;GO:0038093//Fc receptor signaling pathway;GO:0038127//ERBB signaling pathway;GO:0042127//regulation of cell proliferation;GO:0044238//primary metabolic process;GO:0048017//inositol lipid-mediated signaling;GO:0…	--
LOC112544872	57	72	48	177	172	184	1.425	1.694	1.174	3.664	3.61	4.048	1.431	3.774	1.399070751	6.59E-07	0.000133464	-	-	-	-	-	-	-	-	-	-
LOC102446157	259	292	316	128	160	181	3.504	3.729	4.237	1.446	1.836	2.176	3.823333333	1.819333333	-1.071421092	7.42E-07	0.000147723	Zbed6	PREDICTED: zinc finger BED domain-containing protein 6 [Pelodiscus sinensis]	-	-	-	-	GO:0005634//nucleus;GO:0043232//intracellular non-membrane-bounded organelle	GO:0003676//nucleic acid binding;GO:0005515//protein binding	GO:0006355//regulation of transcription, DNA-templated	zf-BED
LOC102446213	143	179	80	52	42	41	3.012	3.51	1.633	0.9	0.747	0.788	2.718333333	0.811666667	-1.743763105	8.26E-07	0.000163206	Egfl6	PREDICTED: epidermal growth factor-like protein 6 isoform X1 [Pelodiscus sinensis]	-	-	-	-	GO:0044420//extracellular matrix component;GO:0044421//extracellular region part	-	GO:0010810//regulation of cell-substrate adhesion;GO:0043062//extracellular structure organization;GO:0044767//single-organism developmental process	--
MSTRG.1168	180	189	194	533	401	418	3.212	3.183	3.431	7.942	6.068	6.628	3.275333333	6.879333333	1.070627024	8.80E-07	0.000171022	--	-	-	-	-	-	-	-	-	--
LOC102455609	980	877	967	2056	1838	3197	8.109	6.849	7.929	14.206	12.897	23.506	7.629	16.86966667	1.144865599	1.02E-06	0.000190864	TNC	PREDICTED: tenascin [Pelodiscus sinensis]	Environmental Information Processing;Human Diseases;Cellular Processes;Human Diseases;Environmental Information Processing	Signal transduction;Infectious disease: viral;Cellular community - eukaryotes;Cancer: overview;Signaling molecules and interaction	ko04151//PI3K-Akt signaling pathway;ko05165//Human papillomavirus infection;ko04510//Focal adhesion;ko05206//MicroRNAs in cancer;ko04512//ECM-receptor interaction	K06252;K06252;K06252;K06252;K06252	GO:0005578//proteinaceous extracellular matrix;GO:0005924//cell-substrate adherens junction;GO:0044420//extracellular matrix component	GO:0005515//protein binding	GO:0001503//ossification;GO:0002009//morphogenesis of an epithelium;GO:0007155//cell adhesion;GO:0009605//response to external stimulus;GO:0009719//response to endogenous stimulus;GO:0009887//organ morphogenesis;GO:0010467//gene expression;GO:0030850//prostate gland development;GO:0031103//axon regeneration;GO:0042127//regulation of cell proliferation;GO:0043062//extracellular structure organizat…	--
LOC102449273	1015	995	1398	2766	2273	3258	26.902	25.431	37.969	61.237	51.163	74.276	30.10066667	62.22533333	1.047706614	1.04E-06	0.0001924	-	-	-	-	-	-	-	-	-	-
LOC102459729	472	457	408	167	313	196	3.27	2.988	2.801	0.966	1.839	1.206	3.019666667	1.337	-1.175389837	1.06E-06	0.000192496	SYNM	PREDICTED: synemin [Pelodiscus sinensis]	-	-	-	-	GO:0030016//myofibril;GO:0043234//protein complex;GO:0045111//intermediate filament cytoskeleton;GO:0070161//anchoring junction	GO:0005198//structural molecule activity;GO:0008092//cytoskeletal protein binding	-	--
LOC102453680	278	151	116	503	633	745	20.514	10.516	8.483	30.995	39.61	48.849	13.171	39.818	1.596055873	1.21E-06	0.000217785	-	-	-	-	-	-	-	-	-	-
LOC102444761	956	1509	1321	476	774	809	33.725	50.241	46.18	14.022	23.154	25.359	43.382	20.845	-1.057395194	1.49E-06	0.000253631	AQP4	PREDICTED: aquaporin-4 [Pelodiscus sinensis]	Organismal Systems;Organismal Systems	Digestive system;Excretory system	ko04976//Bile secretion;ko04962//Vasopressin-regulated water reabsorption	K09866;K09866	-	-	-	--
LOC102461925	157	93	127	30	30	57	7.005	3.916	5.615	1.118	1.135	2.26	5.512	1.504333333	-1.87345161	1.62E-06	0.000270663	--	PREDICTED: vascular endothelial growth factor receptor 3-like [Pelodiscus sinensis]	Environmental Information Processing;Human Diseases;Environmental Information Processing;Environmental Information Processing;Environmental Information Processing;Cellular Processes;Human Diseases;Environmental Information Processing	Signal transduction;Cancer: overview;Signal transduction;Signal transduction;Signal transduction;Cellular community - eukaryotes;Immune disease;Signal transduction	ko04151//PI3K-Akt signaling pathway;ko05202//Transcriptional misregulation in cancer;ko04010//MAPK signaling pathway;ko04014//Ras signaling pathway;ko04015//Rap1 signaling pathway;ko04510//Focal adhesion;ko05323//Rheumatoid arthritis;ko04066//HIF-1 signaling pathway	K05096;K05096;K05096;K05096;K05096;K05096;K05096;K05096	GO:0005768//endosome;GO:0005886//plasma membrane;GO:0044425//membrane part	GO:0004714//transmembrane receptor protein tyrosine kinase activity;GO:0005515//protein binding	GO:0001525//angiogenesis;GO:0003158//endothelium development;GO:0006468//protein phosphorylation;GO:0007169//transmembrane receptor protein tyrosine kinase signaling pathway;GO:0008284//positive regulation of cell proliferation;GO:0010604//positive regulation of macromolecule metabolic process;GO:0016477//cell migration;GO:0022603//regulation of anatomical structure morphogenesis;GO:0030097//hemo…	--
MSTRG.14288	90	155	111	30	56	33	2.286	3.734	2.816	0.642	1.212	0.759	2.945333333	0.871	-1.757686294	1.62E-06	0.000270663	--	-	-	-	-	-	-	-	-	--
LOC102452978	410	333	208	87	177	118	9.992	7.519	4.816	1.75	3.598	2.46	7.442333333	2.602666667	-1.515764456	2.13E-06	0.000331565	NFKBIZ	PREDICTED: NF-kappa-B inhibitor zeta isoform X1 [Pelodiscus sinensis]	Human Diseases	Cancer: overview	ko05202//Transcriptional misregulation in cancer	K14242	-	-	-	--
LOC102447748	369	286	396	182	198	212	11.497	8.41	12.226	4.735	5.231	5.869	10.711	5.278333333	-1.020938813	2.61E-06	0.000390916	XYLB	PREDICTED: xylulose kinase [Pelodiscus sinensis]	Metabolism;Metabolism	Global and overview maps;Carbohydrate metabolism	ko01100//Metabolic pathways;ko00040//Pentose and glucuronate interconversions	K00854;K00854	GO:0031988//membrane-bounded vesicle	GO:0016773//phosphotransferase activity, alcohol group as acceptor;GO:0032550//purine ribonucleoside binding	GO:0005997//xylulose metabolic process;GO:0016310//phosphorylation	--
LOC102445297	174	179	154	102	77	83	1.387	1.346	1.216	0.679	0.52	0.588	1.316333333	0.595666667	-1.143947733	2.95E-06	0.000428333	Dnah2	PREDICTED: LOW QUALITY PROTEIN: dynein heavy chain 2, axonemal-like [Pelodiscus sinensis]	Human Diseases	Neurodegenerative disease	ko05016//Huntington disease	K10408	GO:0005858//axonemal dynein complex	GO:0003774//motor activity;GO:0032550//purine ribonucleoside binding	GO:0007017//microtubule-based process;GO:0048870//cell motility	--
MSTRG.9818	69	37	28	7	0	4	2.386	1.208	0.959	0.202	0	0.123	1.517666667	0.108333333	-3.808305836	3.12E-06	0.000444212	--	uncharacterized protein LOC102446654 [Pelodiscus sinensis]	-	-	-	-	-	-	-	--
LOC102462694	94	133	138	410	281	314	1.536	2.051	2.235	5.594	3.894	4.559	1.940666667	4.682333333	1.270675304	3.44E-06	0.000483551	NPAS4	PREDICTED: neuronal PAS domain-containing protein 4 [Pelodiscus sinensis]	-	-	-	-	GO:0043231//intracellular membrane-bounded organelle;GO:0043234//protein complex	GO:0000982//transcription factor activity, RNA polymerase II core promoter proximal region sequence-specific binding;GO:0044212//transcription regulatory region DNA binding;GO:0046983//protein dimerization activity;GO:0060089//molecular transducer activity	GO:0001101//response to acid chemical;GO:0006357//regulation of transcription from RNA polymerase II promoter;GO:0006950//response to stress;GO:0044767//single-organism developmental process;GO:0051412//response to corticosterone;GO:0060078//regulation of postsynaptic membrane potential	bHLH
LOC102446473	21	37	32	3	4	2	0.421	0.7	0.636	0.05	0.068	0.036	0.585666667	0.051333333	-3.512111935	4.71E-06	0.00062178	-	-	-	-	-	-	-	-	-	-
MSTRG.10106	62	67	109	210	257	336	2.283	2.329	3.978	6.458	8.026	10.995	2.863333333	8.493	1.568578619	5.20E-06	0.000682388	--	Ubinuclein-2, partial [Eudyptes chrysolophus]	-	-	-	-	-	-	-	--
LOC102456531	859	565	743	505	276	298	15.801	9.814	13.312	7.883	4.397	4.985	12.97566667	5.755	-1.17292083	6.30E-06	0.000788274	ENG	PREDICTED: endoglin isoform X4 [Pelodiscus sinensis]	-	-	-	-	GO:0005924//cell-substrate adherens junction;GO:0043231//intracellular membrane-bounded organelle;GO:0043234//protein complex;GO:0044459//plasma membrane part;GO:0072562//blood microparticle	GO:0004675//transmembrane receptor protein serine/threonine kinase activity;GO:0005057//receptor signaling protein activity;GO:0005160//transforming growth factor beta receptor binding;GO:0019838//growth factor binding;GO:0046983//protein dimerization activity;GO:0048029//monosaccharide binding;GO:0097367//carbohydrate derivative binding	GO:0001525//angiogenesis;GO:0001570//vasculogenesis;GO:0001666//response to hypoxia;GO:0001933//negative regulation of protein phosphorylation;GO:0001934//positive regulation of protein phosphorylation;GO:0001936//regulation of endothelial cell proliferation;GO:0003143//embryonic heart tube morphogenesis;GO:0006935//chemotaxis;GO:0007155//cell adhesion;GO:0007179//transforming growth factor beta …	--
LOC102449128	161	144	158	315	394	353	10.112	8.534	9.834	16.52	20.984	19.7	9.493333333	19.068	1.006166885	6.58E-06	0.000810268	H2B-VIII	histone H2B 8 [Gallus gallus]	Human Diseases;Human Diseases;Human Diseases	Immune disease;Cancer: overview;Substance dependence	ko05322//Systemic lupus erythematosus;ko05203//Viral carcinogenesis;ko05034//Alcoholism	K11252;K11252;K11252	-	-	-	--
MSTRG.28563	155	130	94	486	254	419	7.553	5.966	4.527	19.821	10.489	18.152	6.015333333	16.154	1.425174854	6.73E-06	0.000823865	--	protein ANTAGONIST OF LIKE HETEROCHROMATIN PROTEIN 1-like isoform X2 [Pelodiscus sinensis]	-	-	-	-	-	-	-	--
LOC102459600	181	214	156	517	460	342	2.652	2.959	2.265	6.324	5.714	4.452	2.625333333	5.496666667	1.066056382	6.77E-06	0.000824316	ZNF142	PREDICTED: zinc finger protein 142 [Pelodiscus sinensis]	-	-	-	-	-	GO:0043169//cation binding	-	zf-C2H2
LOC102446945	93	155	74	35	36	45	2.689	4.167	2.081	0.829	0.866	1.135	2.979	0.943333333	-1.658988571	7.40E-06	0.000887213	PLA2G4C	PREDICTED: cytosolic phospholipase A2 gamma-like isoform X1 [Pelodiscus sinensis]	Metabolism;Environmental Information Processing;Environmental Information Processing;Environmental Information Processing;Organismal Systems;Organismal Systems;Organismal Systems;Cellular Processes;Organismal Systems;Organismal Systems;Metabolism;Human Diseases;Organismal Systems;Organismal Systems;Organismal Systems;Organismal Systems;Organismal Systems;Environmental Information Processing;Organ…	Global and overview maps;Signal transduction;Signal transduction;Signal transduction;Immune system;Immune system;Endocrine system;Cell growth and death;Immune system;Circulatory system;Lipid metabolism;Cancer: overview;Sensory system;Nervous system;Nervous system;Endocrine system;Nervous system;Signal transduction;Endocrine system;Lipid metabolism;Lipid metabolism;Lipid metabolism;Lipid metabolism	ko01100//Metabolic pathways;ko04010//MAPK signaling pathway;ko04072//Phospholipase D signaling pathway;ko04014//Ras signaling pathway;ko04666//Fc gamma R-mediated phagocytosis;ko04664//Fc epsilon RI signaling pathway;ko04921//Oxytocin signaling pathway;ko04217//Necroptosis;ko04611//Platelet activation;ko04270//Vascular smooth muscle contraction;ko00564//Glycerophospholipid metabolism;ko05231//Cho…	K16342;K16342;K16342;K16342;K16342;K16342;K16342;K16342;K16342;K16342;K16342;K16342;K16342;K16342;K16342;K16342;K16342;K16342;K16342;K16342;K16342;K16342;K16342	GO:0016020//membrane;GO:0044428//nuclear part;GO:0044444//cytoplasmic part	GO:0004623//phospholipase A2 activity	GO:0006650//glycerophospholipid metabolic process;GO:0044281//small molecule metabolic process;GO:0050896//response to stimulus	--
LOC102459845	192	275	232	109	156	117	5.255	7.109	6.283	2.495	3.619	2.844	6.215666667	2.986	-1.057694972	8.28E-06	0.000967952	GK	PREDICTED: glycerol kinase [Pelodiscus sinensis]	Metabolism;Organismal Systems;Metabolism	Global and overview maps;Endocrine system;Lipid metabolism	ko01100//Metabolic pathways;ko03320//PPAR signaling pathway;ko00561//Glycerolipid metabolism	K00864;K00864;K00864	GO:0031966//mitochondrial membrane;GO:0031988//membrane-bounded vesicle	GO:0005515//protein binding;GO:0016301//kinase activity;GO:0032550//purine ribonucleoside binding	GO:0006071//glycerol metabolic process;GO:0006072//glycerol-3-phosphate metabolic process;GO:0006641//triglyceride metabolic process;GO:0006950//response to stress;GO:0033500//carbohydrate homeostasis;GO:0097305//response to alcohol	--
LOC102460143	112	52	63	14	27	17	1.552	0.669	0.856	0.165	0.312	0.213	1.025666667	0.23	-2.156856177	9.50E-06	0.001079663	CSF3R	PREDICTED: granulocyte colony-stimulating factor receptor [Pelodiscus sinensis]	Human Diseases;Environmental Information Processing;Environmental Information Processing;Organismal Systems;Environmental Information Processing	Cancer: overview;Signal transduction;Signaling molecules and interaction;Immune system;Signal transduction	ko05200//Pathways in cancer;ko04151//PI3K-Akt signaling pathway;ko04060//Cytokine-cytokine receptor interaction;ko04640//Hematopoietic cell lineage;ko04630//JAK-STAT signaling pathway	K05061;K05061;K05061;K05061;K05061	GO:0016021//integral component of membrane	GO:0005488//binding;GO:0060089//molecular transducer activity	GO:0007166//cell surface receptor signaling pathway;GO:0030099//myeloid cell differentiation;GO:0042475//odontogenesis of dentin-containing tooth;GO:0045595//regulation of cell differentiation;GO:0071621//granulocyte chemotaxis	--
LOC102452796	339	796	240	210	162	142	7.827	15.004	5.755	4.308	3.334	2.52	9.528666667	3.387333333	-1.49212439	9.53E-06	0.001079663	ARHGAP24	PREDICTED: rho GTPase-activating protein 24-like [Pelodiscus sinensis]	-	-	-	-	GO:0005912//adherens junction;GO:0044444//cytoplasmic part	GO:0005488//binding	GO:0009653//anatomical structure morphogenesis;GO:0035020//regulation of Rac protein signal transduction;GO:0044707//single-multicellular organism process;GO:0044767//single-organism developmental process;GO:0048523//negative regulation of cellular process	--
LOC102453301	151	116	147	45	66	73	2.79	2.023	2.692	0.694	1.034	1.198	2.501666667	0.975333333	-1.358922302	1.13E-05	0.001237595	PIWIL4	PREDICTED: piwi-like protein 4 [Pelodiscus sinensis]	-	-	-	-	GO:0034518//RNA cap binding complex;GO:0043186//P granule;GO:0043231//intracellular membrane-bounded organelle	GO:0019900//kinase binding;GO:0044822//poly(A) RNA binding	GO:0006306//DNA methylation;GO:0007049//cell cycle;GO:0007128//meiotic prophase I;GO:0007281//germ cell development;GO:0010608//posttranscriptional regulation of gene expression;GO:0016458//gene silencing;GO:0034660//ncRNA metabolic process;GO:0044707//single-multicellular organism process;GO:0048232//male gamete generation	--
LOC102463618	278	285	225	85	157	156	6.59	6.376	5.286	1.683	3.156	3.286	6.084	2.708333333	-1.167614841	1.14E-05	0.001241497	F10	PREDICTED: coagulation factor X [Pelodiscus sinensis]	Organismal Systems	Immune system	ko04610//Complement and coagulation cascades	K01314	GO:0031226//intrinsic component of plasma membrane;GO:0031988//membrane-bounded vesicle;GO:0044431//Golgi apparatus part;GO:0044432//endoplasmic reticulum part	GO:0004175//endopeptidase activity;GO:0008289//lipid binding;GO:0046872//metal ion binding	GO:0018200//peptidyl-glutamic acid modification;GO:0030194//positive regulation of blood coagulation;GO:0030334//regulation of cell migration;GO:0044468//envenomation resulting in modulation of blood coagulation in other organism;GO:0048522//positive regulation of cellular process;GO:0051896//regulation of protein kinase B signaling;GO:0072376//protein activation cascade	--
MSTRG.29788	418	510	502	1321	1283	771	5.754	6.631	6.854	15.189	14.979	9.434	6.413	13.20066667	1.041539479	1.16E-05	0.001248128	--	-	-	-	-	-	-	-	-	--
LOC102459395	2463	1473	1061	591	919	946	40.036	22.597	16.948	8.094	12.552	13.609	26.527	11.41833333	-1.216109443	1.20E-05	0.001269737	IL4R	PREDICTED: interleukin-4 receptor subunit alpha isoform X1 [Pelodiscus sinensis]	Human Diseases;Environmental Information Processing;Environmental Information Processing;Organismal Systems;Environmental Information Processing;Organismal Systems;Organismal Systems;Human Diseases	Cancer: overview;Signal transduction;Signaling molecules and interaction;Immune system;Signal transduction;Immune system;Immune system;Immune disease	ko05200//Pathways in cancer;ko04151//PI3K-Akt signaling pathway;ko04060//Cytokine-cytokine receptor interaction;ko04640//Hematopoietic cell lineage;ko04630//JAK-STAT signaling pathway;ko04659//Th17 cell differentiation;ko04658//Th1 and Th2 cell differentiation;ko05321//Inflammatory bowel disease	K05071;K05071;K05071;K05071;K05071;K05071;K05071;K05071	GO:0031224//intrinsic component of membrane;GO:0043234//protein complex	GO:0004888//transmembrane signaling receptor activity;GO:0005488//binding	GO:0001562//response to protozoan;GO:0002696//positive regulation of leukocyte activation;GO:0002699//positive regulation of immune effector process;GO:0002826//negative regulation of T-helper 1 type immune response;GO:0002830//positive regulation of type 2 immune response;GO:0007166//cell surface receptor signaling pathway;GO:0010033//response to organic substance;GO:0032722//positive regulation…	--
LOC102444855	84	89	93	315	191	235	2.095	2.095	2.298	6.56	4.039	5.207	2.162666667	5.268666667	1.284626589	1.20E-05	0.001269737	ncaph2	PREDICTED: LOW QUALITY PROTEIN: condensin-2 complex subunit H2 [Pelodiscus sinensis]	-	-	-	-	GO:0005634//nucleus	GO:0005488//binding	GO:0000087//mitotic M phase;GO:0030217//T cell differentiation	--
LOC102450173	423	250	406	980	743	1329	4.656	2.597	4.429	9.008	6.936	12.999	3.894	9.647666667	1.308927178	1.24E-05	0.001298674	cyp26b1	PREDICTED: cytochrome P450 26B1 [Pelodiscus sinensis]	Metabolism;Metabolism	Global and overview maps;Metabolism of cofactors and vitamins	ko01100//Metabolic pathways;ko00830//Retinol metabolism	K12664;K12664	GO:0031090//organelle membrane;GO:0043231//intracellular membrane-bounded organelle	GO:0004497//monooxygenase activity;GO:0005501//retinoid binding;GO:0016705//oxidoreductase activity, acting on paired donors, with incorporation or reduction of molecular oxygen;GO:0046906//tetrapyrrole binding;GO:0046914//transition metal ion binding	GO:0001503//ossification;GO:0001523//retinoid metabolic process;GO:0001767//establishment of lymphocyte polarity;GO:0003002//regionalization;GO:0006952//defense response;GO:0007126//meiotic nuclear division;GO:0009968//negative regulation of signal transduction;GO:0010467//gene expression;GO:0012501//programmed cell death;GO:0016103//diterpenoid catabolic process;GO:0021593//rhombomere morphogene…	--
LOC102457002	94	71	81	22	35	33	1.764	1.257	1.506	0.345	0.557	0.55	1.509	0.484	-1.640513853	1.30E-05	0.001357041	Lyg2	PREDICTED: lysozyme g-like [Pelodiscus sinensis]	-	-	-	-	-	GO:0004553//hydrolase activity, hydrolyzing O-glycosyl compounds	GO:0010467//gene expression;GO:0031328//positive regulation of cellular biosynthetic process;GO:0042742//defense response to bacterium	--
LOC102447161	113	82	104	287	354	212	2.929	2.006	2.671	6.211	7.78	4.882	2.535333333	6.291	1.311113924	1.37E-05	0.001415201	SPATA2L	PREDICTED: spermatogenesis-associated protein 2-like protein [Pelodiscus sinensis]	Cellular Processes	Cell growth and death	ko04217//Necroptosis	K17595	-	-	-	--
LOC102457655	806	344	566	296	287	233	20.176	8.127	14.04	6.187	6.092	5.183	14.11433333	5.820666667	-1.277904681	1.43E-05	0.00146478	-	-	-	-	-	-	-	-	-	-
LOC102455369	409	356	110	73	96	121	4.809	3.951	1.282	0.717	0.957	1.264	3.347333333	0.979333333	-1.773140329	1.46E-05	0.001469146	TNFSF15	PREDICTED: tumor necrosis factor ligand superfamily member 15 [Pelodiscus sinensis]	Environmental Information Processing	Signaling molecules and interaction	ko04060//Cytokine-cytokine receptor interaction	K05478	GO:0012505//endomembrane system;GO:0016021//integral component of membrane;GO:0043231//intracellular membrane-bounded organelle;GO:0044421//extracellular region part;GO:0044444//cytoplasmic part;GO:0044459//plasma membrane part	GO:0032813//tumor necrosis factor receptor superfamily binding	GO:0002544//chronic inflammatory response;GO:0002700//regulation of production of molecular mediator of immune response;GO:0002761//regulation of myeloid leukocyte differentiation;GO:0006357//regulation of transcription from RNA polymerase II promoter;GO:0006461//protein complex assembly;GO:0009628//response to abiotic stimulus;GO:0009892//negative regulation of metabolic process;GO:0010243//resp…	--
LOC102459541	115	119	132	52	71	54	0.429	0.419	0.488	0.162	0.225	0.179	0.445333333	0.188666667	-1.23904605	1.74E-05	0.001666644	DNAH5	PREDICTED: LOW QUALITY PROTEIN: dynein heavy chain 5, axonemal [Pelodiscus sinensis]	Human Diseases	Neurodegenerative disease	ko05016//Huntington disease	K10408	GO:0005868//cytoplasmic dynein complex;GO:0044441//ciliary part	GO:0003774//motor activity;GO:0032550//purine ribonucleoside binding	GO:0007018//microtubule-based movement;GO:0009798//axis specification	--
LOC102443512	130	148	119	47	67	77	1.278	1.354	1.142	0.381	0.546	0.685	1.258	0.537333333	-1.227242679	1.85E-05	0.001735751	DCDC1	PREDICTED: doublecortin domain-containing protein 5 [Chrysemys picta bellii]	-	-	-	-	-	-	-	--
LOC102449655	338	53	250	2	19	14	14.661	2.162	10.736	0.073	0.7	0.542	9.186333333	0.438333333	-4.389388835	1.92E-05	0.001773421	SERPINB10	PREDICTED: serpin B10 isoform X1 [Pelodiscus sinensis]	-	-	-	-	-	-	-	--
LOC102446243	795	1514	625	497	568	523	5.574	10.114	4.391	2.943	3.417	3.261	6.693	3.207	-1.061428661	2.76E-05	0.002387493	ETS1	PREDICTED: protein C-ets-1 isoform X1 [Pelodiscus sinensis]	Human Diseases;Environmental Information Processing;Human Diseases;Cellular Processes;Human Diseases	Cancer: overview;Signal transduction;Infectious disease: viral;Cell growth and death;Cancer: specific types	ko05200//Pathways in cancer;ko04014//Ras signaling pathway;ko05166//Human T-cell leukemia virus 1 infection;ko04218//Cellular senescence;ko05211//Renal cell carcinoma	K02678;K02678;K02678;K02678;K02678	-	-	-	ETS
MSTRG.26317	15	10	8	81	72	40	0.522	0.319	0.293	2.356	2.126	1.238	0.378	1.906666667	2.334594507	2.81E-05	0.00240929	--	ORF2 [Acanthochelys spixii]	Human Diseases	Cancer: overview	ko05231//Choline metabolism in cancer	K15377	-	-	-	--
LOC102453751	94	34	77	14	16	22	5.041	1.721	4.092	0.627	0.728	1.048	3.618	0.801	-2.17531826	3.32E-05	0.002719353	-	-	-	-	-	-	-	-	-	-
LOC102447713	29	25	28	144	72	105	0.705	0.59	0.675	2.954	1.508	2.28	0.656666667	2.247333333	1.774980998	3.36E-05	0.00274393	PCDHA13	PREDICTED: protocadherin alpha-13-like [Pelodiscus sinensis]	-	-	-	-	GO:0016021//integral component of membrane	-	GO:0007155//cell adhesion;GO:0048731//system development	--
MSTRG.17220	39	53	60	125	192	150	0.504	0.647	0.769	1.349	2.105	1.723	0.64	1.725666667	1.431010007	3.46E-05	0.002795553	--	ORF 3 [Chelydra serpentina]	-	-	-	-	-	-	-	--
LOC102458295	354	356	216	111	172	197	5.317	5.122	3.212	1.388	2.19	2.625	4.550333333	2.067666667	-1.137968609	3.46E-05	0.002795553	EVC	PREDICTED: ellis-van Creveld syndrome protein isoform X1 [Pelodiscus sinensis]	Environmental Information Processing	Signal transduction	ko04340//Hedgehog signaling pathway	K19605	GO:0005815//microtubule organizing center;GO:0031090//organelle membrane;GO:0042995//cell projection	GO:0005488//binding	GO:0008589//regulation of smoothened signaling pathway;GO:0035265//organ growth;GO:0048513//animal organ development	--
LOC102448445	76	44	141	9	32	15	3.799	2.076	6.984	0.376	1.356	0.666	4.286333333	0.799333333	-2.42287489	3.64E-05	0.002913227	TECTB	PREDICTED: beta-tectorin [Pelodiscus sinensis]	-	-	-	-	GO:0031012//extracellular matrix;GO:0031224//intrinsic component of membrane	GO:0005198//structural molecule activity	GO:0044767//single-organism developmental process;GO:0050954//sensory perception of mechanical stimulus	--
LOC102453803	237	387	224	734	706	517	5.575	8.614	5.214	14.416	14.09	10.792	6.467666667	13.09933333	1.018176159	3.84E-05	0.002985733	FNDC9	PREDICTED: fibronectin type III domain-containing protein 9 [Pelodiscus sinensis]	-	-	-	-	-	-	-	--
LOC102452282	180	234	186	337	508	531	2.34	2.871	2.388	3.658	5.6	6.134	2.533	5.130666667	1.018299221	3.88E-05	0.002996628	foxj1-b	PREDICTED: forkhead box protein J1 [Pelodiscus sinensis]	-	-	-	-	-	-	-	Fork head
LOC102445401	53	59	35	305	119	143	0.823	0.77	0.48	4.273	1.507	1.951	0.691	2.577	1.898934921	4.65E-05	0.003455323	Meioc	PREDICTED: meiosis-specific coiled-coil domain-containing protein MEIOC isoform X1 [Alligator mississippiensis]	-	-	-	-	-	-	-	--
MSTRG.18429	60	75	87	27	28	33	10.814	12.758	15.539	4.064	4.279	5.285	13.037	4.542666667	-1.521000571	4.83E-05	0.003512159	--	metallothionein-1-like, partial [Chelydra serpentina]	Organismal Systems;Organismal Systems	Digestive system;Aging	ko04978//Mineral absorption;ko04212//Longevity regulating pathway - worm	K14739;K14739	GO:0005737//cytoplasm	GO:0046914//transition metal ion binding	GO:0006355//regulation of transcription, DNA-templated;GO:0009056//catabolic process;GO:0010038//response to metal ion;GO:0010605//negative regulation of macromolecule metabolic process;GO:0010628//positive regulation of gene expression;GO:0016043//cellular component organization;GO:0022008//neurogenesis;GO:0030003//cellular cation homeostasis;GO:0031324//negative regulation of cellular metabolic…	--
LOC102454154	81	101	57	194	200	208	1.961	2.308	1.367	3.922	4.105	4.474	1.878666667	4.167	1.149299989	5.08E-05	0.003652526	TOR3A	PREDICTED: torsin-3A [Pelodiscus sinensis]	-	-	-	-	GO:0031988//membrane-bounded vesicle;GO:0044432//endoplasmic reticulum part	GO:0017111//nucleoside-triphosphatase activity;GO:0032550//purine ribonucleoside binding	GO:0051084//'de novo' posttranslational protein folding	--
MSTRG.35315	1	0	1	84	44	3	0.009	0	0.009	0.65	0.346	0.025	0.006	0.340333333	5.825842149	5.34E-05	0.003748434	--	zinc finger protein 271-like [Bufo bufo]	-	-	-	-	-	-	-	--
LOC102460546	77	89	102	37	42	43	2.845	2.958	3.661	1.132	1.284	1.398	3.154666667	1.271333333	-1.31114523	5.44E-05	0.003785929	SLC13A5	PREDICTED: solute carrier family 13 member 5 isoform X1 [Pelodiscus sinensis]	-	-	-	-	GO:0031224//intrinsic component of membrane	GO:0015142//tricarboxylic acid transmembrane transporter activity;GO:0015291//secondary active transmembrane transporter activity;GO:0015556//C4-dicarboxylate transmembrane transporter activity	GO:0006842//tricarboxylic acid transport;GO:0015744//succinate transport;GO:0030001//metal ion transport;GO:0044763//single-organism cellular process	--
LOC102454831	49	70	44	16	22	12	1.074	1.592	1.018	0.292	0.456	0.244	1.228	0.330666667	-1.892861036	5.48E-05	0.003785929	-	-	-	-	-	-	-	-	-	-
MSTRG.13833	0	0	0	11	42	8	0	0	0	0.572	2.276	0.45	0.001	1.099333333	10.10241318	5.67E-05	0.003872784	--	-	-	-	-	-	-	-	-	--
LOC102449499	98	47	53	2	23	8	2.056	0.944	1.198	0.039	0.44	0.167	1.399333333	0.215333333	-2.700096097	6.21E-05	0.004206101	Clec4d	PREDICTED: C-type lectin domain family 4 member E-like [Pelodiscus sinensis]	Human Diseases;Organismal Systems	Infectious disease: bacterial;Immune system	ko05152//Tuberculosis;ko04625//C-type lectin receptor signaling pathway	K10059;K10059	GO:0016020//membrane	GO:0005488//binding	GO:0044763//single-organism cellular process;GO:0045087//innate immune response;GO:0048518//positive regulation of biological process;GO:0050794//regulation of cellular process	--
LOC102462050	39	75	37	226	138	137	1.239	2.249	1.165	5.996	3.718	3.868	1.551	4.527333333	1.545462845	6.68E-05	0.004432987	SERINC2	PREDICTED: serine incorporator 2 [Pelodiscus sinensis]	-	-	-	-	-	-	-	--
LOC102462660	139	216	236	96	115	109	1.534	2.057	2.429	0.792	1.021	0.969	2.006666667	0.927333333	-1.113641067	6.96E-05	0.004552605	Cfap74	PREDICTED: cilia- and flagella-associated protein 74 [Pelodiscus sinensis]	-	-	-	-	GO:0044424//intracellular part;GO:0044441//ciliary part	-	GO:0001578//microtubule bundle formation	--
LOC102449089	92	75	114	44	37	42	1.783	1.372	2.189	0.712	0.608	0.723	1.781333333	0.681	-1.387230804	6.97E-05	0.004552605	mogat1	PREDICTED: 2-acylglycerol O-acyltransferase 1 isoform X1 [Pelodiscus sinensis]	Metabolism	Lipid metabolism	ko00561//Glycerolipid metabolism	K14458	GO:0031090//organelle membrane;GO:0031224//intrinsic component of membrane;GO:0043231//intracellular membrane-bounded organelle	GO:0016411//acylglycerol O-acyltransferase activity	GO:0006641//triglyceride metabolic process;GO:0019400//alditol metabolic process;GO:0046339//diacylglycerol metabolic process	--
MSTRG.5675	277	232	291	892	569	493	23.01	18.189	23.955	61.874	40.081	36.389	21.718	46.11466667	1.086334417	8.50E-05	0.005242297	--	-	-	-	-	-	-	-	-	--
LOC102450060	152	136	200	327	381	470	1.991	1.681	2.596	3.576	4.232	5.47	2.089333333	4.426	1.082960772	9.05E-05	0.00546763	galr2a	PREDICTED: galanin receptor type 2 [Pelodiscus sinensis]	Environmental Information Processing	Signaling molecules and interaction	ko04080//Neuroactive ligand-receptor interaction	K04231	GO:0031224//intrinsic component of membrane	GO:0008188//neuropeptide receptor activity;GO:0042277//peptide binding	GO:0003012//muscle system process;GO:0006357//regulation of transcription from RNA polymerase II promoter;GO:0006650//glycerophospholipid metabolic process;GO:0007188//adenylate cyclase-modulating G-protein coupled receptor signaling pathway;GO:0007267//cell-cell signaling;GO:0030030//cell projection organization;GO:0030818//negative regulation of cAMP biosynthetic process;GO:0044708//single-orga…	--
MSTRG.16628	2	6	11	56	124	20	0.067	0.19	0.366	1.569	3.527	0.596	0.207666667	1.897333333	3.191631594	9.31E-05	0.005583701	--	-	-	-	-	-	-	-	-	--
LOC102462071	171	223	74	27	56	74	7.909	9.734	3.392	1.043	2.196	3.041	7.011666667	2.093333333	-1.743955354	0.000103117	0.005955949	FDX1	PREDICTED: adrenodoxin-like [Pelodiscus sinensis]	-	-	-	-	GO:0044455//mitochondrial membrane part	GO:0008395//steroid hydroxylase activity;GO:0043169//cation binding;GO:0046983//protein dimerization activity;GO:0051536//iron-sulfur cluster binding	GO:0006694//steroid biosynthetic process;GO:0016125//sterol metabolic process;GO:0032870//cellular response to hormone stimulus;GO:0035270//endocrine system development;GO:0043085//positive regulation of catalytic activity;GO:0044237//cellular metabolic process;GO:0051234//establishment of localization;GO:0055114//oxidation-reduction process;GO:0071870//cellular response to catecholamine stimulus	--
LOC102460188	1433	622	1139	644	498	614	6.695	2.743	5.274	2.513	1.973	2.549	4.904	2.345	-1.064371056	0.000114672	0.006431658	SH3PXD2A	PREDICTED: SH3 and PX domain-containing protein 2A isoform X1 [Pelodiscus sinensis]	-	-	-	-	GO:0015629//actin cytoskeleton	GO:0005543//phospholipid binding	GO:0000768//syncytium formation by plasma membrane fusion;GO:0072593//reactive oxygen species metabolic process	--
LOC102461494	305	336	157	104	173	122	3.028	3.007	1.493	0.821	1.444	1.027	2.509333333	1.097333333	-1.193302292	0.000118516	0.006586444	ABCA9	PREDICTED: ATP-binding cassette sub-family A member 9 isoform X1 [Pelodiscus sinensis]	Environmental Information Processing	Membrane transport	ko02010//ABC transporters	K05651	-	-	-	--
LOC106731731	93	73	78	41	39	27	4.787	3.546	4	1.772	1.716	1.225	4.111	1.571	-1.387806191	0.000125396	0.006871341	-	-	-	-	-	-	-	-	-	-
LOC102450743	259	455	190	180	134	153	15.177	25.164	11.033	8.808	6.658	7.966	17.12466667	7.810666667	-1.132558309	0.000133645	0.007255715	HPGDS	PREDICTED: hematopoietic prostaglandin D synthase [Pelodiscus sinensis]	Metabolism;Metabolism;Human Diseases;Metabolism;Metabolism;Metabolism	Global and overview maps;Lipid metabolism;Cancer: overview;Metabolism of other amino acids;Xenobiotics biodegradation and metabolism;Xenobiotics biodegradation and metabolism	ko01100//Metabolic pathways;ko00590//Arachidonic acid metabolism;ko05204//Chemical carcinogenesis - DNA adducts;ko00480//Glutathione metabolism;ko00980//Metabolism of xenobiotics by cytochrome P450;ko00982//Drug metabolism - cytochrome P450	K04097;K04097;K04097;K04097;K04097;K04097	GO:0044444//cytoplasmic part	GO:0016765//transferase activity, transferring alkyl or aryl (other than methyl) groups;GO:0016860//intramolecular oxidoreductase activity;GO:0046872//metal ion binding;GO:0046983//protein dimerization activity	GO:0002176//male germ cell proliferation;GO:0006693//prostaglandin metabolic process;GO:0007610//behavior;GO:0019369//arachidonic acid metabolic process;GO:0044272//sulfur compound biosynthetic process;GO:0050794//regulation of cellular process	--
LOC102454922	82	90	72	288	173	179	6.197	6.419	5.392	18.175	11.087	12.02	6.002666667	13.76066667	1.196874905	0.000137816	0.007459439	DGKH	PREDICTED: diacylglycerol kinase eta-like [Pelodiscus sinensis]	Metabolism;Environmental Information Processing;Metabolism;Human Diseases;Environmental Information Processing;Metabolism	Global and overview maps;Signal transduction;Lipid metabolism;Cancer: overview;Signal transduction;Lipid metabolism	ko01100//Metabolic pathways;ko04072//Phospholipase D signaling pathway;ko00564//Glycerophospholipid metabolism;ko05231//Choline metabolism in cancer;ko04070//Phosphatidylinositol signaling system;ko00561//Glycerolipid metabolism	K00901;K00901;K00901;K00901;K00901;K00901	-	GO:0016301//kinase activity;GO:0032550//purine ribonucleoside binding;GO:0043167//ion binding	GO:0006796//phosphate-containing compound metabolic process;GO:0007186//G-protein coupled receptor signaling pathway	--
LOC102463088	226	111	171	41	105	37	3.105	1.439	2.328	0.47	1.223	0.452	2.290666667	0.715	-1.679752389	0.000144531	0.007686935	-	-	-	-	-	-	-	-	-	-
LOC102446429	198	307	298	123	201	120	6.049	8.851	9.03	3.138	5.207	3.257	7.976666667	3.867333333	-1.044446872	0.000152035	0.008031529	P2RX5	PREDICTED: P2X purinoceptor 5 isoform X1 [Pelodiscus sinensis]	Environmental Information Processing;Environmental Information Processing	Signaling molecules and interaction;Signal transduction	ko04080//Neuroactive ligand-receptor interaction;ko04020//Calcium signaling pathway	K05219;K05219	-	-	-	--
LOC102462509	22	33	2	192	114	73	0.343	0.486	0.031	2.501	1.508	1.012	0.286666667	1.673666667	2.54556616	0.000157155	0.00820977	OR52P1P	PREDICTED: olfactory receptor 52K1-like [Pelodiscus sinensis]	Organismal Systems	Sensory system	ko04740//Olfactory transduction	K04257	GO:0016020//membrane	GO:0004888//transmembrane signaling receptor activity	GO:0007165//signal transduction;GO:0007606//sensory perception of chemical stimulus	--
MSTRG.24667	321	86	93	68	49	32	4.438	1.122	1.274	0.785	0.574	0.393	2.278	0.584	-1.963727473	0.000177284	0.00898188	--	-	-	-	-	-	-	-	-	--
LOC106732830	91	168	58	234	715	255	1.554	2.736	0.985	3.372	10.292	3.897	1.758333333	5.853666667	1.735132002	0.000182311	0.009098596	-	-	-	-	-	-	-	-	-	-
MSTRG.24586	416	640	546	355	249	412	4.729	15.607	6.153	4.394	2.397	4.161	8.829666667	3.650666667	-1.274199029	0.000185866	0.009179276	--	rna-directed dna polymerase from mobile element jockey-like [Limosa lapponica baueri]	Environmental Information Processing;Organismal Systems	Signal transduction;Circulatory system	ko04020//Calcium signaling pathway;ko04260//Cardiac muscle contraction	K23449;K23449	-	-	-	--
MSTRG.29066	87	90	102	242	190	208	3.656	3.56	4.225	8.477	6.754	7.735	3.813666667	7.655333333	1.005286447	0.000189226	0.009268214	--	-	-	-	-	-	-	-	-	--
LOC102445456	233	163	157	104	122	87	4.015	2.651	2.681	1.496	1.782	1.332	3.115666667	1.536666667	-1.019736643	0.000191235	0.009326884	BTN1A1	PREDICTED: butyrophilin subfamily 1 member A1-like isoform X1 [Pelodiscus sinensis]	-	-	-	-	GO:0016020//membrane	-	GO:0001818//negative regulation of cytokine production;GO:0009892//negative regulation of metabolic process;GO:0042130//negative regulation of T cell proliferation;GO:0050663//cytokine secretion;GO:0050851//antigen receptor-mediated signaling pathway	--
LOC102443598	65	2	33	2	3	0	4.475	0.13	2.251	0.115	0.175	0	2.285333333	0.096666667	-4.563242304	0.000197195	0.009518814	Dnase1l2	PREDICTED: deoxyribonuclease-1-like 2 [Pelodiscus sinensis]	-	-	-	-	-	-	-	--
LOC102451683	56	99	83	271	172	189	1.651	2.755	2.425	6.673	4.301	4.952	2.277	5.308666667	1.221215265	0.000212098	0.01003221	Kcnh3	PREDICTED: potassium voltage-gated channel subfamily H member 3, partial [Pelodiscus sinensis]	-	-	-	-	-	-	-	--
LOC102452724	1	20	2	75	167	26	0.016	0.293	0.031	0.972	2.199	0.359	0.113333333	1.176666667	3.376061532	0.000213236	0.010065766	ATP12A	PREDICTED: potassium-transporting ATPase alpha chain 2 [Pelodiscus sinensis]	Metabolism;Metabolism	Global and overview maps;Energy metabolism	ko01100//Metabolic pathways;ko00190//Oxidative phosphorylation	K01544;K01544	GO:0005887//integral component of plasma membrane;GO:0031988//membrane-bounded vesicle;GO:0032991//macromolecular complex;GO:0044421//extracellular region part	GO:0005496//steroid binding;GO:0008556//potassium-transporting ATPase activity;GO:0032550//purine ribonucleoside binding;GO:0042578//phosphoric ester hydrolase activity;GO:0043169//cation binding;GO:0046983//protein dimerization activity	GO:0006796//phosphate-containing compound metabolic process;GO:0006875//cellular metal ion homeostasis;GO:0006885//regulation of pH;GO:0006941//striated muscle contraction;GO:0008016//regulation of heart contraction;GO:0010035//response to inorganic substance;GO:0015992//proton transport;GO:0031944//negative regulation of glucocorticoid metabolic process;GO:0032870//cellular response to hormone s…	--
MSTRG.3846	62	93	88	239	173	187	3.508	4.92	4.915	11.247	8.24	9.337	4.447666667	9.608	1.111187483	0.00021483	0.01010045	--	-	-	-	-	-	-	-	-	--
MSTRG.21146	137	146	48	323	296	338	3	3.016	1.05	5.911	5.512	6.596	2.355333333	6.006333333	1.350553294	0.000218306	0.010165835	--	zinc finger protein 850-like isoform X4 [Gopherus evgoodei]	Genetic Information Processing;Genetic Information Processing	Translation;Translation	ko03013//Nucleocytoplasmic transport;ko03008//Ribosome biogenesis in eukaryotes	K14530;K14530	-	GO:0005488//binding	-	--
LOC102455943	14	11	16	72	69	41	0.224	0.166	0.251	0.959	0.932	0.581	0.213666667	0.824	1.947282481	0.000219358	0.010165835	FCGBP	IgGFc-binding protein [Chelonia mydas]	-	-	-	-	-	-	-	--
MSTRG.10317	98	187	157	364	309	342	1.963	3.545	3.117	6.089	5.249	6.086	2.875	5.808	1.014479497	0.00022409	0.010268832	--	ORF2 [Acanthochelys spixii]	-	-	-	-	-	-	-	--
LOC102451098	89	78	164	44	56	33	1.152	0.896	2.082	0.472	0.608	0.358	1.376666667	0.479333333	-1.522078106	0.000229259	0.010464909	SYTL2	PREDICTED: synaptotagmin-like protein 2 isoform X1 [Pelodiscus sinensis]	-	-	-	-	-	-	-	--
MSTRG.1658	42	51	59	165	143	110	2.221	2.559	3.087	7.297	6.387	5.143	2.622333333	6.275666667	1.258917642	0.000244333	0.011010239	--	-	-	-	-	-	-	-	-	--
LOC102453777	15	13	24	81	59	68	0.535	0.433	0.839	2.402	1.762	2.13	0.602333333	2.098	1.800380672	0.00024533	0.011027207	FAM181A	PREDICTED: protein FAM181A [Pelodiscus sinensis]	-	-	-	-	-	-	-	--
MSTRG.8817	30	20	35	130	87	81	5.853	3.715	6.725	21.072	14.239	13.896	5.431	16.40233333	1.594611293	0.000256363	0.011370915	--	-	-	-	-	-	-	-	-	--
MSTRG.14359	24	43	30	142	105	75	0.215	0.364	0.267	1.064	0.799	0.598	0.282	0.820333333	1.540515089	0.000262325	0.011578309	--	PREDICTED: RNA-directed DNA polymerase from mobile element jockey-like [Nanorana parkeri]	Genetic Information Processing;Genetic Information Processing	Translation;Translation	ko03013//Nucleocytoplasmic transport;ko03008//Ribosome biogenesis in eukaryotes	K14530;K14530	-	-	-	--
LOC102449681	183	94	189	83	48	77	6.431	2.533	6.664	2.217	1.33	2.761	5.209333333	2.102666667	-1.308878595	0.000267724	0.011667671	ACYP2	PREDICTED: acylphosphatase-2 isoform X1 [Pelodiscus sinensis]	Metabolism;Metabolism	Global and overview maps;Carbohydrate metabolism	ko01100//Metabolic pathways;ko00620//Pyruvate metabolism	K01512;K01512	-	-	-	--
LOC102457601	97	139	127	350	242	245	2.842	3.844	3.687	8.563	6.013	6.378	3.457666667	6.984666667	1.014392473	0.000267789	0.011667671	GPR12	PREDICTED: G-protein coupled receptor 3 [Pelodiscus sinensis]	-	-	-	-	GO:0016021//integral component of membrane;GO:0044444//cytoplasmic part	GO:0005543//phospholipid binding;GO:0045125//bioactive lipid receptor activity	GO:0007126//meiotic nuclear division;GO:0007166//cell surface receptor signaling pathway;GO:0030801//positive regulation of cyclic nucleotide metabolic process;GO:0051480//regulation of cytosolic calcium ion concentration	--
LOC102462077	348	414	224	112	250	153	2.976	3.341	1.898	0.8	1.813	1.163	2.738333333	1.258666667	-1.12140181	0.000277371	0.011947458	Klf13	PREDICTED: Krueppel-like factor 13 [Pelodiscus sinensis]	-	-	-	-	GO:0016020//membrane;GO:0031981//nuclear lumen	GO:0000982//transcription factor activity, RNA polymerase II core promoter proximal region sequence-specific binding;GO:0003676//nucleic acid binding;GO:0043169//cation binding	GO:0006357//regulation of transcription from RNA polymerase II promoter;GO:0007275//multicellular organism development;GO:0010837//regulation of keratinocyte proliferation;GO:0030518//intracellular steroid hormone receptor signaling pathway;GO:0032845//negative regulation of homeostatic process;GO:0032870//cellular response to hormone stimulus;GO:0048511//rhythmic process;GO:0051414//response to …	zf-C2H2
MSTRG.26458	243	140	95	394	438	430	15.932	8.653	6.182	21.605	24.355	25.098	10.25566667	23.686	1.207613306	0.000285293	0.0122449	--	-	-	-	-	-	-	-	-	--
LOC102458904	47	25	39	12	3	9	3.593	1.804	2.955	0.766	0.194	0.611	2.784	0.523666667	-2.410438531	0.000285443	0.0122449	G0s2	PREDICTED: G0/G1 switch protein 2 [Pelodiscus sinensis]	-	-	-	-	-	-	-	--
LOC102449231	162	91	132	49	74	65	2.838	1.504	2.292	0.717	1.099	1.012	2.211333333	0.942666667	-1.230096892	0.000292204	0.012489345	NUDT13	PREDICTED: nucleoside diphosphate-linked moiety X motif 13 isoform X1 [Pelodiscus sinensis]	-	-	-	-	GO:0043231//intracellular membrane-bounded organelle	GO:0016787//hydrolase activity;GO:0043169//cation binding	-	--
LOC102446219	146	154	82	255	379	287	1.724	1.716	0.959	2.514	3.794	3.012	1.466333333	3.106666667	1.083154354	0.000299589	0.012638435	-	-	-	-	-	-	-	-	-	-
LOC102460005	101	88	151	67	49	39	2.919	1.795	2.965	1.26	0.756	0.61	2.559666667	0.875333333	-1.548051532	0.000322811	0.013431206	TLR5	PREDICTED: toll-like receptor 5 [Pelodiscus sinensis]	Human Diseases;Human Diseases;Human Diseases;Organismal Systems;Human Diseases;Human Diseases	Infectious disease: bacterial;Infectious disease: bacterial;Infectious disease: bacterial;Immune system;Infectious disease: bacterial;Immune disease	ko05130//Pathogenic Escherichia coli infection;ko05131//Shigellosis;ko05132//Salmonella infection;ko04620//Toll-like receptor signaling pathway;ko05134//Legionellosis;ko05321//Inflammatory bowel disease	K10168;K10168;K10168;K10168;K10168;K10168	GO:0031224//intrinsic component of membrane	GO:0005126//cytokine receptor binding	GO:0002224//toll-like receptor signaling pathway;GO:0008406//gonad development;GO:0009612//response to mechanical stimulus;GO:0031328//positive regulation of cellular biosynthetic process;GO:0032496//response to lipopolysaccharide;GO:0032731//positive regulation of interleukin-1 beta production	--
MSTRG.34852	22	20	26	93	161	45	0.45	0.386	0.527	1.587	2.79	0.817	0.454333333	1.731333333	1.930060452	0.00033772	0.013903906	--	ORF 3, partial [Chelydra serpentina]	-	-	-	-	-	-	-	--
MSTRG.1190	270	295	102	601	680	481	6.875	7.089	2.574	12.778	14.682	10.882	5.512666667	12.78066667	1.213140818	0.000347981	0.014092377	--	ORF2 [Acanthochelys spixii]	Metabolism;Organismal Systems;Metabolism	Global and overview maps;Endocrine system;Lipid metabolism	ko01100//Metabolic pathways;ko03320//PPAR signaling pathway;ko00561//Glycerolipid metabolism	K00864;K00864;K00864	-	-	-	--
LOC102454345	74	33	82	5	27	14	1.497	0.63	1.644	0.084	0.463	0.252	1.257	0.266333333	-2.238679742	0.000356348	0.014295289	--	PREDICTED: dynactin-associated protein [Gavia stellata]	-	-	-	-	-	-	-	--
MSTRG.3691	51	62	44	214	144	101	1.213	1.392	1.037	4.251	2.905	2.135	1.214	3.097	1.351102961	0.00035752	0.014317867	--	-	-	-	-	-	-	-	-	--
LOC102461147	86	124	116	66	45	60	0.789	1.075	1.076	0.506	0.35	0.489	0.98	0.448333333	-1.128209982	0.000361068	0.014410858	TTC6	PREDICTED: tetratricopeptide repeat protein 6 isoform X2 [Chrysemys picta bellii]	-	-	-	-	-	-	-	--
LOC106732487	19	39	39	5	11	5	1.365	2.644	2.776	0.3	0.67	0.319	2.261666667	0.429666667	-2.396096552	0.000365382	0.014509138	-	-	-	-	-	-	-	-	-	-
LOC102453260	36	3	26	0	1	2	1.268	0.1	0.908	0	0.03	0.063	0.758666667	0.031	-4.613126031	0.00036689	0.014544428	EREG	PREDICTED: proepiregulin [Pelodiscus sinensis]	Environmental Information Processing;Environmental Information Processing;Human Diseases;Environmental Information Processing	Signal transduction;Signal transduction;Cancer: specific types;Signal transduction	ko04151//PI3K-Akt signaling pathway;ko04010//MAPK signaling pathway;ko05210//Colorectal cancer;ko04012//ErbB signaling pathway	K09784;K09784;K09784;K09784	-	-	-	--
LOC102453172	77	95	87	291	175	179	1.528	1.779	1.71	4.821	2.944	3.155	1.672333333	3.64	1.122076013	0.000369511	0.014599097	RIN1	PREDICTED: ras and Rab interactor 1 [Pelodiscus sinensis]	Environmental Information Processing	Signal transduction	ko04014//Ras signaling pathway	K17638	GO:0016020//membrane;GO:0043005//neuron projection;GO:0044297//cell body;GO:0044424//intracellular part	GO:0031267//small GTPase binding;GO:0060589//nucleoside-triphosphatase regulator activity	GO:0007165//signal transduction;GO:0007612//learning;GO:0048167//regulation of synaptic plasticity;GO:0050790//regulation of catalytic activity	--
MSTRG.6149	22	18	1	0	0	0	1.349	1.042	0.061	0	0	0	0.817333333	0.001	-9.674780763	0.000371615	0.01465761	--	-	-	-	-	-	-	-	-	--
MSTRG.34478	592	386	860	1215	1722	1583	37.181	22.88	53.525	63.721	91.711	88.342	37.862	81.258	1.101759235	0.000373734	0.014691874	--	-	-	-	-	-	-	-	-	--
LOC102448026	238	418	309	227	217	148	2.72	4.523	3.137	1.887	1.745	1.402	3.46	1.678	-1.044029322	0.000379366	0.014814182	ULK4	PREDICTED: serine/threonine-protein kinase ULK4 isoform X1 [Pelodiscus sinensis]	-	-	-	-	-	GO:0004672//protein kinase activity;GO:0032550//purine ribonucleoside binding	GO:0001764//neuron migration;GO:0003341//cilium movement;GO:0006464//cellular protein modification process;GO:0021537//telencephalon development;GO:0031344//regulation of cell projection organization;GO:0032872//regulation of stress-activated MAPK cascade;GO:0048858//cell projection morphogenesis	--
LOC112543621	66	35	0	1	0	2	10.996	5.503	0	0.139	0	0.296	5.499666667	0.145	-5.245219375	0.00038289	0.014894184	IGKV3-15	Ig kappa chain V-IV region B17 [Chelonia mydas]	-	-	-	-	GO:0016020//membrane;GO:0044421//extracellular region part	GO:0005488//binding	GO:0002431//Fc receptor mediated stimulatory signaling pathway;GO:0006897//endocytosis;GO:0006952//defense response;GO:0006956//complement activation;GO:0038093//Fc receptor signaling pathway	--
LOC106732998	10	18	9	43	73	48	0.977	1.659	0.871	3.507	6.046	4.165	1.169	4.572666667	1.967760825	0.000391188	0.015075485	-	-	-	-	-	-	-	-	-	-
LOC102448409	545	1705	682	539	547	411	11.041	32.598	13.691	9.118	9.397	7.398	19.11	8.637666667	-1.14561423	0.000394956	0.01519577	KLF2	PREDICTED: Krueppel-like factor 2 [Pelodiscus sinensis]	Human Diseases;Environmental Information Processing;Environmental Information Processing	Cardiovascular disease;Signal transduction;Signal transduction	ko05418//Fluid shear stress and atherosclerosis;ko04371//Apelin signaling pathway;ko04068//FoxO signaling pathway	K17845;K17845;K17845	GO:0043231//intracellular membrane-bounded organelle	GO:0001071//nucleic acid binding transcription factor activity;GO:0003677//DNA binding;GO:0043169//cation binding	GO:0001818//negative regulation of cytokine production;GO:0002262//myeloid cell homeostasis;GO:0009653//anatomical structure morphogenesis;GO:0009790//embryo development;GO:0009996//negative regulation of cell fate specification;GO:0010604//positive regulation of macromolecule metabolic process;GO:0014070//response to organic cyclic compound;GO:0031328//positive regulation of cellular biosyntheti…	zf-C2H2
LOC102463217	90	238	105	29	80	53	7.582	18.923	8.766	2.04	5.715	3.967	11.757	3.907333333	-1.589263737	0.000401863	0.015411076	CCL3	PREDICTED: C-C motif chemokine 3-like [Pelodiscus sinensis]	Environmental Information Processing;Human Diseases;Environmental Information Processing;Organismal Systems;Organismal Systems;Environmental Information Processing;Organismal Systems	Signaling molecules and interaction;Infectious disease: viral;Signal transduction;Immune system;Immune system;Signaling molecules and interaction;Immune system	ko04060//Cytokine-cytokine receptor interaction;ko05163//Human cytomegalovirus infection;ko04064//NF-kappa B signaling pathway;ko04062//Chemokine signaling pathway;ko04620//Toll-like receptor signaling pathway;ko04061//Viral protein interaction with cytokine and cytokine receptor;ko04623//Cytosolic DNA-sensing pathway	K12964;K12964;K12964;K12964;K12964;K12964;K12964	GO:0044421//extracellular region part;GO:0044444//cytoplasmic part	GO:0004697//protein kinase C activity;GO:0005125//cytokine activity;GO:0048020//CCR chemokine receptor binding;GO:0060229//lipase activator activity	GO:0001503//ossification;GO:0002278//eosinophil activation involved in immune response;GO:0002690//positive regulation of leukocyte chemotaxis;GO:0002762//negative regulation of myeloid leukocyte differentiation;GO:0006468//protein phosphorylation;GO:0006996//organelle organization;GO:0007159//leukocyte cell-cell adhesion;GO:0008284//positive regulation of cell proliferation;GO:0008347//glial cel…	--
LOC102460134	498	151	217	117	147	116	39.811	11.393	17.191	7.81	9.965	8.24	22.79833333	8.671666667	-1.394547154	0.000407326	0.015595165	CRYAB	PREDICTED: LOW QUALITY PROTEIN: alpha-crystallin B chain [Pelodiscus sinensis]	Genetic Information Processing;Organismal Systems	Folding, sorting and degradation;Aging	ko04141//Protein processing in endoplasmic reticulum;ko04213//Longevity regulating pathway - multiple species	K09542;K09542	GO:0016020//membrane;GO:0031674//I band;GO:0031988//membrane-bounded vesicle;GO:0043231//intracellular membrane-bounded organelle;GO:0044430//cytoskeletal part	GO:0005198//structural molecule activity;GO:0015631//tubulin binding;GO:0043169//cation binding;GO:0046983//protein dimerization activity	GO:0000165//MAPK cascade;GO:0000226//microtubule cytoskeleton organization;GO:0000302//response to reactive oxygen species;GO:0000904//cell morphogenesis involved in differentiation;GO:0001558//regulation of cell growth;GO:0001932//regulation of protein phosphorylation;GO:0003012//muscle system process;GO:0006457//protein folding;GO:0009411//response to UV;GO:0010332//response to gamma radiation;…	--
LOC102459659	47	31	32	4	15	8	1.562	0.972	1.054	0.111	0.423	0.236	1.196	0.256666667	-2.220249539	0.00047118	0.017307022	--	PREDICTED: aggrecan core protein isoform X1 [Gavialis gangeticus]	-	-	-	-	-	-	-	--
LOC102444970	156	140	143	454	232	353	1.815	1.537	1.648	4.41	2.288	3.649	1.666666667	3.449	1.049212535	0.000486421	0.017673542	TTI1	PREDICTED: LOW QUALITY PROTEIN: TELO2-interacting protein 1 homolog, partial [Pelodiscus sinensis]	Environmental Information Processing	Signal transduction	ko04150//mTOR signaling pathway	K20403	GO:0038201//TOR complex	-	GO:1902531//regulation of intracellular signal transduction	--
LOC102448956	21	60	55	168	117	150	0.361	0.973	0.937	2.411	1.705	2.29	0.757	2.135333333	1.496096092	0.000487717	0.017693304	-	-	-	-	-	-	-	-	-	-
LOC106731471	53	92	85	31	39	36	4.629	7.583	7.357	2.261	2.888	2.794	6.523	2.647666667	-1.300814126	0.0004919	0.01781755	--	PREDICTED: arginine and glutamate-rich protein 1, partial [Pelodiscus sinensis]	-	-	-	-	GO:0031981//nuclear lumen	-	GO:0010468//regulation of gene expression;GO:0034645//cellular macromolecule biosynthetic process	--
LOC102463973	139	84	122	397	196	340	2.166	1.236	1.884	5.167	2.591	4.709	1.762	4.155666667	1.237866014	0.000496763	0.017938407	HDHD3	PREDICTED: haloacid dehalogenase-like hydrolase domain-containing protein 3 isoform X2 [Pelodiscus sinensis]	-	-	-	-	GO:0043231//intracellular membrane-bounded organelle	GO:0003824//catalytic activity	-	--
MSTRG.20110	6	5	5	32	29	35	0.456	0.347	0.347	1.925	1.764	2.203	0.383333333	1.964	2.357123569	0.000501291	0.018074144	--	-	-	-	-	-	-	-	-	--
MSTRG.34014	35	54	38	112	92	152	0.841	1.313	1.091	2.316	2.252	3.609	1.081666667	2.725666667	1.333353162	0.00054155	0.019086583	--	LOW QUALITY PROTEIN: transcription factor Sp8 [Phasianus colchicus]	-	-	-	-	-	GO:0043169//cation binding	GO:0003002//regionalization;GO:0035108//limb morphogenesis	--
LOC102454602	283	245	152	490	405	644	3.311	2.734	1.788	4.832	4.116	6.814	2.611	5.254	1.008813743	0.000561581	0.01955798	SH3TC2	PREDICTED: SH3 domain and tetratricopeptide repeat-containing protein 2 isoform X5 [Pelodiscus sinensis]	-	-	-	-	GO:0005768//endosome;GO:0031982//vesicle	-	GO:0009966//regulation of signal transduction;GO:0032292//peripheral nervous system axon ensheathment;GO:0032386//regulation of intracellular transport;GO:0043217//myelin maintenance	--
LOC102447926	424	152	130	67	98	121	4.057	1.373	1.233	0.535	0.795	1.029	2.221	0.786333333	-1.497996475	0.000567242	0.019635297	THBS1	PREDICTED: thrombospondin-1 [Pelodiscus sinensis]	Environmental Information Processing;Human Diseases;Cellular Processes;Environmental Information Processing;Human Diseases;Cellular Processes;Human Diseases;Environmental Information Processing;Environmental Information Processing;Human Diseases;Cellular Processes;Human Diseases	Signal transduction;Infectious disease: viral;Transport and catabolism;Signal transduction;Cancer: overview;Cellular community - eukaryotes;Cancer: overview;Signal transduction;Signaling molecules and interaction;Infectious disease: parasitic;Cell growth and death;Cancer: specific types	ko04151//PI3K-Akt signaling pathway;ko05165//Human papillomavirus infection;ko04145//Phagosome;ko04015//Rap1 signaling pathway;ko05205//Proteoglycans in cancer;ko04510//Focal adhesion;ko05206//MicroRNAs in cancer;ko04350//TGF-beta signaling pathway;ko04512//ECM-receptor interaction;ko05144//Malaria;ko04115//p53 signaling pathway;ko05219//Bladder cancer	K16857;K16857;K16857;K16857;K16857;K16857;K16857;K16857;K16857;K16857;K16857;K16857	GO:0034774//secretory granule lumen;GO:0043234//protein complex;GO:0044421//extracellular region part;GO:0044432//endoplasmic reticulum part;GO:0044459//plasma membrane part	GO:0001948//glycoprotein binding;GO:0005102//receptor binding;GO:0005518//collagen binding;GO:0005539//glycosaminoglycan binding;GO:0005543//phospholipid binding;GO:0019838//growth factor binding;GO:0046872//metal ion binding;GO:0071813//lipoprotein particle binding	GO:0001818//negative regulation of cytokine production;GO:0001936//regulation of endothelial cell proliferation;GO:0001953//negative regulation of cell-matrix adhesion;GO:0002578//negative regulation of antigen processing and presentation;GO:0002690//positive regulation of leukocyte chemotaxis;GO:0002696//positive regulation of leukocyte activation;GO:0006417//regulation of translation;GO:0006493…	--
MSTRG.33001	70	125	40	289	150	284	3.521	5.979	2.018	12.213	6.411	12.756	3.839333333	10.46	1.445955125	0.000569647	0.019635297	--	protein ANTAGONIST OF LIKE HETEROCHROMATIN PROTEIN 1-like [Oxyura jamaicensis]	-	-	-	-	-	-	-	--
MSTRG.27990	3	3	1	16	62	13	0.117	0.11	0.039	0.52	2.046	0.45	0.088666667	1.005333333	3.503138278	0.000572078	0.019661412	--	protein ANTAGONIST OF LIKE HETEROCHROMATIN PROTEIN 1-like isoform X2 [Pelodiscus sinensis]	-	-	-	-	-	-	-	--
LOC102447371	55	33	47	19	15	13	1.867	1.057	1.581	0.539	0.432	0.392	1.501666667	0.454333333	-1.724741544	0.00058058	0.019857932	FAM187A	PREDICTED: Ig-like V-type domain-containing protein FAM187A [Pelodiscus sinensis]	-	-	-	-	GO:0016020//membrane	-	-	--
LOC112544228	87	173	97	237	333	270	3.593	6.744	3.97	8.174	11.663	9.909	4.769	9.915333333	1.055974491	0.000589188	0.020044323	-	-	-	-	-	-	-	-	-	-
LOC102458875	692	378	295	184	310	248	15.171	7.821	6.409	3.368	5.763	4.831	9.800333333	4.654	-1.074359609	0.000591143	0.020052815	TNFRSF10A	PREDICTED: tumor necrosis factor receptor superfamily member 10B isoform X1 [Pelodiscus sinensis]	Human Diseases;Organismal Systems;Environmental Information Processing;Human Diseases;Cellular Processes;Human Diseases;Cellular Processes;Environmental Information Processing	Infectious disease: bacterial;Immune system;Signaling molecules and interaction;Infectious disease: bacterial;Cell growth and death;Infectious disease: viral;Cell growth and death;Signaling molecules and interaction	ko05130//Pathogenic Escherichia coli infection;ko04650//Natural killer cell mediated cytotoxicity;ko04060//Cytokine-cytokine receptor interaction;ko05132//Salmonella infection;ko04210//Apoptosis;ko05164//Influenza A;ko04217//Necroptosis;ko04061//Viral protein interaction with cytokine and cytokine receptor	K04722;K04722;K04722;K04722;K04722;K04722;K04722;K04722	-	GO:0005515//protein binding	GO:0008625//extrinsic apoptotic signaling pathway via death domain receptors;GO:0009966//regulation of signal transduction;GO:0032270//positive regulation of cellular protein metabolic process;GO:0035556//intracellular signal transduction;GO:0043065//positive regulation of apoptotic process;GO:0043085//positive regulation of catalytic activity;GO:0043281//regulation of cysteine-type endopeptidase…	--
LOC102448644	122	102	83	30	47	67	1.208	0.953	0.814	0.248	0.394	0.589	0.991666667	0.410333333	-1.273058907	0.000599962	0.020293395	rnf213a	PREDICTED: E3 ubiquitin-protein ligase RNF213-like [Pelodiscus sinensis]	-	-	-	-	-	GO:0003824//catalytic activity;GO:0005488//binding	GO:0008152//metabolic process	--
LOC102463105	30	9	34	2	6	1	0.684	0.189	0.773	0.038	0.116	0.024	0.548666667	0.059333333	-3.209015189	0.000619336	0.02085868	CD163	PREDICTED: LOW QUALITY PROTEIN: scavenger receptor cysteine-rich type 1 protein M130-like [Pelodiscus sinensis]	-	-	-	-	GO:0005886//plasma membrane;GO:0044425//membrane part	-	GO:0044699//single-organism process	--
LOC106732235	31	24	31	9	7	7	0.655	0.444	0.649	0.159	0.125	0.115	0.582666667	0.133	-2.131244533	0.000635321	0.021275116	-	-	-	-	-	-	-	-	-	-
LOC102446548	135	169	114	103	67	53	3.477	4.109	2.91	2.216	1.463	1.213	3.498666667	1.630666667	-1.101343316	0.000647524	0.021469665	CFAP99	PREDICTED: cilia- and flagella-associated protein 99 [Pelodiscus sinensis]	-	-	-	-	-	-	-	--
MSTRG.30641	588	348	475	1723	958	803	29.29	16.361	23.448	71.67	40.467	35.542	23.033	49.22633333	1.095727952	0.000657782	0.021779077	--	-	-	-	-	-	-	-	-	--
LOC102448247	41	16	84	4	13	12	0.382	0.134	0.747	0.03	0.098	0.095	0.421	0.074333333	-2.501739024	0.000673264	0.022104882	Scn5a	PREDICTED: sodium channel protein type 5 subunit alpha-like [Pelodiscus sinensis]	-	-	-	-	-	-	-	--
MSTRG.18212	106	156	152	62	102	65	1.024	1.421	1.455	0.504	0.841	0.559	1.3	0.634666667	-1.034440645	0.000718619	0.023269013	--	Leucine-rich repeat-containing protein 49 [Chelonia mydas]	-	-	-	-	-	-	-	--
LOC102447745	644	319	324	115	317	194	28.478	13.314	14.198	4.247	11.887	7.623	18.66333333	7.919	-1.236816514	0.000734057	0.023574067	TSPO	PREDICTED: translocator protein 2 [Pelodiscus sinensis]	Environmental Information Processing;Human Diseases;Organismal Systems	Signaling molecules and interaction;Infectious disease: viral;Digestive system	ko04080//Neuroactive ligand-receptor interaction;ko05166//Human T-cell leukemia virus 1 infection;ko04979//Cholesterol metabolism	K05770;K05770;K05770	GO:0031224//intrinsic component of membrane;GO:0043231//intracellular membrane-bounded organelle	GO:0032934//sterol binding	GO:0030218//erythrocyte differentiation	--
LOC102463064	6	5	2	33	29	26	0.066	0.052	0.022	0.304	0.271	0.255	0.046666667	0.276666667	2.567684509	0.000745026	0.023764008	ADCY10	PREDICTED: adenylate cyclase type 10-like [Pelodiscus sinensis]	Metabolism;Environmental Information Processing;Organismal Systems;Metabolism;Environmental Information Processing;Organismal Systems;Organismal Systems	Global and overview maps;Signal transduction;Environmental adaptation;Nucleotide metabolism;Signal transduction;Endocrine system;Environmental adaptation	ko01100//Metabolic pathways;ko04024//cAMP signaling pathway;ko04714//Thermogenesis;ko00230//Purine metabolism;ko04371//Apelin signaling pathway;ko04935//Growth hormone synthesis, secretion and action;ko04713//Circadian entrainment	K11265;K11265;K11265;K11265;K11265;K11265;K11265	GO:0043005//neuron projection;GO:0043229//intracellular organelle;GO:0044297//cell body;GO:0044444//cytoplasmic part	GO:0009975//cyclase activity;GO:0016829//lyase activity;GO:0019899//enzyme binding;GO:0046914//transition metal ion binding	GO:0007165//signal transduction;GO:0042981//regulation of apoptotic process;GO:0046058//cAMP metabolic process	--
LOC102451783	96	92	72	42	51	49	0.936	0.967	0.829	0.314	0.502	0.486	0.910666667	0.434	-1.069228035	0.000748769	0.023818749	TMEM232	PREDICTED: transmembrane protein 232 [Pelodiscus sinensis]	-	-	-	-	-	-	-	--
LOC102463089	43	53	20	13	8	12	0.968	1.127	0.446	0.244	0.153	0.24	0.847	0.212333333	-1.996031098	0.000783436	0.024588796	MPO	PREDICTED: LOW QUALITY PROTEIN: myeloperoxidase [Pelodiscus sinensis]	Human Diseases;Cellular Processes;Human Diseases;Metabolism	Cancer: overview;Transport and catabolism;Cancer: specific types;Xenobiotics biodegradation and metabolism	ko05202//Transcriptional misregulation in cancer;ko04145//Phagosome;ko05221//Acute myeloid leukemia;ko00983//Drug metabolism - other enzymes	K10789;K10789;K10789;K10789	GO:0005766//primary lysosome;GO:0012505//endomembrane system;GO:0031988//membrane-bounded vesicle;GO:0044421//extracellular region part	GO:0005539//glycosaminoglycan binding;GO:0016209//antioxidant activity;GO:0016491//oxidoreductase activity;GO:0043167//ion binding	GO:0001818//negative regulation of cytokine production;GO:0001819//positive regulation of cytokine production;GO:0002148//hypochlorous acid metabolic process;GO:0002237//response to molecule of bacterial origin;GO:0002252//immune effector process;GO:0006801//superoxide metabolic process;GO:0009620//response to fungus;GO:0009624//response to nematode;GO:0031667//response to nutrient levels;GO:0034…	--
LOC102448252	78	93	68	219	256	127	2.05	2.307	1.771	4.806	5.705	2.966	2.042666667	4.492333333	1.137011184	0.000818717	0.025438424	TRHR	PREDICTED: thyrotropin-releasing hormone receptor-like [Pelodiscus sinensis]	Environmental Information Processing;Environmental Information Processing	Signaling molecules and interaction;Signal transduction	ko04080//Neuroactive ligand-receptor interaction;ko04020//Calcium signaling pathway	K04282;K04282	GO:0016021//integral component of membrane;GO:0044297//cell body;GO:0044444//cytoplasmic part	GO:0004930//G-protein coupled receptor activity;GO:0046983//protein dimerization activity	GO:0007186//G-protein coupled receptor signaling pathway;GO:0032092//positive regulation of protein binding;GO:0051480//regulation of cytosolic calcium ion concentration	--
MSTRG.24716	134	86	83	44	40	65	2.811	1.703	1.726	0.771	0.712	1.212	2.08	0.898333333	-1.211260756	0.000834685	0.025774371	--	PREDICTED: protein FAM167A-like [Latimeria chalumnae]	-	-	-	-	-	-	-	--
MSTRG.26712	10	12	5	87	29	35	0.287	0.333	0.142	2.137	0.723	0.915	0.254	1.258333333	2.308613742	0.000836612	0.025775995	--	-	-	-	-	-	-	-	-	--
LOC112547520	48	18	32	7	6	11	0.568	0.201	0.375	0.069	0.06	0.116	0.381333333	0.081666667	-2.223233398	0.000846864	0.025989674	-	-	-	-	-	-	-	-	-	-
LOC102450050	57	56	67	26	31	28	1.127	1.047	1.319	0.424	0.527	0.497	1.164333333	0.482666667	-1.27040504	0.000853601	0.026058017	ECT2L	PREDICTED: epithelial cell-transforming sequence 2 oncogene-like [Pelodiscus sinensis]	-	-	-	-	-	-	GO:0035023//regulation of Rho protein signal transduction	--
LOC102450637	180	199	253	160	117	72	2.511	2.628	3.569	1.869	1.421	0.891	2.902666667	1.393666667	-1.058493364	0.000893907	0.026838026	KIAA1257	PREDICTED: uncharacterized protein KIAA1257 homolog isoform X1 [Pelodiscus sinensis]	-	-	-	-	-	-	-	--
MSTRG.699	0	0	0	3	13	23	0	0	0	0.22	0.97	1.798	0.001	0.996	9.960001932	0.000900401	0.026929543	--	-	-	-	-	-	-	-	-	--
MSTRG.22711	54	51	61	179	134	110	3.315	2.954	3.71	9.175	6.975	5.999	3.326333333	7.383	1.15027441	0.000901802	0.02693719	--	-	-	-	-	-	-	-	-	--
LOC102460054	89	81	72	241	182	145	4.228	3.632	3.39	9.56	7.332	6.121	3.75	7.671	1.032524066	0.000923784	0.027350517	-	-	-	-	-	-	-	-	-	-
LOC102454795	394	274	343	113	175	278	19.431	12.753	16.763	4.654	7.319	12.182	16.31566667	8.051666667	-1.018898586	0.000935398	0.02762478	SDS	PREDICTED: L-serine dehydratase/L-threonine deaminase [Pelodiscus sinensis]	Metabolism;Metabolism;Metabolism;Metabolism;Metabolism;Metabolism	Global and overview maps;Global and overview maps;Amino acid metabolism;Global and overview maps;Amino acid metabolism;Amino acid metabolism	ko01100//Metabolic pathways;ko01200//Carbon metabolism;ko00270//Cysteine and methionine metabolism;ko01230//Biosynthesis of amino acids;ko00260//Glycine, serine and threonine metabolism;ko00290//Valine, leucine and isoleucine biosynthesis	K17989;K17989;K17989;K17989;K17989;K17989	-	-	-	--
LOC102453469	442	1510	295	152	213	197	19.931	64.263	13.182	5.723	8.145	7.893	32.45866667	7.253666667	-2.161821384	0.000947344	0.02787543	Tcim	PREDICTED: protein C8orf4 homolog [Pelodiscus sinensis]	-	-	-	-	GO:0043231//intracellular membrane-bounded organelle	-	GO:0002682//regulation of immune system process;GO:0012501//programmed cell death	--
MSTRG.18612	11	9	11	60	35	40	0.222	0.172	0.22	1.012	0.599	0.718	0.204666667	0.776333333	1.923400079	0.0009526	0.027957205	--	-	-	-	-	-	-	-	-	--
LOC106732010	80	55	39	55	340	348	4.036	2.619	1.95	2.317	14.545	15.599	2.868333333	10.82033333	1.915460347	0.000966199	0.028285687	--	PREDICTED: endonuclease domain-containing 1 protein-like [Pelodiscus sinensis]	-	-	-	-	-	-	-	--
LOC102452708	80	44	69	156	151	189	1.394	0.724	1.192	2.27	2.231	2.927	1.103333333	2.476	1.166142598	0.000981265	0.028626323	irx1-a	PREDICTED: iroquois-class homeodomain protein IRX-1, partial [Pelodiscus sinensis]	-	-	-	-	GO:0043231//intracellular membrane-bounded organelle	GO:0000975//regulatory region DNA binding	GO:0001708//cell fate specification;GO:0007417//central nervous system development;GO:0030510//regulation of BMP signaling pathway;GO:0035113//embryonic appendage morphogenesis;GO:0039017//pattern specification involved in pronephros development;GO:0042461//photoreceptor cell development;GO:0043010//camera-type eye development;GO:0045597//positive regulation of cell differentiation;GO:0048496//ma…	TF_Otx
LOC102450236	35	55	30	115	81	150	0.61	0.904	0.518	1.673	1.197	2.322	0.677333333	1.730666667	1.353389981	0.000988399	0.028720995	FBLN7	PREDICTED: fibulin-7 [Pelodiscus sinensis]	-	-	-	-	GO:0005924//cell-substrate adherens junction;GO:0031012//extracellular matrix;GO:0031988//membrane-bounded vesicle	GO:0005539//glycosaminoglycan binding	GO:0022610//biological adhesion	--
MSTRG.12737	169	74	90	288	268	297	1.736	0.718	0.913	2.47	2.332	2.707	1.122333333	2.503	1.157157071	0.001025272	0.029500739	--	reverse transcriptase, partial [Nullibrotheas allenii]	Genetic Information Processing;Genetic Information Processing	Translation;Translation	ko03013//Nucleocytoplasmic transport;ko03008//Ribosome biogenesis in eukaryotes	K14530;K14530	-	-	-	--
LOC102450739	257	148	147	66	129	98	5.571	3.028	3.158	1.195	2.371	1.887	3.919	1.817666667	-1.108397918	0.001056737	0.030128742	SLC5A11	PREDICTED: sodium/myo-inositol cotransporter 2 [Pelodiscus sinensis]	-	-	-	-	GO:0005886//plasma membrane;GO:0031224//intrinsic component of membrane	GO:0005488//binding;GO:0015291//secondary active transmembrane transporter activity	GO:0012501//programmed cell death;GO:0030001//metal ion transport	--
LOC102461039	59	162	96	21	53	51	0.936	2.426	1.509	0.278	0.713	0.719	1.623666667	0.57	-1.510221658	0.00106579	0.030332449	Col28a1	PREDICTED: collagen alpha-1(XXVIII) chain [Pelodiscus sinensis]	-	-	-	-	GO:0044420//extracellular matrix component;GO:0044432//endoplasmic reticulum part	-	GO:0010466//negative regulation of peptidase activity;GO:0043062//extracellular structure organization	--
MSTRG.35156	13	78	27	10	5	0	1.869	10.461	3.786	1.194	0.618	0	5.372	0.604	-3.15283885	0.001070939	0.030442119	--	-	-	-	-	-	-	-	-	--
LOC106732338	132	83	89	356	214	198	5.115	3.035	3.417	11.519	7.031	6.817	3.855666667	8.455666667	1.132938173	0.001121122	0.03137541	-	-	-	-	-	-	-	-	-	-
LOC102456456	20	145	58	13	9	30	0.271	1.858	0.779	0.147	0.104	0.361	0.969333333	0.204	-2.248423711	0.001153924	0.032140345	MRC1	PREDICTED: macrophage mannose receptor 1-like [Pelodiscus sinensis]	Human Diseases;Cellular Processes	Infectious disease: bacterial;Transport and catabolism	ko05152//Tuberculosis;ko04145//Phagosome	K06560;K06560	GO:0016021//integral component of membrane;GO:0031090//organelle membrane;GO:0044464//cell part	GO:0038023//signaling receptor activity;GO:0048029//monosaccharide binding	GO:0006897//endocytosis;GO:0032496//response to lipopolysaccharide;GO:0034341//response to interferon-gamma;GO:0050794//regulation of cellular process;GO:0070670//response to interleukin-4	--
LOC102445806	126	126	48	61	23	19	4.74	4.474	1.789	1.916	0.734	0.635	3.667666667	1.095	-1.743931657	0.001168226	0.032496897	--	PREDICTED: sperm acrosome membrane-associated protein 4 [Pelodiscus sinensis]	-	-	-	-	-	GO:0004675//transmembrane receptor protein serine/threonine kinase activity	-	--
MSTRG.34675	12	14	11	32	79	46	0.241	0.265	0.219	0.536	1.344	0.82	0.241666667	0.9	1.896906507	0.001183458	0.032807467	--	-	-	-	-	-	-	-	-	--
LOC102454632	178	53	82	39	44	43	7.291	2.049	3.329	1.334	1.528	1.565	4.223	1.475666667	-1.516901374	0.001196059	0.033078779	CXCL8	PREDICTED: interleukin-8-like [Pelodiscus sinensis]	Human Diseases;Human Diseases;Human Diseases;Environmental Information Processing;Human Diseases;Environmental Information Processing;Human Diseases;Environmental Information Processing;Human Diseases;Human Diseases;Human Diseases;Organismal Systems;Human Diseases;Organismal Systems;Cellular Processes;Human Diseases;Human Diseases;Human Diseases;Human Diseases;Human Diseases;Organismal Systems;Hu…	Cancer: overview;Infectious disease: bacterial;Cancer: overview;Signal transduction;Infectious disease: bacterial;Signaling molecules and interaction;Infectious disease: viral;Signal transduction;Infectious disease: bacterial;Infectious disease: parasitic;Immune disease;Immune system;Infectious disease: viral;Immune system;Cell growth and death;Infectious disease: viral;Infectious disease: viral;…	ko05200//Pathways in cancer;ko05130//Pathogenic Escherichia coli infection;ko05202//Transcriptional misregulation in cancer;ko04072//Phospholipase D signaling pathway;ko05131//Shigellosis;ko04060//Cytokine-cytokine receptor interaction;ko05163//Human cytomegalovirus infection;ko04064//NF-kappa B signaling pathway;ko05132//Salmonella infection;ko05146//Amoebiasis;ko05323//Rheumatoid arthritis;ko04…	K10030;K10030;K10030;K10030;K10030;K10030;K10030;K10030;K10030;K10030;K10030;K10030;K10030;K10030;K10030;K10030;K10030;K10030;K10030;K10030;K10030;K10030;K10030;K10030;K10030;K10030;K10030;K10030;K10030;K10030	-	-	-	--
MSTRG.10235	37	86	50	151	168	129	0.53	1.162	0.709	1.805	2.039	1.64	0.800333333	1.828	1.191593168	0.001203245	0.033238409	--	-	-	-	-	-	-	-	-	--
LOC102459754	427	1029	323	1249	1603	1388	4.957	11.632	3.749	11.952	15.955	14.369	6.779333333	14.092	1.055661066	0.001213697	0.033487776	--	Catenin alpha-2 [Chelonia mydas]	-	-	-	-	GO:0005913//cell-cell adherens junction;GO:0016020//membrane;GO:0030016//myofibril;GO:0030055//cell-substrate junction;GO:0031982//vesicle;GO:0032991//macromolecular complex	GO:0008092//cytoskeletal protein binding	GO:0009653//anatomical structure morphogenesis;GO:0016337//single organismal cell-cell adhesion;GO:0016477//cell migration;GO:0030030//cell projection organization;GO:0030168//platelet activation;GO:0034329//cell junction assembly;GO:0044767//single-organism developmental process;GO:0045216//cell-cell junction organization;GO:0051641//cellular localization	--
LOC102447289	40	91	45	8	31	16	0.91	1.953	1.014	0.152	0.598	0.323	1.292333333	0.357666667	-1.853290659	0.001257035	0.034281189	haao	PREDICTED: 3-hydroxyanthranilate 3,4-dioxygenase [Pelodiscus sinensis]	Metabolism;Metabolism	Global and overview maps;Amino acid metabolism	ko01100//Metabolic pathways;ko00380//Tryptophan metabolism	K00452;K00452	GO:0031090//organelle membrane;GO:0031988//membrane-bounded vesicle;GO:0044444//cytoplasmic part	GO:0005506//iron ion binding;GO:0016702//oxidoreductase activity, acting on single donors with incorporation of molecular oxygen, incorporation of two atoms of oxygen	GO:0006568//tryptophan metabolic process;GO:0010038//response to metal ion;GO:0019725//cellular homeostasis;GO:0034627//'de novo' NAD biosynthetic process;GO:0043650//dicarboxylic acid biosynthetic process	--
LOC102443765	51	19	45	2	16	6	1.939	0.682	1.697	0.064	0.516	0.203	1.439333333	0.261	-2.463279031	0.001266653	0.034385299	Art5	PREDICTED: ecto-ADP-ribosyltransferase 5-like [Pelodiscus sinensis]	-	-	-	-	-	GO:0016757//transferase activity, transferring glycosyl groups;GO:0016799//hydrolase activity, hydrolyzing N-glycosyl compounds	GO:0006486//protein glycosylation	--
MSTRG.14779	9	4	2	63	39	14	1.029	0.432	0.227	5.983	3.783	1.423	0.562666667	3.729666667	2.728694294	0.001299151	0.034791841	--	-	-	-	-	-	-	-	-	--
LOC102444846	435	753	298	149	350	296	5.352	8.741	3.644	1.54	3.663	3.237	5.912333333	2.813333333	-1.071447112	0.001367289	0.036138093	PARVG	PREDICTED: gamma-parvin isoform X2 [Pelodiscus sinensis]	Cellular Processes	Cellular community - eukaryotes	ko04510//Focal adhesion	K06275	GO:0016020//membrane;GO:0030054//cell junction;GO:0043232//intracellular non-membrane-bounded organelle	GO:0005515//protein binding	GO:0030036//actin cytoskeleton organization;GO:0031589//cell-substrate adhesion	--
LOC102461003	43	83	155	45	36	24	0.664	1.209	2.37	0.58	0.471	0.33	1.414333333	0.460333333	-1.619371359	0.001369706	0.036138093	Slc1a7	PREDICTED: excitatory amino acid transporter 5 isoform X1 [Pelodiscus sinensis]	Organismal Systems;Organismal Systems	Nervous system;Nervous system	ko04724//Glutamatergic synapse;ko04721//Synaptic vesicle cycle	K05618;K05618	GO:0031224//intrinsic component of membrane	GO:0005310//dicarboxylic acid transmembrane transporter activity;GO:0015291//secondary active transmembrane transporter activity	GO:0001505//regulation of neurotransmitter levels;GO:0007267//cell-cell signaling;GO:0015813//L-glutamate transport	--
LOC102454500	81	112	74	40	27	61	1.213	1.583	1.098	0.5	0.343	0.82	1.298	0.554333333	-1.227464715	0.001403767	0.036789028	SUSD1	PREDICTED: sushi domain-containing protein 1 isoform X1 [Pelodiscus sinensis]	-	-	-	-	-	-	-	--
MSTRG.17020	411	428	235	42	205	207	31.501	30.96	17.849	2.688	13.324	14.098	26.77	10.03666667	-1.415336932	0.001412805	0.03689939	--	-	-	-	-	-	-	-	-	--
LOC102460892	37	51	43	93	121	106	0.757	0.881	0.831	1.528	1.93	1.712	0.823	1.723333333	1.066237444	0.001494945	0.038458733	VGLL1	PREDICTED: transcription cofactor vestigial-like protein 1 isoform X1 [Pelodiscus sinensis]	-	-	-	-	-	-	GO:0009987//cellular process;GO:0010468//regulation of gene expression	--
LOC112545758	21	4	21	2	0	1	1.05	0.189	1.04	0.083	0	0.044	0.759666667	0.042333333	-4.165500522	0.00149529	0.038458733	--	PREDICTED: peroxidasin homolog isoform X4 [Alligator mississippiensis]	-	-	-	-	-	-	GO:0044763//single-organism cellular process;GO:0050794//regulation of cellular process	--
LOC102451363	13	3	130	3	9	4	0.933	0.197	8.937	0.174	0.502	0.264	3.355666667	0.313333333	-3.420829252	0.001511911	0.038759013	Btnl1	PREDICTED: butyrophilin subfamily 3 member A2-like, partial [Pelodiscus sinensis]	-	-	-	-	GO:0016020//membrane;GO:0043231//intracellular membrane-bounded organelle	-	-	--
LOC102460988	4	2	0	34	19	16	0.162	0.077	0	1.151	0.653	0.576	0.079666667	0.793333333	3.31587905	0.001519289	0.038827624	CPA2	PREDICTED: carboxypeptidase A2 isoform X1 [Pelodiscus sinensis]	Organismal Systems;Organismal Systems	Digestive system;Digestive system	ko04972//Pancreatic secretion;ko04974//Protein digestion and absorption	K01298;K01298	GO:0044421//extracellular region part	GO:0008235//metalloexopeptidase activity;GO:0046914//transition metal ion binding	GO:0016570//histone modification;GO:0044257//cellular protein catabolic process	--
LOC102462485	120	188	224	561	349	331	2.745	4.059	5.078	10.716	6.77	6.728	3.960666667	8.071333333	1.027063729	0.001562097	0.039656333	MCM5	PREDICTED: DNA replication licensing factor MCM5 isoform X1 [Pelodiscus sinensis]	Cellular Processes;Genetic Information Processing	Cell growth and death;Replication and repair	ko04110//Cell cycle;ko03030//DNA replication	K02209;K02209	GO:0031981//nuclear lumen;GO:0043234//protein complex	GO:0004386//helicase activity;GO:0032550//purine ribonucleoside binding;GO:0043565//sequence-specific DNA binding	GO:0009792//embryo development ending in birth or egg hatching;GO:0022616//DNA strand elongation;GO:0032508//DNA duplex unwinding;GO:0042981//regulation of apoptotic process;GO:0044772//mitotic cell cycle phase transition;GO:0051320//S phase;GO:0090329//regulation of DNA-dependent DNA replication	--
LOC102448479	74	130	108	57	49	68	1.08	1.791	1.562	0.695	0.607	0.882	1.477666667	0.728	-1.021310506	0.001641948	0.041074374	Ttc21a	PREDICTED: tetratricopeptide repeat protein 21A [Pelodiscus sinensis]	-	-	-	-	-	-	-	--
LOC102449714	68	90	35	20	34	25	1.33	1.661	0.678	0.327	0.564	0.434	1.223	0.441666667	-1.469394545	0.001642798	0.041074374	ZNF251	PREDICTED: zinc finger protein 665-like isoform X3 [Pelodiscus sinensis]	Human Diseases	Infectious disease: viral	ko05168//Herpes simplex virus 1 infection	K09228	-	-	-	zf-C2H2
MSTRG.16754	21	50	37	118	78	117	0.393	0.883	0.686	1.844	1.238	1.946	0.654	1.676	1.357659608	0.001706135	0.042089757	--	endonuclease-reverse transcriptase [Elysia marginata]	Genetic Information Processing	Transcription	ko03040//Spliceosome	K12852	-	-	-	--
LOC102461524	1	9	110	1	6	0	0.039	0.328	4.21	0.032	0.197	0	1.525666667	0.076333333	-4.320982789	0.001740732	0.04265748	MB	PREDICTED: myoglobin [Pelodiscus sinensis]	-	-	-	-	GO:0031988//membrane-bounded vesicle	GO:0022892//substrate-specific transporter activity;GO:0046906//tetrapyrrole binding;GO:0046914//transition metal ion binding	GO:0000302//response to reactive oxygen species;GO:0009719//response to endogenous stimulus;GO:0014721//twitch skeletal muscle contraction;GO:0015669//gas transport;GO:0030218//erythrocyte differentiation;GO:0045444//fat cell differentiation	--
LOC102453334	4	14	7	78	30	29	0.117	0.385	0.202	1.9	0.742	0.752	0.234666667	1.131333333	2.269339231	0.001748705	0.042776857	FOS	PREDICTED: LOW QUALITY PROTEIN: protein fosB [Pelodiscus sinensis]	Human Diseases;Organismal Systems;Organismal Systems;Human Diseases;Human Diseases	Substance dependence;Development and regeneration;Immune system;Substance dependence;Substance dependence	ko05034//Alcoholism;ko04380//Osteoclast differentiation;ko04657//IL-17 signaling pathway;ko05031//Amphetamine addiction;ko05030//Cocaine addiction	K09029;K09029;K09029;K09029;K09029	GO:0043231//intracellular membrane-bounded organelle	GO:0000982//transcription factor activity, RNA polymerase II core promoter proximal region sequence-specific binding;GO:0043565//sequence-specific DNA binding;GO:0043566//structure-specific DNA binding;GO:0044212//transcription regulatory region DNA binding;GO:0046983//protein dimerization activity	GO:0006357//regulation of transcription from RNA polymerase II promoter;GO:0009605//response to external stimulus;GO:0014072//response to isoquinoline alkaloid;GO:0044703//multi-organism reproductive process;GO:0044763//single-organism cellular process;GO:0046683//response to organophosphorus;GO:0048522//positive regulation of cellular process;GO:0051384//response to glucocorticoid;GO:0051592//re…	--
LOC102450087	137	123	104	65	76	20	2.512	2.128	1.89	0.995	1.182	0.326	2.176666667	0.834333333	-1.383424701	0.001774985	0.043284589	IGFBPL1	PREDICTED: insulin-like growth factor-binding protein-like 1 [Pelodiscus sinensis]	-	-	-	-	GO:0031988//membrane-bounded vesicle;GO:0044421//extracellular region part	GO:0019838//growth factor binding	GO:0001101//response to acid chemical;GO:0001525//angiogenesis;GO:0006950//response to stress;GO:0007389//pattern specification process;GO:0008283//cell proliferation;GO:0019218//regulation of steroid metabolic process;GO:0022610//biological adhesion;GO:0043583//ear development;GO:0051384//response to glucocorticoid	--
LOC102453769	111	82	50	227	161	208	3.065	2.137	1.368	5.234	3.77	5.103	2.19	4.702333333	1.102445941	0.001807155	0.043761492	--	PREDICTED: uncharacterized protein LOC102453769 [Pelodiscus sinensis]	-	-	-	-	-	-	-	--
MSTRG.523	81	180	118	334	225	309	2.736	5.708	3.944	9.381	6.422	9.234	4.129333333	8.345666667	1.015118417	0.001809299	0.043761492	Srcin1	SRC kinase signaling inhibitor 1 isoform X4 [Mauremys reevesii]	-	-	-	-	-	-	GO:0016477//cell migration;GO:0048814//regulation of dendrite morphogenesis	--
MSTRG.29079	41	35	61	153	113	104	1.514	1.22	2.232	4.717	3.538	3.412	1.655333333	3.889	1.232277474	0.001868962	0.044695371	--	-	-	-	-	-	-	-	-	--
MSTRG.6978	3	10	0	7	85	52	0.457	1.306	0	0.788	9.721	6.707	0.587666667	5.738666667	3.287645603	0.002010962	0.047345968	IGHV1-46	immunoglobulin heavy variable 1-46 [Pelodiscus sinensis]	Environmental Information Processing;Human Diseases;Environmental Information Processing;Human Diseases;Human Diseases;Environmental Information Processing;Human Diseases;Cellular Processes;Organismal Systems;Environmental Information Processing;Organismal Systems;Human Diseases;Human Diseases;Human Diseases;Human Diseases;Human Diseases;Human Diseases;Human Diseases;Organismal Systems;Human Dise…	Signal transduction;Infectious disease: bacterial;Signal transduction;Cancer: overview;Infectious disease: viral;Signal transduction;Infectious disease: bacterial;Transport and catabolism;Immune system;Signal transduction;Immune system;Infectious disease: parasitic;Cardiovascular disease;Immune disease;Immune disease;Immune disease;Immune disease;Cardiovascular disease;Immune system;Infectious di…	ko04151//PI3K-Akt signaling pathway;ko05130//Pathogenic Escherichia coli infection;ko04020//Calcium signaling pathway;ko05202//Transcriptional misregulation in cancer;ko05169//Epstein-Barr virus infection;ko04072//Phospholipase D signaling pathway;ko05152//Tuberculosis;ko04145//Phagosome;ko04650//Natural killer cell mediated cytotoxicity;ko04064//NF-kappa B signaling pathway;ko04666//Fc gamma R-m…	K06856;K06856;K06856;K06856;K06856;K06856;K06856;K06856;K06856;K06856;K06856;K06856;K06856;K06856;K06856;K06856;K06856;K06856;K06856;K06856;K06856;K06856;K06856;K06856;K06856;K06856;K06856	GO:0016020//membrane	GO:0005488//binding	GO:0002431//Fc receptor mediated stimulatory signaling pathway;GO:0006897//endocytosis;GO:0006952//defense response;GO:0006956//complement activation;GO:0038093//Fc receptor signaling pathway	--
MSTRG.2730	121	81	38	274	217	173	8.456	5.367	2.611	15.992	12.882	10.731	5.478	13.20166667	1.268998905	0.002012022	0.047345968	--	-	-	-	-	-	-	-	-	--
LOC102450738	128	128	58	274	254	205	2.235	2.11	1.004	3.995	3.761	3.181	1.783	3.645666667	1.031875955	0.002053307	0.047981245	TTC22	PREDICTED: tetratricopeptide repeat protein 22 [Pelodiscus sinensis]	-	-	-	-	-	-	-	--
MSTRG.13856	21	40	15	59	79	109	0.623	1.125	0.443	1.456	1.981	2.859	0.730333333	2.098666667	1.522846057	0.002103403	0.048696792	--	Flagellar biosynthesis protein FlhA [Varanus komodoensis]	-	-	-	-	-	-	-	--
LOC102461426	281	118	80	62	68	86	3.577	1.454	1.016	0.676	0.719	0.906	2.015666667	0.767	-1.393958595	0.0021393	0.049160427	FILIP1	PREDICTED: filamin-A-interacting protein 1 isoform X1 [Pelodiscus sinensis]	-	-	-	-	GO:0043232//intracellular non-membrane-bounded organelle	-	-	--
LOC102448102	30	31	18	2	9	8	1.168	1.02	0.613	0.067	0.305	0.284	0.933666667	0.218666667	-2.094174263	0.002139981	0.049160427	OMD	PREDICTED: osteomodulin isoform X1 [Pelodiscus sinensis]	-	-	-	-	GO:0005775//vacuolar lumen;GO:0031012//extracellular matrix;GO:0031988//membrane-bounded vesicle;GO:0044431//Golgi apparatus part	-	GO:0006024//glycosaminoglycan biosynthetic process;GO:0006027//glycosaminoglycan catabolic process;GO:0006790//sulfur compound metabolic process;GO:0022610//biological adhesion;GO:0030278//regulation of ossification;GO:0044238//primary metabolic process;GO:0051704//multi-organism process	--
LOC102452308	12	38	36	10	2	6	0.279	0.892	0.666	0.227	0.046	0.145	0.612333333	0.139333333	-2.135776779	0.002177239	0.049836945	TRIM38	PREDICTED: zinc finger protein 260-like isoform X1 [Pelodiscus sinensis]	-	-	-	-	-	-	-	zf-C2H2
