# Supplementary material for: Comparative Analysis of the Growth, Physiological Responses, and Gene Expression of Chinese Soft-Shelled Turtles Cultured in Different Modes
Source: Animals (Basel). 2024 Mar 20;14(6):962. doi: 10.3390/ani14060962 (PMC10967438; doi:10.3390/ani14060962)
Supplement: Supplementary file 1 [file animals-14-00962-s001.zip › Table S5 The fpkm of DEGs of gut samples.xls]

id	PG1_count	PG2_count	PG3_count	FG1_count	FG2_count	FG3_count	PG1_fpkm	PG2_fpkm	PG3_fpkm	FG1_fpkm	FG2_fpkm	FG3_fpkm	PG_mean	FG_mean	log2(fc)	PValue	FDR	Symbol	Description	KEGG_A_class	KEGG_B_class	Pathway	K_ID	GO Component	GO Function	GO Process	TF_family
LOC102453244	0	0	0	3920	689	3027	0.000	0.000	0.000	462.351	64.635	350.543	0.001	292.509666666667	18.1581247771555	2.12333959116255e-25	4.80872717210583e-21	--	PREDICTED: phospholipase A2 inhibitor and Ly6/PLAUR domain-containing protein-like [Pelodiscus sinensis]	-	-	-	-	-	-	-	--
LOC102457518	135	138	177	1227	844	712	6.451	6.271	7.041	66.372	36.333	37.840	6.58766666666667	46.8483333333333	2.83015826155144	3.10099583265469e-21	3.51141263110654e-17	-	-	-	-	-	-	-	-	-	-
LOC102454517	286	261	298	44	32	24	3.631	3.145	3.139	0.630	0.364	0.337	3.305	0.443666666666667	-2.89710220120432	2.94813294843908e-19	2.22554556277666e-15	Sesn3	PREDICTED: sestrin-3-like [Pelodiscus sinensis]	Organismal Systems;Cellular Processes	Aging;Cell growth and death	ko04211//Longevity regulating pathway;ko04115//p53 signaling pathway	K10141;K10141	-	-	GO:0033500//carbohydrate homeostasis;GO:0043434//response to peptide hormone;GO:1902531//regulation of intracellular signal transduction	--
MSTRG.4712	11	0	5	501	127	261	0.153	0.000	0.058	7.854	1.583	4.017	0.0703333333333333	4.48466666666667	5.99464835412417	4.64881627761559e-15	2.63204355597901e-11	--	-	-	-	-	-	-	-	-	--
LOC112544681	69	35	82	766	291	545	2.197	1.058	2.166	27.511	8.313	19.219	1.807	18.3476666666667	3.34392819112824	1.45817534837621e-14	6.60465942293521e-11	TRIM50	PREDICTED: caspase-7-like isoform X2 [Chrysemys picta bellii]	-	-	-	-	GO:0005886//plasma membrane;GO:0016234//inclusion body;GO:0031982//vesicle	GO:0005515//protein binding;GO:0043167//ion binding;GO:0070735//protein-glycine ligase activity	GO:0006810//transport;GO:0009968//negative regulation of signal transduction;GO:0016043//cellular component organization;GO:0032880//regulation of protein localization;GO:0044267//cellular protein metabolic process;GO:0044707//single-multicellular organism process;GO:0061061//muscle structure development	--
LOC102443676	1217	2460	3458	258	230	224	51.223	98.287	120.756	12.251	8.686	10.443	90.0886666666667	10.46	-3.1064627719654	3.20867072517853e-14	1.21111276521864e-10	mogat2-b	PREDICTED: 2-acylglycerol O-acyltransferase 2-B-like [Pelodiscus sinensis]	Metabolism;Organismal Systems	Lipid metabolism;Digestive system	ko00561//Glycerolipid metabolism;ko04975//Fat digestion and absorption	K14457;K14457	GO:0016020//membrane	GO:0016747//transferase activity, transferring acyl groups other than amino-acyl groups	GO:0006629//lipid metabolic process;GO:0044237//cellular metabolic process;GO:0044763//single-organism cellular process	--
LOC102452057	155	84	137	488	393	395	3.128	1.609	2.294	11.112	7.117	8.831	2.34366666666667	9.02	1.9443600397204	4.24002743228753e-14	1.37177001798594e-10	WDR77	PREDICTED: methylosome protein 50, partial [Pelodiscus sinensis]	-	-	-	-	GO:0031981//nuclear lumen;GO:0034708//methyltransferase complex;GO:0044444//cytoplasmic part	GO:0003713//transcription coactivator activity;GO:0005488//binding	GO:0002067//glandular epithelial cell differentiation;GO:0006355//regulation of transcription, DNA-templated;GO:0050680//negative regulation of epithelial cell proliferation;GO:0051276//chromosome organization	--
MSTRG.15536	0	0	0	163	98	76	0.000	0.000	0.000	2.765	1.329	1.271	0.001	1.78833333333333	10.8043999549227	2.39353466891719e-13	6.77579745587094e-10	--	-	-	-	-	-	-	-	-	--
LOC102452357	566	395	376	1467	1171	1466	11.517	7.630	6.348	33.676	21.380	33.042	8.49833333333333	29.366	1.7888949295012	7.99904891591556e-13	2.01282734220822e-09	TIMM8A	PREDICTED: mitochondrial import inner membrane translocase subunit Tim8 A [Pelodiscus sinensis]	-	-	-	-	GO:0019866//organelle inner membrane;GO:0031970//organelle envelope lumen;GO:0043231//intracellular membrane-bounded organelle	GO:0046914//transition metal ion binding	GO:0006605//protein targeting;GO:0019538//protein metabolic process;GO:0048731//system development	--
LOC102458850	119	89	84	0	0	0	3.822	2.711	2.227	0.000	0.000	0.000	2.92	0.001	-11.5117526537674	2.33226159413946e-12	5.28187283224763e-09	EIF4E3	PREDICTED: eukaryotic translation initiation factor 4E type 3-like [Pelodiscus sinensis]	-	-	-	-	GO:0034518//RNA cap binding complex;GO:0044444//cytoplasmic part	GO:0008135//translation factor activity, RNA binding	GO:0006412//translation;GO:0007166//cell surface receptor signaling pathway;GO:0010608//posttranscriptional regulation of gene expression	--
LOC102448859	276	219	343	709	690	693	3.846	2.897	3.966	11.147	8.628	10.698	3.56966666666667	10.1576666666667	1.50870776879832	8.83620869769185e-12	1.81921471251479e-08	mybbp1a	PREDICTED: myb-binding protein 1A [Pelodiscus sinensis]	-	-	-	-	GO:0031074//nucleocytoplasmic shuttling complex;GO:0043231//intracellular membrane-bounded organelle;GO:0043232//intracellular non-membrane-bounded organelle	GO:0003712//transcription cofactor activity;GO:0003723//RNA binding;GO:0005515//protein binding;GO:0034061//DNA polymerase activity;GO:0044212//transcription regulatory region DNA binding;GO:0046914//transition metal ion binding	GO:0001503//ossification;GO:0006259//DNA metabolic process;GO:0006355//regulation of transcription, DNA-templated;GO:0007623//circadian rhythm;GO:0009267//cellular response to starvation;GO:0016482//cytoplasmic transport;GO:0022900//electron transport chain;GO:0043065//positive regulation of apoptotic process;GO:0071156//regulation of cell cycle arrest;GO:0072331//signal transduction by p53 class…	--
LOC106731771	105	86	155	529	367	685	12.981	10.054	15.875	73.779	40.698	93.797	12.97	69.4246666666667	2.42026986556216	1.07295049841619e-11	2.02492582813596e-08	IGLV3-21	Ig lambda chain V-IV region Bau [Chelonia mydas]	-	-	-	-	GO:0016020//membrane;GO:0031988//membrane-bounded vesicle;GO:0044421//extracellular region part	GO:0005488//binding	GO:0002431//Fc receptor mediated stimulatory signaling pathway;GO:0006897//endocytosis;GO:0006952//defense response;GO:0006956//complement activation;GO:0038093//Fc receptor signaling pathway	--
LOC102459612	1099	352	536	29	65	71	12.640	3.843	5.115	0.376	0.671	0.905	7.19933333333333	0.650666666666667	-3.46787276531638	2.62147012360052e-11	4.56680260686008e-08	SEZ6L	PREDICTED: seizure 6-like protein [Pelodiscus sinensis]	-	-	-	-	GO:0031224//intrinsic component of membrane;GO:0043231//intracellular membrane-bounded organelle;GO:0044297//cell body	-	GO:0007626//locomotory behavior;GO:0021700//developmental maturation;GO:1902531//regulation of intracellular signal transduction	--
LOC102453073	933	917	933	2906	1962	2465	50.626	47.262	41.893	176.861	95.337	149.398	46.5936666666667	140.532	1.59269290614671	3.4980452833019e-11	5.65858796649558e-08	STMN1	PREDICTED: stathmin [Pelodiscus sinensis]	Environmental Information Processing;Human Diseases	Signal transduction;Cancer: overview	ko04010//MAPK signaling pathway;ko05206//MicroRNAs in cancer	K04381;K04381	-	-	-	--
MSTRG.28188	119	127	47	0	0	0	0.819	0.832	0.270	0.000	0.000	0.000	0.640333333333333	0.001	-9.32267930294437	4.06291989620626e-11	6.13419645929221e-08	--	-	-	-	-	-	-	-	-	--
LOC102444855	102	92	95	293	241	264	2.236	1.914	1.728	7.245	4.740	6.409	1.95933333333333	6.13133333333333	1.64583798142582	7.69672045015317e-11	1.06423415807782e-07	ncaph2	PREDICTED: LOW QUALITY PROTEIN: condensin-2 complex subunit H2 [Pelodiscus sinensis]	-	-	-	-	GO:0005634//nucleus	GO:0005488//binding	GO:0000087//mitotic M phase;GO:0030217//T cell differentiation	--
LOC102445831	113	84	96	328	232	323	11.791	8.336	8.327	38.609	21.720	37.330	9.48466666666667	32.553	1.7791215276229	7.98868754683752e-11	1.06423415807782e-07	SNRPG	PREDICTED: small nuclear ribonucleoprotein G [Alligator sinensis]	Genetic Information Processing	Transcription	ko03040//Spliceosome	K11099	GO:0005681//spliceosomal complex;GO:0034708//methyltransferase complex;GO:0036464//cytoplasmic ribonucleoprotein granule;GO:0044423//virion part;GO:0097525//spliceosomal snRNP complex	GO:0003729//mRNA binding;GO:0003824//catalytic activity;GO:0008092//cytoskeletal protein binding;GO:0030371//translation repressor activity	GO:0000377//RNA splicing, via transesterification reactions with bulged adenosine as nucleophile;GO:0000956//nuclear-transcribed mRNA catabolic process;GO:0006403//RNA localization;GO:0006417//regulation of translation;GO:0007051//spindle organization;GO:0043487//regulation of RNA stability;GO:0044710//single-organism metabolic process	--
LOC102454904	146	107	161	388	304	341	6.425	3.300	4.651	17.411	8.547	13.761	4.792	13.2396666666667	1.46616698682116	1.80616453493101e-10	2.13810699959881e-07	Gfer	PREDICTED: FAD-linked sulfhydryl oxidase ALR [Pelodiscus sinensis]	-	-	-	-	GO:0031970//organelle envelope lumen;GO:0043231//intracellular membrane-bounded organelle;GO:0044444//cytoplasmic part	GO:0000166//nucleotide binding;GO:0005102//receptor binding;GO:0015036//disulfide oxidoreductase activity;GO:0016972//thiol oxidase activity;GO:0046983//protein dimerization activity	GO:0001889//liver development;GO:0001911//negative regulation of leukocyte mediated cytotoxicity;GO:0006605//protein targeting;GO:0006796//phosphate-containing compound metabolic process;GO:0010557//positive regulation of macromolecule biosynthetic process;GO:0019538//protein metabolic process;GO:0042981//regulation of apoptotic process;GO:0044710//single-organism metabolic process;GO:1900408//ne…	--
LOC102458759	40	40	26	158	183	158	0.344	0.327	0.186	1.534	1.413	1.506	0.285666666666667	1.48433333333333	2.3774105023304	1.85934270471449e-10	2.13810699959881e-07	LRP8	PREDICTED: low-density lipoprotein receptor-related protein 8-like [Pelodiscus sinensis]	-	-	-	-	GO:0031224//intrinsic component of membrane;GO:0043005//neuron projection;GO:0043234//protein complex;GO:0044297//cell body;GO:0044421//extracellular region part;GO:0044456//synapse part;GO:0044459//plasma membrane part	GO:0004888//transmembrane signaling receptor activity;GO:0008092//cytoskeletal protein binding;GO:0030228//lipoprotein particle receptor activity;GO:0046872//metal ion binding;GO:0071813//lipoprotein particle binding	GO:0006357//regulation of transcription from RNA polymerase II promoter;GO:0006897//endocytosis;GO:0007166//cell surface receptor signaling pathway;GO:0007268//synaptic transmission;GO:0007599//hemostasis;GO:0007602//phototransduction;GO:0010976//positive regulation of neuron projection development;GO:0016101//diterpenoid metabolic process;GO:0021510//spinal cord development;GO:0021766//hippocamp…	--
LOC102450045	11	27	38	493	140	1209	0.461	1.074	1.322	23.315	5.266	56.138	0.952333333333333	28.2396666666667	4.89011261886453	1.88820329368023e-10	2.13810699959881e-07	-	-	-	-	-	-	-	-	-	-
LOC102462205	330	263	335	934	604	760	6.728	5.128	5.694	21.553	11.100	17.291	5.85	16.648	1.50884034037721	2.27754044442466e-10	2.45616468785168e-07	--	PREDICTED: nuclear pore complex protein Nup205 [Chelonia mydas]	Genetic Information Processing	Translation	ko03013//Nucleocytoplasmic transport	K14310	-	-	-	--
LOC102453782	31082	26168	33292	12615	8420	7758	889.823	711.135	790.756	407.420	216.285	246.007	797.238	289.904	-1.45943523787484	3.02607528771686e-10	3.11506941095108e-07	TXNIP	PREDICTED: thioredoxin-interacting protein [Pelodiscus sinensis]	Organismal Systems	Immune system	ko04621//NOD-like receptor signaling pathway	K20910	GO:0016020//membrane;GO:0031970//organelle envelope lumen;GO:0043231//intracellular membrane-bounded organelle;GO:0044444//cytoplasmic part	GO:0030234//enzyme regulator activity;GO:0044389//ubiquitin-like protein ligase binding	GO:0000302//response to reactive oxygen species;GO:0002347//response to tumor cell;GO:0006357//regulation of transcription from RNA polymerase II promoter;GO:0006886//intracellular protein transport;GO:0006952//defense response;GO:0007169//transmembrane receptor protein tyrosine kinase signaling pathway;GO:0008283//cell proliferation;GO:0009605//response to external stimulus;GO:0009746//response …	--
LOC102446453	81	37	45	237	212	195	2.289	1.009	1.073	7.588	5.392	6.124	1.457	6.368	2.12783945847914	4.31432100745978e-10	4.24810555895399e-07	ETV4	PREDICTED: ETS translocation variant 4 isoform X1 [Pelodiscus sinensis]	Human Diseases	Cancer: overview	ko05202//Transcriptional misregulation in cancer	K15592	-	-	-	ETS
LOC102451995	555	266	502	1552	1104	1853	16.741	7.617	12.563	52.814	29.880	61.912	12.307	48.202	1.96961388009769	4.71319388019637e-10	4.4474875752003e-07	Fam136a	PREDICTED: protein FAM136A [Pelodiscus sinensis]	-	-	-	-	GO:0043231//intracellular membrane-bounded organelle	-	-	--
MSTRG.11462	126	178	141	630	458	537	3.647	4.891	3.386	20.572	11.895	17.217	3.97466666666667	16.5613333333333	2.05891304746164	5.19410062825577e-10	4.70523187712434e-07	--	-	-	-	-	-	-	-	-	--
LOC102445969	441	389	446	1267	854	924	9.302	7.793	7.793	30.131	16.142	21.574	8.296	22.6156666666667	1.44683472522723	6.25614798342535e-10	5.27574196811032e-07	VRK1	PREDICTED: serine/threonine-protein kinase VRK1 isoform X1 [Pelodiscus sinensis]	-	-	-	-	-	-	-	--
LOC102455236	1104	975	1368	3788	2262	3451	23.691	19.861	24.356	91.704	43.554	82.029	22.636	72.429	1.67794841415685	6.28979702119391e-10	5.27574196811032e-07	UFM1	PREDICTED: ubiquitin-fold modifier 1, partial [Pelodiscus sinensis]	-	-	-	-	GO:0031988//membrane-bounded vesicle;GO:0043231//intracellular membrane-bounded organelle	-	GO:0030520//intracellular estrogen receptor signaling pathway;GO:0033554//cellular response to stress;GO:0071569//protein ufmylation	--
LOC102462273	383	323	463	1031	889	1377	10.179	8.149	10.209	30.911	21.199	40.535	9.51233333333333	30.8816666666667	1.69887943984225	6.89010576825204e-10	5.4674379904304e-07	atad3	PREDICTED: ATPase family AAA domain-containing protein 3A [Pelodiscus sinensis]	-	-	-	-	GO:0009295//nucleoid;GO:0019866//organelle inner membrane;GO:0031224//intrinsic component of membrane;GO:0043231//intracellular membrane-bounded organelle	GO:0032550//purine ribonucleoside binding	GO:0040007//growth;GO:0042981//regulation of apoptotic process	--
LOC102456719	1137	753	1037	2242	1744	1846	47.322	29.750	35.809	105.269	65.129	85.102	37.627	85.1666666666667	1.17852061738643	7.00117904015904e-10	5.4674379904304e-07	TUBB4B	PREDICTED: tubulin beta-4B chain isoform X4 [Nanorana parkeri]	Human Diseases;Human Diseases;Cellular Processes;Human Diseases;Cellular Processes	Infectious disease: bacterial;Neurodegenerative disease;Transport and catabolism;Neurodegenerative disease;Cellular community - eukaryotes	ko05130//Pathogenic Escherichia coli infection;ko05010//Alzheimer disease;ko04145//Phagosome;ko05016//Huntington disease;ko04540//Gap junction	K07375;K07375;K07375;K07375;K07375	GO:0015630//microtubule cytoskeleton;GO:0031988//membrane-bounded vesicle;GO:0043231//intracellular membrane-bounded organelle;GO:0043234//protein complex;GO:0044444//cytoplasmic part	GO:0003723//RNA binding;GO:0005198//structural molecule activity;GO:0017111//nucleoside-triphosphatase activity;GO:0032550//purine ribonucleoside binding;GO:0042287//MHC protein binding	GO:0001909//leukocyte mediated cytotoxicity;GO:0006458//'de novo' protein folding;GO:0007049//cell cycle;GO:0043623//cellular protein complex assembly	--
LOC102462088	155	129	156	618	319	511	4.501	3.556	3.759	20.248	8.313	16.438	3.93866666666667	14.9996666666667	1.92915120998095	9.19208463322483e-10	6.93910468962142e-07	RFC4	PREDICTED: replication factor C subunit 4 [Pelodiscus sinensis]	Genetic Information Processing;Genetic Information Processing;Genetic Information Processing	Replication and repair;Replication and repair;Replication and repair	ko03420//Nucleotide excision repair;ko03030//DNA replication;ko03430//Mismatch repair	K10755;K10755;K10755	-	-	-	--
LOC102460779	168	137	140	394	374	530	2.563	1.984	1.772	6.782	5.120	8.958	2.10633333333333	6.95333333333333	1.72297098693605	1.04203887060749e-09	7.61259816214443e-07	FADS1	PREDICTED: fatty acid desaturase 1, partial [Pelodiscus sinensis]	Metabolism;Metabolism;Metabolism	Global and overview maps;Global and overview maps;Lipid metabolism	ko01100//Metabolic pathways;ko01212//Fatty acid metabolism;ko01040//Biosynthesis of unsaturated fatty acids	K10224;K10224;K10224	GO:0031090//organelle membrane;GO:0031224//intrinsic component of membrane;GO:0043231//intracellular membrane-bounded organelle	GO:0016215//acyl-CoA desaturase activity;GO:0046906//tetrapyrrole binding;GO:0046914//transition metal ion binding	GO:0001676//long-chain fatty acid metabolic process;GO:0006633//fatty acid biosynthetic process;GO:0006644//phospholipid metabolic process;GO:0006690//icosanoid metabolic process;GO:0007154//cell communication;GO:0010468//regulation of gene expression;GO:0030154//cell differentiation;GO:0033273//response to vitamin;GO:0033554//cellular response to stress;GO:0034285//response to disaccharide;GO:00…	--
LOC102454529	234	172	208	554	407	589	4.595	3.206	3.389	12.273	7.171	12.812	3.73	10.752	1.52735750763616	1.14197589593847e-09	8.08197753603704e-07	Impa2	PREDICTED: inositol monophosphatase 2 [Pelodiscus sinensis]	Metabolism;Environmental Information Processing;Metabolism	Global and overview maps;Signal transduction;Carbohydrate metabolism	ko01100//Metabolic pathways;ko04070//Phosphatidylinositol signaling system;ko00562//Inositol phosphate metabolism	K01092;K01092;K01092	GO:0031988//membrane-bounded vesicle;GO:0044444//cytoplasmic part	GO:0031420//alkali metal ion binding;GO:0046914//transition metal ion binding;GO:0046983//protein dimerization activity;GO:0052834//inositol monophosphate phosphatase activity	GO:0006020//inositol metabolic process;GO:0046474//glycerophospholipid biosynthetic process;GO:0046488//phosphatidylinositol metabolic process;GO:0050794//regulation of cellular process	--
LOC102463705	202	119	142	489	357	395	6.354	3.553	3.706	17.360	10.075	13.757	4.53766666666667	13.7306666666667	1.59737913572563	1.60972737192613e-09	1.10471199369731e-06	Pola2	PREDICTED: DNA polymerase alpha subunit B [Pelodiscus sinensis]	Genetic Information Processing	Replication and repair	ko03030//DNA replication	K02321	-	-	-	--
LOC102443991	71	58	64	292	156	248	1.854	1.438	1.386	8.602	3.655	7.173	1.55933333333333	6.47666666666667	2.05432213412028	2.02370470108073e-09	1.34796589309927e-06	RAD51	PREDICTED: DNA repair protein RAD51 homolog 1 [Pelodiscus sinensis]	Human Diseases;Human Diseases;Genetic Information Processing;Genetic Information Processing	Cancer: overview;Cancer: specific types;Replication and repair;Replication and repair	ko05200//Pathways in cancer;ko05212//Pancreatic cancer;ko03460//Fanconi anemia pathway;ko03440//Homologous recombination	K04482;K04482;K04482;K04482	GO:0016604//nuclear body;GO:0044429//mitochondrial part;GO:0044430//cytoskeletal part;GO:0044454//nuclear chromosome part	GO:0008094//DNA-dependent ATPase activity;GO:0019899//enzyme binding;GO:0032550//purine ribonucleoside binding;GO:0043566//structure-specific DNA binding	GO:0000018//regulation of DNA recombination;GO:0000724//double-strand break repair via homologous recombination;GO:0007126//meiotic nuclear division;GO:0010038//response to metal ion;GO:0010332//response to gamma radiation;GO:0014070//response to organic cyclic compound;GO:0022402//cell cycle process;GO:0031399//regulation of protein modification process;GO:0032508//DNA duplex unwinding;GO:005105…	--
LOC102451245	92	121	118	365	307	417	1.761	2.199	1.874	7.882	5.273	8.841	1.94466666666667	7.332	1.91468390036286	3.00554708972148e-09	1.93764094945315e-06	CHEK1	PREDICTED: serine/threonine-protein kinase Chk1 [Pelodiscus sinensis]	Human Diseases;Human Diseases;Human Diseases;Cellular Processes;Cellular Processes;Cellular Processes	Infectious disease: viral;Infectious disease: viral;Cancer: overview;Cell growth and death;Cell growth and death;Cell growth and death	ko05170//Human immunodeficiency virus 1 infection;ko05166//Human T-cell leukemia virus 1 infection;ko05203//Viral carcinogenesis;ko04218//Cellular senescence;ko04110//Cell cycle;ko04115//p53 signaling pathway	K02216;K02216;K02216;K02216;K02216;K02216	GO:0000228//nuclear chromosome;GO:0005815//microtubule organizing center;GO:0032991//macromolecular complex;GO:0044421//extracellular region part;GO:0044444//cytoplasmic part;GO:0098687//chromosomal region	GO:0032550//purine ribonucleoside binding;GO:0035184//histone threonine kinase activity	GO:0000018//regulation of DNA recombination;GO:0006338//chromatin remodeling;GO:0007088//regulation of mitotic nuclear division;GO:0007569//cell aging;GO:0008283//cell proliferation;GO:0009612//response to mechanical stimulus;GO:0010389//regulation of G2/M transition of mitotic cell cycle;GO:0010467//gene expression;GO:0031000//response to caffeine;GO:0031572//G2 DNA damage checkpoint;GO:0034644/…	--
LOC102449855	6	3	6	77	34	98	0.273	0.122	0.244	4.246	1.471	5.292	0.213	3.66966666666667	4.10672368658173	3.08010218485068e-09	1.93764094945315e-06	Aadacl3	PREDICTED: arylacetamide deacetylase-like 3 [Pelodiscus sinensis]	-	-	-	-	GO:0031224//intrinsic component of membrane	GO:0016788//hydrolase activity, acting on ester bonds	-	--
LOC102463114	73	103	76	429	247	402	1.581	2.117	1.365	10.479	4.799	9.642	1.68766666666667	8.30666666666667	2.29923967900155	3.83304878379407e-09	2.3461366434212e-06	GAS2	PREDICTED: growth arrest-specific protein 2 [Pelodiscus sinensis]	-	-	-	-	GO:0015629//actin cytoskeleton;GO:0044444//cytoplasmic part	GO:0008092//cytoskeletal protein binding	GO:0012501//programmed cell death;GO:0022402//cell cycle process;GO:0022411//cellular component disassembly;GO:0022604//regulation of cell morphogenesis	--
LOC102457788	0	0	0	49	25	53	0.003	0.000	0.000	2.142	0.869	2.280	0.001	1.76366666666667	10.7843622016862	4.10612523151234e-09	2.44714258205421e-06	IGHV1-46	PREDICTED: Ig heavy chain Mem5-like [Chrysemys picta bellii]	-	-	-	-	GO:0016020//membrane	GO:0005488//binding	GO:0002431//Fc receptor mediated stimulatory signaling pathway;GO:0006897//endocytosis;GO:0006952//defense response;GO:0006956//complement activation;GO:0038093//Fc receptor signaling pathway	--
LOC102451830	65	53	38	199	171	188	1.824	1.412	0.885	6.299	4.305	5.843	1.37366666666667	5.48233333333333	1.99675808575658	4.33863231295409e-09	2.51941041003773e-06	DONSON	PREDICTED: protein downstream neighbor of Son [Pelodiscus sinensis]	-	-	-	-	GO:0043231//intracellular membrane-bounded organelle	-	GO:0044707//single-multicellular organism process;GO:0044763//single-organism cellular process	--
LOC102445375	310	205	252	1064	517	903	32.396	20.352	21.900	125.502	48.477	104.572	24.8826666666667	92.8503333333333	1.89976598257911	5.09816850901328e-09	2.88645555559059e-06	IGLV3-21	Ig lambda chain V-IV region Bau [Chelonia mydas]	-	-	-	-	GO:0016020//membrane;GO:0031988//membrane-bounded vesicle;GO:0044421//extracellular region part	GO:0005488//binding	GO:0002431//Fc receptor mediated stimulatory signaling pathway;GO:0006897//endocytosis;GO:0006952//defense response;GO:0006956//complement activation;GO:0038093//Fc receptor signaling pathway	--
LOC102459935	384	384	458	143	136	111	20.998	19.932	20.778	8.821	6.673	6.723	20.5693333333333	7.40566666666667	-1.47379351630552	5.84647098621445e-09	3.22004828155331e-06	Tpp1	PREDICTED: tripeptidyl-peptidase 1-like [Pelodiscus sinensis]	Cellular Processes	Transport and catabolism	ko04142//Lysosome	K01279	-	-	-	--
LOC102446462	95	109	112	329	284	261	3.032	3.302	2.966	11.845	8.132	9.226	3.1	9.73433333333333	1.6508139622516	6.07964890839269e-09	3.22004828155331e-06	DCTD	PREDICTED: deoxycytidylate deaminase [Pelodiscus sinensis]	Metabolism;Metabolism	Global and overview maps;Nucleotide metabolism	ko01100//Metabolic pathways;ko00240//Pyrimidine metabolism	K01493;K01493	GO:0031988//membrane-bounded vesicle;GO:0044444//cytoplasmic part	GO:0016814//hydrolase activity, acting on carbon-nitrogen (but not peptide) bonds, in cyclic amidines;GO:0046914//transition metal ion binding	GO:0006213//pyrimidine nucleoside metabolic process;GO:0009112//nucleobase metabolic process;GO:0009117//nucleotide metabolic process	--
LOC102445273	8698	7773	7749	1969	1598	2906	251.391	232.344	191.250	66.724	44.120	94.513	224.995	68.4523333333333	-1.71672131664496	6.11392573439275e-09	3.22004828155331e-06	Plscr1	PREDICTED: phospholipid scramblase 1-like isoform X1 [Pelodiscus sinensis]	-	-	-	-	-	-	-	--
LOC102461237	118	118	174	28	24	13	4.586	4.354	5.611	1.228	0.837	0.560	4.85033333333333	0.875	-2.47072897613329	6.57113918182283e-09	3.38219520569867e-06	asrgl1	PREDICTED: isoaspartyl peptidase/L-asparaginase-like [Pelodiscus sinensis]	Metabolism;Metabolism	Global and overview maps;Amino acid metabolism	ko01100//Metabolic pathways;ko00250//Alanine, aspartate and glutamate metabolism	K13051;K13051	GO:0043231//intracellular membrane-bounded organelle	GO:0008242//omega peptidase activity;GO:0016811//hydrolase activity, acting on carbon-nitrogen (but not peptide) bonds, in linear amides	GO:0006530//asparagine catabolic process;GO:0019538//protein metabolic process	--
LOC102463869	41	41	47	0	0	0	3.175	3.072	3.074	0.000	0.000	0.000	3.107	0.001	-11.6013065261218	6.80534636612455e-09	3.42490398119162e-06	-	-	-	-	-	-	-	-	-	-
LOC102461984	0	0	0	133	29	22	0.000	0.000	0.000	10.416	1.806	1.692	0.001	4.638	12.179287104646	1.27912462163062e-08	6.25090842487369e-06	GZMH	PREDICTED: granzyme B-like [Pelodiscus sinensis]	Human Diseases;Organismal Systems;Human Diseases;Human Diseases;Cellular Processes;Human Diseases;Human Diseases	Cancer: overview;Immune system;Immune disease;Immune disease;Cell growth and death;Endocrine and metabolic disease;Immune disease	ko05202//Transcriptional misregulation in cancer;ko04650//Natural killer cell mediated cytotoxicity;ko05320//Autoimmune thyroid disease;ko05330//Allograft rejection;ko04210//Apoptosis;ko04940//Type I diabetes mellitus;ko05332//Graft-versus-host disease	K01353;K01353;K01353;K01353;K01353;K01353;K01353	-	-	-	--
LOC102446677	5074	4651	5200	2445	1942	1896	96.502	83.970	82.121	52.492	33.170	39.939	87.531	41.867	-1.06398050789154	1.29726981926553e-08	6.25090842487369e-06	Ddx17	PREDICTED: probable ATP-dependent RNA helicase DDX17 isoform X1 [Pelodiscus sinensis]	-	-	-	-	GO:0031981//nuclear lumen;GO:0043232//intracellular non-membrane-bounded organelle	GO:0003712//transcription cofactor activity;GO:0003723//RNA binding;GO:0004386//helicase activity;GO:0032550//purine ribonucleoside binding;GO:0035258//steroid hormone receptor binding;GO:0042623//ATPase activity, coupled	GO:0006357//regulation of transcription from RNA polymerase II promoter;GO:0033145//positive regulation of intracellular steroid hormone receptor signaling pathway;GO:0035914//skeletal muscle cell differentiation	--
MSTRG.6975	10	1	7	51	69	87	1.311	0.125	0.767	7.595	8.173	12.703	0.734333333333333	9.49033333333333	3.69195176625872	1.88459986826173e-08	8.8917777534424e-06	IGHV1-46	LOW QUALITY PROTEIN: immunoglobulin epsilon heavy chain-like [Trachemys scripta elegans]	Environmental Information Processing;Human Diseases;Environmental Information Processing;Human Diseases;Human Diseases;Environmental Information Processing;Human Diseases;Cellular Processes;Organismal Systems;Environmental Information Processing;Organismal Systems;Human Diseases;Human Diseases;Human Diseases;Human Diseases;Human Diseases;Human Diseases;Human Diseases;Organismal Systems;Human Dise…	Signal transduction;Infectious disease: bacterial;Signal transduction;Cancer: overview;Infectious disease: viral;Signal transduction;Infectious disease: bacterial;Transport and catabolism;Immune system;Signal transduction;Immune system;Infectious disease: parasitic;Cardiovascular disease;Immune disease;Immune disease;Immune disease;Immune disease;Cardiovascular disease;Immune system;Infectious di…	ko04151//PI3K-Akt signaling pathway;ko05130//Pathogenic Escherichia coli infection;ko04020//Calcium signaling pathway;ko05202//Transcriptional misregulation in cancer;ko05169//Epstein-Barr virus infection;ko04072//Phospholipase D signaling pathway;ko05152//Tuberculosis;ko04145//Phagosome;ko04650//Natural killer cell mediated cytotoxicity;ko04064//NF-kappa B signaling pathway;ko04666//Fc gamma R-m…	K06856;K06856;K06856;K06856;K06856;K06856;K06856;K06856;K06856;K06856;K06856;K06856;K06856;K06856;K06856;K06856;K06856;K06856;K06856;K06856;K06856;K06856;K06856;K06856;K06856;K06856;K06856	GO:0016020//membrane	GO:0005488//binding	GO:0002431//Fc receptor mediated stimulatory signaling pathway;GO:0006897//endocytosis;GO:0006952//defense response;GO:0006956//complement activation;GO:0038093//Fc receptor signaling pathway	--
MSTRG.4713	19	9	32	222	89	120	0.930	0.417	1.319	12.490	3.966	6.630	0.888666666666667	7.69533333333333	3.1142695404061	1.93989715162596e-08	8.96588791691286e-06	--	ORF2 [Acanthochelys spixii]	-	-	-	-	-	-	-	--
LOC102461488	162	236	280	640	839	848	3.342	4.622	4.792	14.895	15.530	19.377	4.252	16.6006666666667	1.96502767798701	2.11688139340102e-08	9.5882025832706e-06	UNG	PREDICTED: uracil-DNA glycosylase, partial [Pelodiscus sinensis]	Human Diseases;Genetic Information Processing	Immune disease;Replication and repair	ko05340//Primary immunodeficiency;ko03410//Base excision repair	K03648;K03648	GO:0031981//nuclear lumen	GO:0004844//uracil DNA N-glycosylase activity;GO:0005488//binding;GO:0050263//ribosylpyrimidine nucleosidase activity	GO:0002562//somatic diversification of immune receptors via germline recombination within a single locus;GO:0002566//somatic diversification of immune receptors via somatic mutation;GO:0006285//base-excision repair, AP site formation;GO:0006355//regulation of transcription, DNA-templated;GO:0034968//histone lysine methylation;GO:0042981//regulation of apoptotic process;GO:0044403//symbiosis, enco…	--
LOC102453911	518	256	533	19	78	42	20.058	9.410	17.124	0.830	2.710	1.801	15.5306666666667	1.78033333333333	-3.12490047130657	2.30164814127296e-08	1.02206716579233e-05	CXCL8	PREDICTED: interleukin-8-like [Pelodiscus sinensis]	Human Diseases;Human Diseases;Human Diseases;Environmental Information Processing;Human Diseases;Environmental Information Processing;Human Diseases;Environmental Information Processing;Human Diseases;Human Diseases;Human Diseases;Organismal Systems;Human Diseases;Organismal Systems;Cellular Processes;Human Diseases;Human Diseases;Human Diseases;Human Diseases;Human Diseases;Organismal Systems;Hu…	Cancer: overview;Infectious disease: bacterial;Cancer: overview;Signal transduction;Infectious disease: bacterial;Signaling molecules and interaction;Infectious disease: viral;Signal transduction;Infectious disease: bacterial;Infectious disease: parasitic;Immune disease;Immune system;Infectious disease: viral;Immune system;Cell growth and death;Infectious disease: viral;Infectious disease: viral;…	ko05200//Pathways in cancer;ko05130//Pathogenic Escherichia coli infection;ko05202//Transcriptional misregulation in cancer;ko04072//Phospholipase D signaling pathway;ko05131//Shigellosis;ko04060//Cytokine-cytokine receptor interaction;ko05163//Human cytomegalovirus infection;ko04064//NF-kappa B signaling pathway;ko05132//Salmonella infection;ko05146//Amoebiasis;ko05323//Rheumatoid arthritis;ko04…	K10030;K10030;K10030;K10030;K10030;K10030;K10030;K10030;K10030;K10030;K10030;K10030;K10030;K10030;K10030;K10030;K10030;K10030;K10030;K10030;K10030;K10030;K10030;K10030;K10030;K10030;K10030;K10030;K10030;K10030	-	-	-	--
LOC102463110	984	743	971	2082	1472	1627	37.574	26.932	30.762	89.688	50.434	68.815	31.756	69.6456666666667	1.13300439013823	2.45382788929936e-08	1.06868923478774e-05	PCNA	PREDICTED: proliferating cell nuclear antigen [Chrysemys picta bellii]	Cellular Processes;Human Diseases;Cellular Processes;Genetic Information Processing;Genetic Information Processing;Genetic Information Processing;Genetic Information Processing	Cellular community - eukaryotes;Infectious disease: viral;Cell growth and death;Replication and repair;Replication and repair;Replication and repair;Replication and repair	ko04530//Tight junction;ko05161//Hepatitis B;ko04110//Cell cycle;ko03420//Nucleotide excision repair;ko03030//DNA replication;ko03410//Base excision repair;ko03430//Mismatch repair	K04802;K04802;K04802;K04802;K04802;K04802;K04802	-	-	-	--
LOC102452697	284	351	267	1240	705	1396	3.943	4.626	3.076	19.423	8.783	21.469	3.88166666666667	16.5583333333333	2.09280932792616	3.11856073934725e-08	1.33256688799995e-05	kif11	PREDICTED: kinesin-like protein KIF11 [Pelodiscus sinensis]	-	-	-	-	-	-	-	--
LOC102446580	755	535	938	261	268	227	9.745	6.555	10.045	3.801	3.104	3.245	8.78166666666667	3.38333333333333	-1.37604945230094	3.26457358876044e-08	1.36912589008625e-05	HDAC5	PREDICTED: histone deacetylase 5 [Pelodiscus sinensis]	Human Diseases;Human Diseases;Human Diseases;Environmental Information Processing	Cancer: overview;Cancer: overview;Substance dependence;Signal transduction	ko05203//Viral carcinogenesis;ko05206//MicroRNAs in cancer;ko05034//Alcoholism;ko04371//Apelin signaling pathway	K11406;K11406;K11406;K11406	GO:0032991//macromolecular complex;GO:0044444//cytoplasmic part;GO:0044451//nucleoplasm part	GO:0000976//transcription regulatory region sequence-specific DNA binding;GO:0000982//transcription factor activity, RNA polymerase II core promoter proximal region sequence-specific binding;GO:0003712//transcription cofactor activity;GO:0008134//transcription factor binding;GO:0017136//NAD-dependent histone deacetylase activity;GO:0019901//protein kinase binding;GO:0043169//cation binding	GO:0001649//osteoblast differentiation;GO:0006357//regulation of transcription from RNA polymerase II promoter;GO:0006952//defense response;GO:0007166//cell surface receptor signaling pathway;GO:0008284//positive regulation of cell proliferation;GO:0010830//regulation of myotube differentiation;GO:0014070//response to organic cyclic compound;GO:0016202//regulation of striated muscle tissue develo…	--
MSTRG.9371	121	121	199	28	34	22	5.302	5.033	7.235	1.384	1.337	1.068	5.85666666666667	1.263	-2.21322514638703	4.33052725489023e-08	1.78315364984544e-05	--	small integral membrane protein 27 [Chelonoidis abingdonii]	-	-	-	-	-	-	-	--
LOC102443432	151	93	94	281	329	325	4.368	2.554	2.256	9.171	8.540	10.414	3.05933333333333	9.375	1.61560138446685	4.55793813539441e-08	1.84327901700495e-05	ITPA	PREDICTED: inosine triphosphate pyrophosphatase [Pelodiscus sinensis]	Metabolism;Metabolism;Metabolism	Global and overview maps;Nucleotide metabolism;Xenobiotics biodegradation and metabolism	ko01100//Metabolic pathways;ko00230//Purine metabolism;ko00983//Drug metabolism - other enzymes	K01519;K01519;K01519	GO:0044444//cytoplasmic part	GO:0036094//small molecule binding;GO:0043169//cation binding;GO:0047429//nucleoside-triphosphate diphosphatase activity	GO:0006996//organelle organization;GO:0009143//nucleoside triphosphate catabolic process;GO:0009154//purine ribonucleotide catabolic process;GO:0048858//cell projection morphogenesis	--
LOC102446573	1289	1189	1023	2801	2252	2614	54.123	47.391	35.638	132.678	84.843	121.572	45.7173333333333	113.031	1.3059053424382	5.36427092972979e-08	2.13130953939632e-05	HMGN2	PREDICTED: non-histone chromosomal protein HMG-17, partial [Pelodiscus sinensis]	-	-	-	-	GO:0032991//macromolecular complex;GO:0043231//intracellular membrane-bounded organelle;GO:0043232//intracellular non-membrane-bounded organelle	GO:0003723//RNA binding;GO:0016740//transferase activity;GO:0031490//chromatin DNA binding	GO:0006355//regulation of transcription, DNA-templated;GO:0050793//regulation of developmental process	--
LOC102453739	2	0	0	159	39	37	0.109	0.000	0.000	9.986	1.948	2.282	0.0363333333333333	4.73866666666667	7.02704364125175	6.08576823817025e-08	2.33600666592952e-05	BTNL9	PREDICTED: butyrophilin subfamily 3 member A2-like [Pelodiscus sinensis]	-	-	-	-	-	-	-	--
LOC102449640	83	61	26	259	278	371	1.818	1.269	0.473	6.402	5.429	8.940	1.18666666666667	6.92366666666667	2.54462152872811	6.33133169889684e-08	2.38976114974861e-05	--	PREDICTED: nuclear pore complex protein Nup205 [Chelonia mydas]	Genetic Information Processing	Translation	ko03013//Nucleocytoplasmic transport	K14310	-	-	-	--
LOC102449816	86	104	65	398	230	341	1.050	1.308	0.730	5.886	2.500	5.209	1.02933333333333	4.53166666666667	2.13833149364405	6.83455854130159e-08	2.53741388991569e-05	NCAPG	PREDICTED: condensin complex subunit 3 [Pelodiscus sinensis]	-	-	-	-	GO:0000793//condensed chromosome;GO:0005815//microtubule organizing center;GO:0043231//intracellular membrane-bounded organelle;GO:0044444//cytoplasmic part	GO:0005488//binding	GO:0000278//mitotic cell cycle;GO:0000279//M phase;GO:0000280//nuclear division;GO:0000819//sister chromatid segregation	--
LOC102453199	4290	2462	4973	860	1306	810	58.661	31.957	56.418	13.266	16.023	12.268	49.012	13.8523333333333	-1.82300600992421	7.00624854669634e-08	2.55920178769406e-05	TCEA3	PREDICTED: transcription elongation factor A protein 3 [Pelodiscus sinensis]	-	-	-	-	GO:0043231//intracellular membrane-bounded organelle	GO:0003676//nucleic acid binding;GO:0046914//transition metal ion binding	GO:0006355//regulation of transcription, DNA-templated	--
LOC102461305	1095	732	1418	2352	3206	4185	81.673	51.793	87.710	197.892	214.527	345.715	73.7253333333333	252.711333333333	1.77725802095889	8.83744920626624e-08	3.17685257419542e-05	IGLL5	PREDICTED: immunoglobulin lambda-like polypeptide 5-like [Chelonia mydas]	-	-	-	-	GO:0019814//immunoglobulin complex;GO:0044459//plasma membrane part	-	-	--
LOC102454875	69	73	64	366	159	269	2.376	2.386	1.829	14.219	4.913	10.261	2.197	9.79766666666667	2.15690333974819	9.09185746211474e-08	3.21723899913301e-05	CCNB2	PREDICTED: G2/mitotic-specific cyclin-B2 [Pelodiscus sinensis]	Human Diseases;Human Diseases;Cellular Processes;Environmental Information Processing;Cellular Processes;Cellular Processes;Organismal Systems;Cellular Processes	Infectious disease: viral;Infectious disease: viral;Cell growth and death;Signal transduction;Cell growth and death;Cell growth and death;Endocrine system;Cell growth and death	ko05170//Human immunodeficiency virus 1 infection;ko05166//Human T-cell leukemia virus 1 infection;ko04218//Cellular senescence;ko04068//FoxO signaling pathway;ko04110//Cell cycle;ko04114//Oocyte meiosis;ko04914//Progesterone-mediated oocyte maturation;ko04115//p53 signaling pathway	K21770;K21770;K21770;K21770;K21770;K21770;K21770;K21770	GO:0005815//microtubule organizing center;GO:0031981//nuclear lumen;GO:0044444//cytoplasmic part	GO:0019900//kinase binding	GO:0000087//mitotic M phase;GO:0000280//nuclear division;GO:0001837//epithelial to mesenchymal transition;GO:0002260//lymphocyte homeostasis;GO:0003006//developmental process involved in reproduction;GO:0043009//chordate embryonic development;GO:0044772//mitotic cell cycle phase transition;GO:0048534//hematopoietic or lymphoid organ development;GO:0051726//regulation of cell cycle	--
LOC102461789	699	543	535	1350	1058	1453	28.866	21.359	18.389	62.816	39.233	66.831	22.8713333333333	56.2933333333333	1.29942360476716	9.36905974391162e-08	3.26432455415948e-05	FPV008	PREDICTED: C-type lectin domain family 2 member B-like [Pelodiscus sinensis]	-	-	-	-	GO:0016020//membrane;GO:0044464//cell part	-	-	--
LOC102452418	343	208	293	617	497	619	11.043	6.347	7.827	22.494	14.330	22.091	8.40566666666667	19.6383333333333	1.22423834463303	1.04402848814586e-07	3.58244138955141e-05	POLE3	PREDICTED: DNA polymerase epsilon subunit 3 [Pelodiscus sinensis]	Genetic Information Processing;Genetic Information Processing;Genetic Information Processing	Replication and repair;Replication and repair;Replication and repair	ko03420//Nucleotide excision repair;ko03030//DNA replication;ko03410//Base excision repair	K02326;K02326;K02326	GO:0000109//nucleotide-excision repair complex;GO:0000123//histone acetyltransferase complex	GO:0003677//DNA binding;GO:0034061//DNA polymerase activity;GO:0046983//protein dimerization activity	GO:0006259//DNA metabolic process;GO:0016573//histone acetylation	NF-YB
LOC102458155	793	745	878	1971	1321	1815	33.840	30.179	31.086	94.887	50.580	85.790	31.7016666666667	77.0856666666667	1.28190394005797	1.122506343801e-07	3.79423898030766e-05	MRPL37	PREDICTED: 39S ribosomal protein L37, mitochondrial, partial [Pelodiscus sinensis]	-	-	-	-	GO:0000313//organellar ribosome;GO:0019866//organelle inner membrane;GO:0043231//intracellular membrane-bounded organelle	GO:0003723//RNA binding;GO:0005198//structural molecule activity	GO:0006413//translational initiation;GO:0006414//translational elongation;GO:0006415//translational termination	--
LOC102444384	291	248	189	1114	508	890	3.943	3.190	2.125	17.029	6.176	13.358	3.086	12.1876666666667	1.98161198086902	1.41594557780738e-07	4.70568614351411e-05	CCNA2	PREDICTED: cyclin-A2 [Pelodiscus sinensis]	Human Diseases;Human Diseases;Human Diseases;Human Diseases;Human Diseases;Human Diseases;Cellular Processes;Human Diseases;Cellular Processes;Environmental Information Processing;Organismal Systems;Human Diseases	Cancer: overview;Cancer: overview;Infectious disease: viral;Infectious disease: viral;Infectious disease: viral;Cancer: overview;Cell growth and death;Infectious disease: viral;Cell growth and death;Signal transduction;Endocrine system;Cancer: specific types	ko05200//Pathways in cancer;ko05202//Transcriptional misregulation in cancer;ko05165//Human papillomavirus infection;ko05169//Epstein-Barr virus infection;ko05166//Human T-cell leukemia virus 1 infection;ko05203//Viral carcinogenesis;ko04218//Cellular senescence;ko05161//Hepatitis B;ko04110//Cell cycle;ko04152//AMPK signaling pathway;ko04914//Progesterone-mediated oocyte maturation;ko05221//Acute…	K06627;K06627;K06627;K06627;K06627;K06627;K06627;K06627;K06627;K06627;K06627;K06627	GO:0005856//cytoskeleton;GO:0031981//nuclear lumen;GO:0044444//cytoplasmic part;GO:0045120//pronucleus	GO:0019900//kinase binding	GO:0006357//regulation of transcription from RNA polymerase II promoter;GO:0007127//meiosis I;GO:0007264//small GTPase mediated signal transduction;GO:0008284//positive regulation of cell proliferation;GO:0031099//regeneration;GO:0031572//G2 DNA damage checkpoint;GO:0043434//response to peptide hormone;GO:0043627//response to estrogen;GO:0048232//male gamete generation;GO:1901990//regulation of m…	--
LOC102463672	94	86	153	378	258	300	2.650	2.302	3.579	12.024	6.527	9.369	2.84366666666667	9.30666666666667	1.71051217291228	1.43371017751788e-07	4.70568614351411e-05	Asf1b	PREDICTED: histone chaperone ASF1B [Pelodiscus sinensis]	-	-	-	-	GO:0000785//chromatin;GO:0031981//nuclear lumen;GO:0043234//protein complex	GO:0001085//RNA polymerase II transcription factor binding	GO:0001503//ossification;GO:0006259//DNA metabolic process;GO:0006334//nucleosome assembly;GO:0006357//regulation of transcription from RNA polymerase II promoter;GO:0006950//response to stress;GO:0008593//regulation of Notch signaling pathway;GO:0043484//regulation of RNA splicing;GO:0045893//positive regulation of transcription, DNA-templated;GO:0048232//male gamete generation;GO:0048513//anima…	--
LOC102443811	1110	938	1023	213	370	195	20.085	16.112	15.358	4.348	6.007	3.908	17.185	4.75433333333333	-1.85383489029065	1.52235653429425e-07	4.87647898270955e-05	HSP90AA1	PREDICTED: heat shock protein HSP 90-alpha [Pelodiscus sinensis]	Human Diseases;Environmental Information Processing;Human Diseases;Organismal Systems;Genetic Information Processing;Cellular Processes;Human Diseases;Organismal Systems;Organismal Systems;Human Diseases;Organismal Systems;Organismal Systems;Organismal Systems	Cancer: overview;Signal transduction;Infectious disease: bacterial;Immune system;Folding, sorting and degradation;Cell growth and death;Cardiovascular disease;Endocrine system;Immune system;Cancer: specific types;Endocrine system;Immune system;Immune system	ko05200//Pathways in cancer;ko04151//PI3K-Akt signaling pathway;ko05132//Salmonella infection;ko04621//NOD-like receptor signaling pathway;ko04141//Protein processing in endoplasmic reticulum;ko04217//Necroptosis;ko05418//Fluid shear stress and atherosclerosis;ko04915//Estrogen signaling pathway;ko04659//Th17 cell differentiation;ko05215//Prostate cancer;ko04914//Progesterone-mediated oocyte matu…	K04079;K04079;K04079;K04079;K04079;K04079;K04079;K04079;K04079;K04079;K04079;K04079;K04079	GO:0005903//brush border;GO:0031253//cell projection membrane;GO:0031674//I band;GO:0031981//nuclear lumen;GO:0043234//protein complex;GO:0044297//cell body;GO:0048770//pigment granule;GO:0060205//cytoplasmic membrane-bounded vesicle lumen	GO:0005102//receptor binding;GO:0017111//nucleoside-triphosphatase activity;GO:0019900//kinase binding;GO:0019902//phosphatase binding;GO:0019904//protein domain specific binding;GO:0023023//MHC protein complex binding;GO:0030234//enzyme regulator activity;GO:0032550//purine ribonucleoside binding;GO:0032551//pyrimidine ribonucleoside binding;GO:0032558//adenyl deoxyribonucleotide binding;GO:0044…	GO:0001944//vasculature development;GO:0001959//regulation of cytokine-mediated signaling pathway;GO:0002431//Fc receptor mediated stimulatory signaling pathway;GO:0006457//protein folding;GO:0006839//mitochondrial transport;GO:0006897//endocytosis;GO:0006941//striated muscle contraction;GO:0006952//defense response;GO:0006970//response to osmotic stress;GO:0007015//actin filament organization;GO…	--
LOC102456606	61	49	31	246	135	187	1.773	1.352	0.747	8.064	3.520	6.019	1.29066666666667	5.86766666666667	2.18467046410866	1.55877171962738e-07	4.87647898270955e-05	Mrnip	PREDICTED: UPF0544 protein C5orf45 homolog [Pelodiscus sinensis]	-	-	-	-	-	-	-	--
LOC102460583	45	25	63	223	118	287	2.228	1.175	2.587	12.454	5.241	15.737	1.99666666666667	11.144	2.48060175564626	1.57150605617134e-07	4.87647898270955e-05	RDM1	PREDICTED: RAD52 motif-containing protein 1, partial [Pelodiscus sinensis]	-	-	-	-	GO:0031981//nuclear lumen;GO:0043232//intracellular non-membrane-bounded organelle	GO:0003676//nucleic acid binding;GO:0036094//small molecule binding	GO:0006259//DNA metabolic process	--
LOC102451290	95	53	80	267	159	223	2.099	1.112	1.466	6.655	3.152	5.457	1.559	5.088	1.70647774258657	1.57187691852253e-07	4.87647898270955e-05	ESCO2	PREDICTED: N-acetyltransferase ESCO2 [Pelodiscus sinensis]	-	-	-	-	GO:0000803//sex chromosome;GO:0005720//nuclear heterochromatin;GO:0098687//chromosomal region	GO:0008080//N-acetyltransferase activity;GO:0008374//O-acyltransferase activity;GO:0016409//palmitoyltransferase activity;GO:0016417//S-acyltransferase activity;GO:0043169//cation binding	GO:0006281//DNA repair;GO:0006473//protein acetylation;GO:0007049//cell cycle;GO:0030097//hemopoiesis;GO:0034502//protein localization to chromosome;GO:0043065//positive regulation of apoptotic process;GO:0051052//regulation of DNA metabolic process;GO:0051320//S phase	--
LOC102444812	11592	5542	12720	3271	2978	2317	122.000	55.367	111.070	38.837	28.122	27.010	96.1456666666667	31.323	-1.61799944085136	1.61541264561093e-07	4.94381759258794e-05	ULK2	PREDICTED: serine/threonine-protein kinase ULK2, partial [Pelodiscus sinensis]	Human Diseases;Human Diseases;Environmental Information Processing;Cellular Processes;Human Diseases;Cellular Processes	Neurodegenerative disease;Neurodegenerative disease;Signal transduction;Transport and catabolism;Neurodegenerative disease;Transport and catabolism	ko05010//Alzheimer disease;ko05016//Huntington disease;ko04150//mTOR signaling pathway;ko04140//Autophagy - animal;ko05017//Spinocerebellar ataxia;ko04136//Autophagy - other	K08269;K08269;K08269;K08269;K08269;K08269	-	-	-	--
LOC102457373	139	83	127	348	239	251	2.357	1.336	1.787	6.657	3.636	4.714	1.82666666666667	5.00233333333333	1.45338780306386	1.89278274874459e-07	5.71544678810916e-05	Hsph1	PREDICTED: LOW QUALITY PROTEIN: heat shock protein 105 kDa [Pelodiscus sinensis]	Genetic Information Processing	Folding, sorting and degradation	ko04141//Protein processing in endoplasmic reticulum	K09485	GO:0015630//microtubule cytoskeleton;GO:0031981//nuclear lumen;GO:0060205//cytoplasmic membrane-bounded vesicle lumen	GO:0015631//tubulin binding;GO:0032550//purine ribonucleoside binding	GO:0006357//regulation of transcription from RNA polymerase II promoter;GO:0006897//endocytosis;GO:0009408//response to heat;GO:0010557//positive regulation of macromolecule biosynthetic process;GO:0032873//negative regulation of stress-activated MAPK cascade;GO:0032886//regulation of microtubule-based process;GO:0035966//response to topologically incorrect protein;GO:0043066//negative regulation…	--
LOC102449788	123	42	126	11	12	4	4.170	1.352	3.544	0.421	0.365	0.150	3.022	0.312	-3.27588572630258	2.09928894149615e-07	6.2556048234294e-05	--	PREDICTED: protein NKG7-like [Pelodiscus sinensis]	-	-	-	-	GO:0016020//membrane	-	-	--
LOC102447748	116	91	104	443	220	682	3.176	2.365	2.363	13.685	5.405	20.686	2.63466666666667	13.2586666666667	2.33124334946781	2.19028144507308e-07	6.44198751773637e-05	XYLB	PREDICTED: xylulose kinase [Pelodiscus sinensis]	Metabolism;Metabolism	Global and overview maps;Carbohydrate metabolism	ko01100//Metabolic pathways;ko00040//Pentose and glucuronate interconversions	K00854;K00854	GO:0031988//membrane-bounded vesicle	GO:0016773//phosphotransferase activity, alcohol group as acceptor;GO:0032550//purine ribonucleoside binding	GO:0005997//xylulose metabolic process;GO:0016310//phosphorylation	--
LOC102454394	1094	884	1088	479	377	295	17.272	13.249	14.252	8.532	5.341	5.159	14.9243333333333	6.344	-1.23420181190672	2.30076759164278e-07	6.68019021127361e-05	--	PREDICTED: TBC1 domain family member 10B-like [Chrysemys picta bellii]	-	-	-	-	-	-	-	--
LOC102453257	144	153	87	632	316	612	1.635	1.640	0.816	8.093	3.223	7.682	1.36366666666667	6.33266666666667	2.21532210558841	2.46784775988275e-07	7.01440672347958e-05	ANLN	PREDICTED: actin-binding protein anillin isoform X1 [Pelodiscus sinensis]	-	-	-	-	GO:0005856//cytoskeleton;GO:0031981//nuclear lumen;GO:0032155//cell division site part;GO:0044444//cytoplasmic part	GO:0008092//cytoskeletal protein binding	GO:0007088//regulation of mitotic nuclear division;GO:0010631//epithelial cell migration;GO:0030097//hemopoiesis;GO:0031106//septin ring organization;GO:0061640//cytoskeleton-dependent cytokinesis	--
LOC102454986	58	88	56	343	181	363	2.071	2.983	1.725	13.817	5.799	14.475	2.25966666666667	11.3636666666667	2.33024654313895	2.47782283692483e-07	7.01440672347958e-05	CENPS	PREDICTED: centromere protein S [Pelodiscus sinensis]	Genetic Information Processing	Replication and repair	ko03460//Fanconi anemia pathway	K11511	GO:0000776//kinetochore;GO:0043231//intracellular membrane-bounded organelle	GO:0000166//nucleotide binding;GO:0016616//oxidoreductase activity, acting on the CH-OH group of donors, NAD or NADP as acceptor;GO:0043566//structure-specific DNA binding;GO:0046983//protein dimerization activity	GO:0000280//nuclear division;GO:0006259//DNA metabolic process;GO:0006739//NADP metabolic process;GO:0006974//cellular response to DNA damage stimulus;GO:1903046//meiotic cell cycle process	--
LOC102462485	419	380	536	842	879	913	8.424	7.253	8.941	19.098	15.857	20.333	8.206	18.4293333333333	1.16725282420883	2.70580538169753e-07	7.56523141719803e-05	MCM5	PREDICTED: DNA replication licensing factor MCM5 isoform X1 [Pelodiscus sinensis]	Cellular Processes;Genetic Information Processing	Cell growth and death;Replication and repair	ko04110//Cell cycle;ko03030//DNA replication	K02209;K02209	GO:0031981//nuclear lumen;GO:0043234//protein complex	GO:0004386//helicase activity;GO:0032550//purine ribonucleoside binding;GO:0043565//sequence-specific DNA binding	GO:0009792//embryo development ending in birth or egg hatching;GO:0022616//DNA strand elongation;GO:0032508//DNA duplex unwinding;GO:0042981//regulation of apoptotic process;GO:0044772//mitotic cell cycle phase transition;GO:0051320//S phase;GO:0090329//regulation of DNA-dependent DNA replication	--
LOC102460577	283	100	293	53	28	32	14.750	4.947	12.670	3.116	1.309	1.847	10.789	2.09066666666667	-2.36752618810845	2.84444873220233e-07	7.85588176075441e-05	CCL3	PREDICTED: C-C motif chemokine 20-like [Pelodiscus sinensis]	Environmental Information Processing;Human Diseases;Organismal Systems;Environmental Information Processing;Organismal Systems;Environmental Information Processing	Signaling molecules and interaction;Immune disease;Immune system;Signal transduction;Immune system;Signaling molecules and interaction	ko04060//Cytokine-cytokine receptor interaction;ko05323//Rheumatoid arthritis;ko04062//Chemokine signaling pathway;ko04668//TNF signaling pathway;ko04657//IL-17 signaling pathway;ko04061//Viral protein interaction with cytokine and cytokine receptor	K14625;K14625;K14625;K14625;K14625;K14625	GO:0044421//extracellular region part	GO:0005125//cytokine activity	GO:0006935//chemotaxis;GO:0006952//defense response;GO:0007154//cell communication;GO:0009611//response to wounding;GO:0010557//positive regulation of macromolecule biosynthetic process;GO:0032496//response to lipopolysaccharide;GO:0032730//positive regulation of interleukin-1 alpha production;GO:0050794//regulation of cellular process;GO:0070391//response to lipoteichoic acid;GO:0072678//T cell …	--
LOC102456225	1854	954	2049	493	552	488	32.382	15.817	29.692	9.714	8.651	9.441	25.9636666666667	9.26866666666667	-1.48606041777238	3.63141018220204e-07	9.90849956582284e-05	TRIP4	PREDICTED: activating signal cointegrator 1 [Pelodiscus sinensis]	-	-	-	-	GO:0031981//nuclear lumen;GO:0043232//intracellular non-membrane-bounded organelle	GO:0003712//transcription cofactor activity;GO:0019899//enzyme binding;GO:0035258//steroid hormone receptor binding;GO:0046914//transition metal ion binding	GO:0006355//regulation of transcription, DNA-templated;GO:0006810//transport;GO:0030518//intracellular steroid hormone receptor signaling pathway	--
LOC102451078	92	71	46	336	177	264	1.254	0.949	0.535	5.242	2.165	4.102	0.912666666666667	3.83633333333333	2.07156813356743	4.01092682504291e-07	0.000108137452150889	CENPI	PREDICTED: centromere protein I [Pelodiscus sinensis]	-	-	-	-	GO:0031981//nuclear lumen;GO:0044444//cytoplasmic part;GO:0098687//chromosomal region	GO:0005488//binding	GO:0000087//mitotic M phase;GO:0000278//mitotic cell cycle;GO:0003006//developmental process involved in reproduction;GO:0007186//G-protein coupled receptor signaling pathway;GO:0035556//intracellular signal transduction;GO:0043486//histone exchange	--
LOC102443905	270	148	228	445	428	479	8.192	4.262	5.739	15.231	11.651	16.097	6.06433333333333	14.3263333333333	1.24024845473498	4.66126960850399e-07	0.000121337669912402	MAD2L1	PREDICTED: mitotic spindle assembly checkpoint protein MAD2A [Pelodiscus sinensis]	Human Diseases;Cellular Processes;Cellular Processes;Organismal Systems	Infectious disease: viral;Cell growth and death;Cell growth and death;Endocrine system	ko05166//Human T-cell leukemia virus 1 infection;ko04110//Cell cycle;ko04114//Oocyte meiosis;ko04914//Progesterone-mediated oocyte maturation	K02537;K02537;K02537;K02537	GO:0000776//kinetochore;GO:0005819//spindle;GO:0043231//intracellular membrane-bounded organelle;GO:0044444//cytoplasmic part;GO:0046930//pore complex	GO:0046983//protein dimerization activity	GO:0000087//mitotic M phase;GO:0030071//regulation of mitotic metaphase/anaphase transition;GO:0032435//negative regulation of proteasomal ubiquitin-dependent protein catabolic process;GO:0035556//intracellular signal transduction;GO:0042981//regulation of apoptotic process;GO:0045931//positive regulation of mitotic cell cycle;GO:0051439//regulation of ubiquitin-protein ligase activity involved i…	--
LOC102460805	523	322	471	1335	729	1043	25.405	14.887	19.097	73.261	32.165	56.696	19.7963333333333	54.0406666666667	1.44881223260415	4.72960515652551e-07	0.000121717463613447	NUDT5	PREDICTED: ADP-sugar pyrophosphatase isoform X1 [Pelodiscus sinensis]	Metabolism;Metabolism	Global and overview maps;Nucleotide metabolism	ko01100//Metabolic pathways;ko00230//Purine metabolism	K13987;K13987	GO:0031988//membrane-bounded vesicle;GO:0043231//intracellular membrane-bounded organelle;GO:0044444//cytoplasmic part	GO:0003723//RNA binding;GO:0017110//nucleoside-diphosphatase activity;GO:0046872//metal ion binding	GO:0006014//D-ribose metabolic process;GO:0009134//nucleoside diphosphate catabolic process	--
LOC102448073	199	140	187	345	323	318	12.195	8.144	9.508	23.852	17.761	21.586	9.949	21.0663333333333	1.08231580104163	4.81819181197826e-07	0.000122604033669519	EIF2B1	PREDICTED: translation initiation factor eIF-2B subunit alpha [Pelodiscus sinensis]	Human Diseases;Genetic Information Processing	Infectious disease: viral;Translation	ko05168//Herpes simplex virus 1 infection;ko03013//Nucleocytoplasmic transport	K03239;K03239	-	-	-	--
LOC102459264	112	110	90	468	210	382	1.623	1.513	1.082	7.650	2.730	6.130	1.406	5.50333333333333	1.96870912000693	4.90871817935014e-07	0.000123519711786381	BUB1	PREDICTED: mitotic checkpoint serine/threonine-protein kinase BUB1 [Pelodiscus sinensis]	Cellular Processes;Cellular Processes;Organismal Systems	Cell growth and death;Cell growth and death;Endocrine system	ko04110//Cell cycle;ko04114//Oocyte meiosis;ko04914//Progesterone-mediated oocyte maturation	K02178;K02178;K02178	GO:0000940//condensed chromosome outer kinetochore;GO:0005737//cytoplasm;GO:0031981//nuclear lumen	GO:0004672//protein kinase activity;GO:0032550//purine ribonucleoside binding	GO:0000087//mitotic M phase;GO:0006464//cellular protein modification process;GO:0006996//organelle organization;GO:0007059//chromosome segregation;GO:0007093//mitotic cell cycle checkpoint;GO:0010564//regulation of cell cycle process;GO:0044767//single-organism developmental process;GO:0071173//spindle assembly checkpoint;GO:0097193//intrinsic apoptotic signaling pathway	--
LOC102462984	62	42	38	226	106	201	1.147	0.737	0.583	4.716	1.759	4.118	0.822333333333333	3.531	2.10228160618063	5.48796749340881e-07	0.000136578021783769	EXO1	PREDICTED: exonuclease 1 [Pelodiscus sinensis]	Genetic Information Processing	Replication and repair	ko03430//Mismatch repair	K10746	GO:0031981//nuclear lumen	GO:0003677//DNA binding;GO:0004520//endodeoxyribonuclease activity;GO:0008297//single-stranded DNA exodeoxyribonuclease activity;GO:0008309//double-stranded DNA exodeoxyribonuclease activity;GO:0008409//5'-3' exonuclease activity;GO:0016891//endoribonuclease activity, producing 5'-phosphomonoesters	GO:0002204//somatic recombination of immunoglobulin genes involved in immune response;GO:0002566//somatic diversification of immune receptors via somatic mutation;GO:0006281//DNA repair;GO:0006308//DNA catabolic process;GO:0006959//humoral immune response;GO:0090501//RNA phosphodiester bond hydrolysis	--
LOC102450219	12970	12518	23659	5169	5123	5301	285.117	261.219	431.507	128.189	101.048	129.076	325.947666666667	119.437666666667	-1.44838246120005	5.5536602410495e-07	0.000136710590738096	SGK1	PREDICTED: LOW QUALITY PROTEIN: serine/threonine-protein kinase Sgk1 [Pelodiscus sinensis]	Environmental Information Processing;Environmental Information Processing;Environmental Information Processing;Organismal Systems	Signal transduction;Signal transduction;Signal transduction;Excretory system	ko04151//PI3K-Akt signaling pathway;ko04150//mTOR signaling pathway;ko04068//FoxO signaling pathway;ko04960//Aldosterone-regulated sodium reabsorption	K13302;K13302;K13302;K13302	GO:0031090//organelle membrane;GO:0031981//nuclear lumen;GO:0042995//cell projection;GO:0044444//cytoplasmic part	GO:0004672//protein kinase activity;GO:0005543//phospholipid binding;GO:0008092//cytoskeletal protein binding;GO:0016247//channel regulator activity;GO:0019901//protein kinase binding;GO:0032550//purine ribonucleoside binding	GO:0001558//regulation of cell growth;GO:0001696//gastric acid secretion;GO:0002028//regulation of sodium ion transport;GO:0003096//renal sodium ion transport;GO:0006355//regulation of transcription, DNA-templated;GO:0006468//protein phosphorylation;GO:0006875//cellular metal ion homeostasis;GO:0007049//cell cycle;GO:0007613//memory;GO:0007632//visual behavior;GO:0008015//blood circulation;GO:000…	--
LOC102456953	49	51	47	170	116	228	0.860	0.841	0.730	3.634	1.991	4.448	0.810333333333333	3.35766666666667	2.05087162076918	5.62468586430455e-07	0.000136970172869791	cdc25-1-b	PREDICTED: M-phase inducer phosphatase 3 isoform X1 [Pelodiscus sinensis]	Human Diseases;Human Diseases;Cellular Processes;Cellular Processes;Organismal Systems	Infectious disease: viral;Cancer: overview;Cell growth and death;Cell growth and death;Endocrine system	ko05170//Human immunodeficiency virus 1 infection;ko05206//MicroRNAs in cancer;ko04110//Cell cycle;ko04114//Oocyte meiosis;ko04914//Progesterone-mediated oocyte maturation	K05867;K05867;K05867;K05867;K05867	GO:0031981//nuclear lumen;GO:0044444//cytoplasmic part	GO:0004721//phosphoprotein phosphatase activity;GO:0019900//kinase binding;GO:0019904//protein domain specific binding	GO:0000280//nuclear division;GO:0006259//DNA metabolic process;GO:0006470//protein dephosphorylation;GO:0007276//gamete generation;GO:0007346//regulation of mitotic cell cycle;GO:0035556//intracellular signal transduction;GO:0044772//mitotic cell cycle phase transition	--
LOC102463664	85	57	67	238	138	194	1.971	1.237	1.271	6.202	2.907	5.006	1.493	4.705	1.65598055748136	5.81451626135717e-07	0.000137354886112184	zwilch	PREDICTED: protein zwilch homolog isoform X1 [Pelodiscus sinensis]	-	-	-	-	GO:0000776//kinetochore;GO:0044444//cytoplasmic part	GO:0005488//binding	GO:0000075//cell cycle checkpoint;GO:0000087//mitotic M phase;GO:0000278//mitotic cell cycle;GO:0000280//nuclear division;GO:0035556//intracellular signal transduction	--
LOC102445474	28	46	31	225	100	172	0.377	0.587	0.346	3.414	1.207	2.562	0.436666666666667	2.39433333333333	2.45501970375891	5.820986512668e-07	0.000137354886112184	MASTL	PREDICTED: serine/threonine-protein kinase greatwall isoform X1 [Pelodiscus sinensis]	-	-	-	-	GO:0005815//microtubule organizing center;GO:0031981//nuclear lumen;GO:0032155//cell division site part	GO:0004672//protein kinase activity;GO:0019903//protein phosphatase binding;GO:0032550//purine ribonucleoside binding	GO:0000087//mitotic M phase;GO:0007135//meiosis II;GO:0032515//negative regulation of phosphoprotein phosphatase activity;GO:0033554//cellular response to stress;GO:0044772//mitotic cell cycle phase transition;GO:0051441//positive regulation of ubiquitin-protein ligase activity involved in meiotic cell cycle	--
LOC102461270	66	62	40	281	133	264	3.753	3.484	1.833	18.725	6.781	16.830	3.02333333333333	14.112	2.22271051086279	5.82243523061317e-07	0.000137354886112184	SPC25	PREDICTED: kinetochore protein Spc25 isoform X1 [Pelodiscus sinensis]	-	-	-	-	GO:0000776//kinetochore;GO:0044444//cytoplasmic part	GO:0005488//binding	GO:0000087//mitotic M phase;GO:0000278//mitotic cell cycle;GO:0007051//spindle organization;GO:0035556//intracellular signal transduction	--
MSTRG.6978	4	9	14	48	69	153	0.474	1.013	1.426	7.350	7.764	21.759	0.971	12.291	3.66198719278226	5.90436450787253e-07	0.000137851693824525	IGHV1-46	immunoglobulin heavy variable 1-46 [Pelodiscus sinensis]	Environmental Information Processing;Human Diseases;Environmental Information Processing;Human Diseases;Human Diseases;Environmental Information Processing;Human Diseases;Cellular Processes;Organismal Systems;Environmental Information Processing;Organismal Systems;Human Diseases;Human Diseases;Human Diseases;Human Diseases;Human Diseases;Human Diseases;Human Diseases;Organismal Systems;Human Dise…	Signal transduction;Infectious disease: bacterial;Signal transduction;Cancer: overview;Infectious disease: viral;Signal transduction;Infectious disease: bacterial;Transport and catabolism;Immune system;Signal transduction;Immune system;Infectious disease: parasitic;Cardiovascular disease;Immune disease;Immune disease;Immune disease;Immune disease;Cardiovascular disease;Immune system;Infectious di…	ko04151//PI3K-Akt signaling pathway;ko05130//Pathogenic Escherichia coli infection;ko04020//Calcium signaling pathway;ko05202//Transcriptional misregulation in cancer;ko05169//Epstein-Barr virus infection;ko04072//Phospholipase D signaling pathway;ko05152//Tuberculosis;ko04145//Phagosome;ko04650//Natural killer cell mediated cytotoxicity;ko04064//NF-kappa B signaling pathway;ko04666//Fc gamma R-m…	K06856;K06856;K06856;K06856;K06856;K06856;K06856;K06856;K06856;K06856;K06856;K06856;K06856;K06856;K06856;K06856;K06856;K06856;K06856;K06856;K06856;K06856;K06856;K06856;K06856;K06856;K06856	GO:0016020//membrane	GO:0005488//binding	GO:0002431//Fc receptor mediated stimulatory signaling pathway;GO:0006897//endocytosis;GO:0006952//defense response;GO:0006956//complement activation;GO:0038093//Fc receptor signaling pathway	--
LOC102451922	240	101	124	37	23	31	6.292	2.513	2.697	1.094	0.541	0.900	3.834	0.845	-2.1818270904986	6.68082433130597e-07	0.000154388396562333	PGPEP1	PREDICTED: pyroglutamyl-peptidase 1, partial [Pelodiscus sinensis]	-	-	-	-	GO:0044444//cytoplasmic part	GO:0008242//omega peptidase activity	GO:0019538//protein metabolic process	--
LOC102462008	416	443	641	1032	1341	1234	13.946	14.121	17.852	39.075	40.364	45.878	15.3063333333333	41.7723333333333	1.44841900893088	6.80216747291255e-07	0.000154728278842635	IGLL5	PREDICTED: immunoglobulin lambda-like polypeptide 5-like [Chelonia mydas]	-	-	-	-	GO:0019814//immunoglobulin complex;GO:0044459//plasma membrane part	-	-	--
LOC102454974	1085	860	1196	2588	1637	2781	61.718	46.437	56.444	166.075	83.550	175.220	54.8663333333333	141.615	1.36798101503397	6.8321755129878e-07	0.000154728278842635	PSMB7	PREDICTED: proteasome subunit beta type-7 [Pelodiscus sinensis]	Genetic Information Processing	Folding, sorting and degradation	ko03050//Proteasome	K02739	GO:0005856//cytoskeleton;GO:0031981//nuclear lumen;GO:0031988//membrane-bounded vesicle;GO:0043234//protein complex;GO:0044444//cytoplasmic part	GO:0004175//endopeptidase activity;GO:0005488//binding	GO:0000087//mitotic M phase;GO:0002220//innate immune response activating cell surface receptor signaling pathway;GO:0006807//nitrogen compound metabolic process;GO:0010565//regulation of cellular ketone metabolic process;GO:0010822//positive regulation of mitochondrion organization;GO:0030177//positive regulation of Wnt signaling pathway;GO:0030178//negative regulation of Wnt signaling pathway;G…	--
LOC102448219	297	217	174	1910	490	926	10.918	7.573	5.319	79.212	16.177	37.726	7.93666666666667	44.3716666666667	2.48303362408863	7.16154104691649e-07	0.000160581604049027	CDK1	PREDICTED: cyclin-dependent kinase 1 isoform X1 [Pelodiscus sinensis]	Human Diseases;Human Diseases;Cellular Processes;Cellular Processes;Cellular Processes;Cellular Processes;Organismal Systems;Cellular Processes	Infectious disease: viral;Cancer: overview;Cell growth and death;Cell growth and death;Cell growth and death;Cellular community - eukaryotes;Endocrine system;Cell growth and death	ko05170//Human immunodeficiency virus 1 infection;ko05203//Viral carcinogenesis;ko04218//Cellular senescence;ko04110//Cell cycle;ko04114//Oocyte meiosis;ko04540//Gap junction;ko04914//Progesterone-mediated oocyte maturation;ko04115//p53 signaling pathway	K02087;K02087;K02087;K02087;K02087;K02087;K02087;K02087	GO:0005815//microtubule organizing center;GO:0005819//spindle;GO:0031981//nuclear lumen;GO:0031988//membrane-bounded vesicle;GO:0044444//cytoplasmic part	GO:0004674//protein serine/threonine kinase activity;GO:0031072//heat shock protein binding;GO:0032550//purine ribonucleoside binding	GO:0000087//mitotic M phase;GO:0000165//MAPK cascade;GO:0000280//nuclear division;GO:0000725//recombinational repair;GO:0000741//karyogamy;GO:0002756//MyD88-independent toll-like receptor signaling pathway;GO:0006275//regulation of DNA replication;GO:0006357//regulation of transcription from RNA polymerase II promoter;GO:0007017//microtubule-based process;GO:0007264//small GTPase mediated signal …	--
LOC102445718	27	25	18	91	72	100	0.733	0.644	0.406	2.762	1.754	3.008	0.594333333333333	2.508	2.0771931458982	7.39274776011112e-07	0.000164140743650232	SKA3	PREDICTED: spindle and kinetochore-associated protein 3 isoform X1 [Pelodiscus sinensis]	-	-	-	-	GO:0005694//chromosome;GO:0005819//spindle;GO:0043234//protein complex	GO:0005488//binding	GO:0000280//nuclear division;GO:0031109//microtubule polymerization or depolymerization	--
LOC102446964	23	24	9	293	62	147	0.445	0.468	0.143	6.801	1.169	3.405	0.352	3.79166666666667	3.42918480550233	7.5254946981302e-07	0.000165465901386946	PLIN3	PREDICTED: perilipin-3-like isoform X1 [Pelodiscus sinensis]	-	-	-	-	GO:0016020//membrane;GO:0043231//intracellular membrane-bounded organelle;GO:0043232//intracellular non-membrane-bounded organelle;GO:0044444//cytoplasmic part	-	GO:0006810//transport;GO:0007165//signal transduction;GO:0009895//negative regulation of catabolic process;GO:0010876//lipid localization;GO:0031324//negative regulation of cellular metabolic process;GO:0031329//regulation of cellular catabolic process;GO:0044242//cellular lipid catabolic process;GO:0048518//positive regulation of biological process;GO:0050994//regulation of lipid catabolic proce…	--
LOC102447676	30	40	25	182	86	160	0.357	0.451	0.246	2.440	0.917	2.106	0.351333333333333	1.821	2.37381855606078	7.92207375695647e-07	0.000172510773436339	DNA2	PREDICTED: DNA replication ATP-dependent helicase/nuclease DNA2 [Pelodiscus sinensis]	Genetic Information Processing	Replication and repair	ko03030//DNA replication	K10742	GO:0009295//nucleoid;GO:0031981//nuclear lumen;GO:0042575//DNA polymerase complex	GO:0003676//nucleic acid binding;GO:0003678//DNA helicase activity;GO:0004527//exonuclease activity;GO:0008094//DNA-dependent ATPase activity;GO:0016888//endodeoxyribonuclease activity, producing 5'-phosphomonoesters;GO:0032550//purine ribonucleoside binding;GO:0043169//cation binding;GO:0051536//iron-sulfur cluster binding	GO:0000726//non-recombinational repair;GO:0006261//DNA-dependent DNA replication;GO:0006275//regulation of DNA replication;GO:0006308//DNA catabolic process;GO:0010833//telomere maintenance via telomere lengthening;GO:0022616//DNA strand elongation;GO:0031570//DNA integrity checkpoint;GO:0032392//DNA geometric change;GO:0051320//S phase	--
LOC102447974	411	260	386	890	668	593	13.005	7.810	10.134	31.771	18.966	20.785	10.3163333333333	23.8406666666667	1.20849428482488	8.42204753577127e-07	0.000181651533850107	RPA3	PREDICTED: replication protein A 14 kDa subunit [Pelodiscus sinensis]	Genetic Information Processing;Genetic Information Processing;Genetic Information Processing;Genetic Information Processing;Genetic Information Processing	Replication and repair;Replication and repair;Replication and repair;Replication and repair;Replication and repair	ko03460//Fanconi anemia pathway;ko03440//Homologous recombination;ko03420//Nucleotide excision repair;ko03030//DNA replication;ko03430//Mismatch repair	K10740;K10740;K10740;K10740;K10740	GO:0031981//nuclear lumen;GO:0043234//protein complex	GO:0043566//structure-specific DNA binding	GO:0000725//recombinational repair;GO:0006289//nucleotide-excision repair;GO:0008283//cell proliferation;GO:0009408//response to heat;GO:0010833//telomere maintenance via telomere lengthening;GO:0019985//translesion synthesis;GO:0022616//DNA strand elongation;GO:0044772//mitotic cell cycle phase transition;GO:0051320//S phase;GO:0065004//protein-DNA complex assembly;GO:0080135//regulation of cell…	--
LOC102449236	26	38	25	134	92	116	0.692	0.961	0.552	4.026	2.198	3.422	0.735	3.21533333333333	2.12915215431701	8.69934885001254e-07	0.000184132117041078	Prim2	PREDICTED: DNA primase large subunit [Pelodiscus sinensis]	Genetic Information Processing	Replication and repair	ko03030//DNA replication	K02685	GO:0030894//replisome;GO:0031981//nuclear lumen	GO:0003676//nucleic acid binding;GO:0003899//DNA-directed RNA polymerase activity;GO:0003964//RNA-directed DNA polymerase activity;GO:0004386//helicase activity;GO:0008192//RNA guanylyltransferase activity;GO:0043169//cation binding;GO:0051536//iron-sulfur cluster binding;GO:0070566//adenylyltransferase activity;GO:0070567//cytidylyltransferase activity;GO:0070569//uridylyltransferase activity	GO:0010833//telomere maintenance via telomere lengthening;GO:0022616//DNA strand elongation;GO:0034645//cellular macromolecule biosynthetic process;GO:0044772//mitotic cell cycle phase transition;GO:0051320//S phase	--
LOC102453741	108	121	110	258	267	325	0.960	1.021	0.812	2.588	2.131	3.201	0.931	2.64	1.50368485668702	8.69966729518052e-07	0.000184132117041078	Kif20b	PREDICTED: kinesin-like protein KIF20B isoform X1 [Pelodiscus sinensis]	-	-	-	-	GO:0005815//microtubule organizing center;GO:0031981//nuclear lumen	GO:0017111//nucleoside-triphosphatase activity;GO:0019904//protein domain specific binding	GO:0001764//neuron migration;GO:0007346//regulation of mitotic cell cycle;GO:0022402//cell cycle process;GO:0030010//establishment of cell polarity;GO:0032880//regulation of protein localization;GO:0060606//tube closure	--
LOC102457377	420	438	467	903	781	832	8.375	8.291	7.726	20.307	13.960	18.359	8.13066666666667	17.542	1.10936768709087	8.81450348314593e-07	0.000184835241095191	TFDP1	PREDICTED: transcription factor Dp-1 isoform X1 [Pelodiscus sinensis]	Cellular Processes;Environmental Information Processing	Cell growth and death;Signal transduction	ko04110//Cell cycle;ko04350//TGF-beta signaling pathway	K04683;K04683	-	-	-	E2F
LOC102444502	1321	1331	1450	677	509	466	19.256	18.739	17.664	11.697	7.236	7.809	18.553	8.914	-1.05750762187077	9.22036379695699e-07	0.00019100703362333	Mxi1	PREDICTED: max-interacting protein 1 isoform X1 [Pelodiscus sinensis]	-	-	-	-	GO:0043231//intracellular membrane-bounded organelle;GO:0043232//intracellular non-membrane-bounded organelle	GO:0003676//nucleic acid binding;GO:0003712//transcription cofactor activity;GO:0005515//protein binding	GO:0006357//regulation of transcription from RNA polymerase II promoter;GO:0008283//cell proliferation;GO:0042992//negative regulation of transcription factor import into nucleus	bHLH
LOC102458496	36	40	63	136	139	140	0.829	0.868	1.185	3.498	2.844	3.530	0.960666666666667	3.29066666666667	1.77627205897467	9.27750858770095e-07	0.00019100703362333	pkmyt1	PREDICTED: membrane-associated tyrosine- and threonine-specific cdc2-inhibitory kinase isoform X1 [Pelodiscus sinensis]	Cellular Processes;Cellular Processes;Organismal Systems	Cell growth and death;Cell growth and death;Endocrine system	ko04110//Cell cycle;ko04114//Oocyte meiosis;ko04914//Progesterone-mediated oocyte maturation	K06633;K06633;K06633	GO:0016020//membrane;GO:0031981//nuclear lumen;GO:0044444//cytoplasmic part	GO:0004672//protein kinase activity;GO:0032550//purine ribonucleoside binding	GO:0000280//nuclear division;GO:0006464//cellular protein modification process;GO:0007346//regulation of mitotic cell cycle;GO:0010921//regulation of phosphatase activity;GO:0044772//mitotic cell cycle phase transition	--
LOC102445263	73	62	65	180	133	169	1.479	1.192	1.093	4.114	2.418	3.793	1.25466666666667	3.44166666666667	1.45580324846563	9.63743565468272e-07	0.000194498165199234	GCNA	PREDICTED: acidic repeat-containing protein [Pelodiscus sinensis]	-	-	-	-	-	-	-	--
LOC102460075	719	670	852	1301	1334	1343	27.395	24.233	26.933	55.922	45.606	56.679	26.187	52.7356666666667	1.00992823556943	9.67763614341263e-07	0.000194498165199234	BCCIP	PREDICTED: BRCA2 and CDKN1A-interacting protein, partial [Pelodiscus sinensis]	-	-	-	-	GO:0000307//cyclin-dependent protein kinase holoenzyme complex;GO:0043231//intracellular membrane-bounded organelle	GO:0003723//RNA binding;GO:0030234//enzyme regulator activity	GO:0006259//DNA metabolic process;GO:0033554//cellular response to stress;GO:0051726//regulation of cell cycle;GO:0060563//neuroepithelial cell differentiation	--
LOC102459399	23003	30909	42016	11241	9528	10603	274.017	347.439	412.148	151.320	101.816	140.838	344.534666666667	131.324666666667	-1.39151122989193	9.70472586546271e-07	0.000194498165199234	PCDH9	PREDICTED: cadherin-related family member 5 isoform X1 [Pelodiscus sinensis]	-	-	-	-	GO:0031224//intrinsic component of membrane;GO:0031988//membrane-bounded vesicle	GO:0005515//protein binding	GO:0098742//cell-cell adhesion via plasma-membrane adhesion molecules	--
LOC102456130	330	278	397	649	571	740	15.929	12.738	15.899	35.340	24.730	39.564	14.8553333333333	33.2113333333333	1.16069466615412	1.01780030721934e-06	0.000202194066294705	SNRPA	PREDICTED: U1 small nuclear ribonucleoprotein A [Pelodiscus sinensis]	Genetic Information Processing	Transcription	ko03040//Spliceosome	K11091	GO:0005681//spliceosomal complex;GO:0031981//nuclear lumen;GO:0043232//intracellular non-membrane-bounded organelle;GO:0044423//virion part;GO:0097525//spliceosomal snRNP complex	GO:0003723//RNA binding;GO:0036094//small molecule binding	GO:0000377//RNA splicing, via transesterification reactions with bulged adenosine as nucleophile	--
LOC102451965	88	69	55	460	137	647	3.949	2.939	2.048	23.286	5.516	32.157	2.97866666666667	20.3196666666667	2.77013814544602	1.07046941961668e-06	0.0002108080082266	CENPW	PREDICTED: centromere protein W [Pelodiscus sinensis]	-	-	-	-	GO:0000776//kinetochore;GO:0031981//nuclear lumen	GO:0003676//nucleic acid binding;GO:0046983//protein dimerization activity	GO:0000280//nuclear division;GO:0007049//cell cycle;GO:0043486//histone exchange;GO:0043623//cellular protein complex assembly	--
LOC102453751	297	104	198	21	47	22	14.000	4.654	7.743	1.117	1.988	1.149	8.799	1.418	-2.6334820392386	1.12362214557419e-06	0.000217717644856314	-	-	-	-	-	-	-	-	-	-
LOC102444683	127	149	125	327	308	319	7.033	7.832	5.743	20.428	15.304	19.567	6.86933333333333	18.433	1.42404889314101	1.12478316987631e-06	0.000217717644856314	TOMM40	PREDICTED: mitochondrial import receptor subunit TOM40 homolog, partial [Pelodiscus sinensis]	Human Diseases	Neurodegenerative disease	ko05014//Amyotrophic lateral sclerosis	K11518	GO:0031301//integral component of organelle membrane;GO:0031306//intrinsic component of mitochondrial outer membrane;GO:0031988//membrane-bounded vesicle;GO:0043234//protein complex	GO:0008565//protein transporter activity;GO:0022829//wide pore channel activity	GO:0006605//protein targeting;GO:0019538//protein metabolic process;GO:0044763//single-organism cellular process	--
LOC102462866	123	144	91	559	267	433	2.521	2.801	1.547	12.923	4.909	9.828	2.28966666666667	9.22	2.00962916689582	1.13958242161166e-06	0.000218712907646096	INCENP	PREDICTED: inner centromere protein [Pelodiscus sinensis]	-	-	-	-	GO:0000775//chromosome, centromeric region;GO:0005634//nucleus;GO:0005737//cytoplasm;GO:0005875//microtubule associated complex	GO:0019900//kinase binding	GO:0000087//mitotic M phase;GO:0000278//mitotic cell cycle;GO:0006461//protein complex assembly;GO:0022402//cell cycle process	--
LOC102457683	269	183	244	529	367	516	27.358	17.667	20.589	60.694	33.490	58.128	21.8713333333333	50.7706666666667	1.2149540306296	1.21415472900006e-06	0.00022935897194123	HSPE1	PREDICTED: 10 kDa heat shock protein, mitochondrial, partial [Pelodiscus sinensis]	-	-	-	-	GO:0031988//membrane-bounded vesicle;GO:0044429//mitochondrial part	GO:0003723//RNA binding;GO:0005515//protein binding;GO:0032550//purine ribonucleoside binding	GO:0001503//ossification;GO:0035966//response to topologically incorrect protein;GO:0043280//positive regulation of cysteine-type endopeptidase activity involved in apoptotic process	--
LOC102455154	9	55	48	0	0	0	0.203	1.137	0.860	0.000	0.000	0.000	0.733333333333333	0.001	-9.51832530769087	1.21530783913753e-06	0.00022935897194123	Ccl21b	PREDICTED: fractalkine [Pelodiscus sinensis]	Environmental Information Processing;Human Diseases;Organismal Systems;Environmental Information Processing;Environmental Information Processing	Signaling molecules and interaction;Infectious disease: viral;Immune system;Signal transduction;Signaling molecules and interaction	ko04060//Cytokine-cytokine receptor interaction;ko05163//Human cytomegalovirus infection;ko04062//Chemokine signaling pathway;ko04668//TNF signaling pathway;ko04061//Viral protein interaction with cytokine and cytokine receptor	K05508;K05508;K05508;K05508;K05508	GO:0005783//endoplasmic reticulum;GO:0016023//cytoplasmic, membrane-bounded vesicle;GO:0031224//intrinsic component of membrane;GO:0033267//axon part;GO:0044297//cell body;GO:0044421//extracellular region part	GO:0005125//cytokine activity;GO:0005539//glycosaminoglycan binding;GO:0048020//CCR chemokine receptor binding	GO:0000165//MAPK cascade;GO:0001818//negative regulation of cytokine production;GO:0001910//regulation of leukocyte mediated cytotoxicity;GO:0001936//regulation of endothelial cell proliferation;GO:0002690//positive regulation of leukocyte chemotaxis;GO:0002699//positive regulation of immune effector process;GO:0006875//cellular metal ion homeostasis;GO:0006954//inflammatory response;GO:0007015//…	--
LOC102457468	12	24	13	181	53	125	0.278	0.526	0.252	4.741	1.108	3.209	0.352	3.01933333333333	3.10058270469166	1.24715079557279e-06	0.00023342333939948	PIMREG	PREDICTED: protein FAM64A isoform X1 [Pelodiscus sinensis]	-	-	-	-	GO:0043232//intracellular non-membrane-bounded organelle	-	-	--
LOC102445574	3981	4040	5096	8075	7449	8396	25.842	24.895	27.446	59.134	43.387	60.369	26.061	54.2966666666667	1.05897118872004	1.34801242965541e-06	0.000250233094216443	LMNB2	PREDICTED: lamin-B2 [Pelodiscus sinensis]	Cellular Processes	Cell growth and death	ko04210//Apoptosis	K07611	GO:0005882//intermediate filament;GO:0012505//endomembrane system;GO:0019866//organelle inner membrane;GO:0031981//nuclear lumen	GO:0019901//protein kinase binding	GO:0031660//regulation of cyclin-dependent protein serine/threonine kinase activity involved in G2/M transition of mitotic cell cycle;GO:0032874//positive regulation of stress-activated MAPK cascade	--
LOC102454802	214	231	162	604	474	465	1.139	1.173	0.722	3.635	2.266	2.756	1.01133333333333	2.88566666666667	1.51264607389776	1.40203810743152e-06	0.000258145992024403	Col6a4	PREDICTED: collagen alpha-6(VI) chain-like [Pelodiscus sinensis]	Environmental Information Processing;Human Diseases;Cellular Processes;Organismal Systems;Environmental Information Processing	Signal transduction;Infectious disease: viral;Cellular community - eukaryotes;Digestive system;Signaling molecules and interaction	ko04151//PI3K-Akt signaling pathway;ko05165//Human papillomavirus infection;ko04510//Focal adhesion;ko04974//Protein digestion and absorption;ko04512//ECM-receptor interaction	K06238;K06238;K06238;K06238;K06238	GO:0031012//extracellular matrix	-	GO:0043062//extracellular structure organization	--
LOC102455020	57	82	53	229	169	289	1.240	1.659	0.926	5.478	3.235	6.829	1.275	5.18066666666667	2.02264051391796	1.60497671736946e-06	0.00029078326174613	CEP55	PREDICTED: centrosomal protein of 55 kDa isoform X1 [Pelodiscus sinensis]	-	-	-	-	GO:0005815//microtubule organizing center;GO:0044421//extracellular region part	GO:0005488//binding	GO:0000070//mitotic sister chromatid segregation;GO:0008104//protein localization;GO:0061640//cytoskeleton-dependent cytokinesis	--
LOC102463994	44	105	65	380	234	327	0.387	0.891	0.436	3.733	1.737	3.080	0.571333333333333	2.85	2.31855731054812	1.71071697852767e-06	0.000307481011212032	PLCH1	PREDICTED: 1-phosphatidylinositol 4,5-bisphosphate phosphodiesterase eta-1 isoform X1 [Pelodiscus sinensis]	Metabolism;Metabolism	Global and overview maps;Carbohydrate metabolism	ko01100//Metabolic pathways;ko00562//Inositol phosphate metabolism	K19006;K19006	GO:0016020//membrane;GO:0043227//membrane-bounded organelle;GO:0044444//cytoplasmic part	GO:0004629//phospholipase C activity;GO:0046872//metal ion binding;GO:0060089//molecular transducer activity	GO:0006629//lipid metabolic process;GO:0006796//phosphate-containing compound metabolic process;GO:0048017//inositol lipid-mediated signaling	--
LOC102454450	536	525	570	1053	892	1170	28.217	26.236	24.896	62.537	42.134	68.224	26.4496666666667	57.6316666666667	1.12361220122603	1.93086845694055e-06	0.000344317936569549	MRPL19	PREDICTED: 39S ribosomal protein L19, mitochondrial [Pelodiscus sinensis]	Genetic Information Processing	Translation	ko03010//Ribosome	K02884	GO:0000313//organellar ribosome;GO:0019866//organelle inner membrane;GO:0043231//intracellular membrane-bounded organelle	-	GO:0006413//translational initiation;GO:0006414//translational elongation;GO:0006415//translational termination	--
LOC102457008	79	23	86	8	3	3	4.306	1.208	3.889	0.492	0.147	0.181	3.13433333333333	0.273333333333333	-3.51942530307646	2.06875767522311e-06	0.00036318724861068	CRP	PREDICTED: C-reactive protein-like [Pelodiscus sinensis]	-	-	-	-	GO:0031988//membrane-bounded vesicle;GO:0032991//macromolecular complex;GO:0043005//neuron projection;GO:0043231//intracellular membrane-bounded organelle;GO:0044421//extracellular region part	GO:0032934//sterol binding;GO:0046872//metal ion binding;GO:0046983//protein dimerization activity;GO:0071813//lipoprotein particle binding	GO:0002673//regulation of acute inflammatory response;GO:0002762//negative regulation of myeloid leukocyte differentiation;GO:0006956//complement activation;GO:0009628//response to abiotic stimulus;GO:0010976//positive regulation of neuron projection development;GO:0010984//regulation of lipoprotein particle clearance;GO:0031328//positive regulation of cellular biosynthetic process;GO:0032102//ne…	--
LOC102447644	74948	52076	132839	31473	18231	17397	1671.467	1102.458	2457.942	791.838	364.812	429.749	1743.95566666667	528.799666666667	-1.72157019309132	2.142851372724e-06	0.000373301192600618	Slc6a19	PREDICTED: sodium-dependent neutral amino acid transporter B(0)AT1 [Pelodiscus sinensis]	Organismal Systems;Organismal Systems	Digestive system;Digestive system	ko04974//Protein digestion and absorption;ko04978//Mineral absorption	K05334;K05334	GO:0005903//brush border;GO:0016021//integral component of membrane;GO:0031988//membrane-bounded vesicle	GO:0005326//neurotransmitter transporter activity;GO:0005488//binding;GO:0015171//amino acid transmembrane transporter activity;GO:0015291//secondary active transmembrane transporter activity	GO:0006865//amino acid transport;GO:0031667//response to nutrient levels;GO:0044763//single-organism cellular process	--
LOC112543534	154	97	153	278	244	303	1.811	1.107	1.472	3.922	2.688	4.138	1.46333333333333	3.58266666666667	1.29177538159045	2.21356460521627e-06	0.000382676317666664	-	-	-	-	-	-	-	-	-	-
LOC102448128	137	147	104	465	257	535	2.979	3.034	1.876	11.408	5.015	12.888	2.62966666666667	9.77033333333333	1.89352784644672	2.24148316978134e-06	0.00038456719201544	Kifc1	PREDICTED: kinesin-like protein KIFC1 isoform X1 [Pelodiscus sinensis]	-	-	-	-	-	-	-	--
LOC102456667	5729	4953	5593	2945	2003	1865	30.970	25.417	25.085	17.960	9.716	11.167	27.1573333333333	12.9476666666667	-1.06864969419262	2.32181306620849e-06	0.000392531431522289	ABCA1	PREDICTED: ATP-binding cassette sub-family A member 1 [Pelodiscus sinensis]	Organismal Systems;Environmental Information Processing;Organismal Systems	Digestive system;Membrane transport;Digestive system	ko04979//Cholesterol metabolism;ko02010//ABC transporters;ko04975//Fat digestion and absorption	K05641;K05641;K05641	-	-	-	--
LOC102458534	2113	1114	2651	457	681	388	91.818	45.952	95.576	22.403	26.552	18.675	77.782	22.5433333333333	-1.78673547806808	2.32256863266599e-06	0.000392531431522289	PSMC3IP	PREDICTED: homologous-pairing protein 2 homolog [Pelodiscus sinensis]	-	-	-	-	GO:0043231//intracellular membrane-bounded organelle	GO:0003676//nucleic acid binding;GO:0003713//transcription coactivator activity;GO:0008134//transcription factor binding;GO:0019904//protein domain specific binding;GO:0035258//steroid hormone receptor binding;GO:0046983//protein dimerization activity	GO:0006259//DNA metabolic process;GO:0006357//regulation of transcription from RNA polymerase II promoter;GO:0007049//cell cycle	--
LOC102456397	410	351	338	691	643	784	7.965	6.473	5.448	15.143	11.208	16.869	6.62866666666667	14.4066666666667	1.11994595995291	2.38037070307705e-06	0.000399320409722858	LONP1	PREDICTED: lon protease homolog, mitochondrial [Pelodiscus sinensis]	-	-	-	-	-	-	-	--
LOC102458644	257	182	198	396	439	549	4.807	3.231	3.072	8.355	7.367	11.373	3.70333333333333	9.03166666666667	1.28616783039694	2.44201207870685e-06	0.000406630710781545	IDI1	PREDICTED: isopentenyl-diphosphate Delta-isomerase 1 [Pelodiscus sinensis]	Metabolism;Metabolism	Global and overview maps;Metabolism of terpenoids and polyketides	ko01100//Metabolic pathways;ko00900//Terpenoid backbone biosynthesis	K01823;K01823	GO:0042579//microbody	GO:0016863//intramolecular oxidoreductase activity, transposing C=C bonds;GO:0046914//transition metal ion binding	GO:0006694//steroid biosynthetic process;GO:0006720//isoprenoid metabolic process;GO:0008203//cholesterol metabolic process;GO:0008654//phospholipid biosynthetic process;GO:0080184//response to phenylpropanoid	--
LOC102445795	93	124	125	355	230	336	1.547	2.121	1.819	6.829	3.446	6.217	1.829	5.49733333333333	1.58767688541819	2.45985814355418e-06	0.000406630710781545	FAM83D	PREDICTED: protein FAM83D-like isoform X1 [Pelodiscus sinensis]	-	-	-	-	GO:0005856//cytoskeleton	-	GO:0044763//single-organism cellular process	--
LOC102452270	1197	1662	2405	540	569	497	13.695	18.037	22.847	6.979	5.840	6.318	18.193	6.379	-1.51198127735039	2.68527486362488e-06	0.000440676955337048	Zc3h12a	PREDICTED: ribonuclease ZC3H12A [Pelodiscus sinensis]	-	-	-	-	GO:0016020//membrane;GO:0031981//nuclear lumen	GO:0004519//endonuclease activity;GO:0043169//cation binding	GO:0001818//negative regulation of cytokine production;GO:0002695//negative regulation of leukocyte activation;GO:0010506//regulation of autophagy;GO:0010883//regulation of lipid storage;GO:0031325//positive regulation of cellular metabolic process;GO:0031327//negative regulation of cellular biosynthetic process;GO:0032496//response to lipopolysaccharide;GO:0032640//tumor necrosis factor producti…	--
LOC102457608	99	132	87	382	236	387	1.709	2.163	1.246	7.437	3.655	7.398	1.706	6.16333333333333	1.85309317225211	2.77027542146873e-06	0.000451355593309369	--	PREDICTED: Holliday junction recognition protein [Chrysemys picta bellii]	-	-	-	-	-	-	-	--
LOC102449837	96	79	39	422	179	317	1.361	1.063	0.459	6.750	2.277	4.978	0.961	4.66833333333333	2.28029924146696	2.90810771520331e-06	0.000470427967330067	SHCBP1	PREDICTED: SHC SH2 domain-binding protein 1 [Pelodiscus sinensis]	-	-	-	-	-	GO:0019904//protein domain specific binding	GO:0007169//transmembrane receptor protein tyrosine kinase signaling pathway;GO:0042127//regulation of cell proliferation	--
LOC102458891	222	65	106	16	25	18	4.555	1.266	1.804	0.370	0.460	0.409	2.54166666666667	0.413	-2.62156115008437	3.06177937165831e-06	0.000484206283205103	Syt2	PREDICTED: synaptotagmin-2 [Pelodiscus sinensis]	-	-	-	-	-	-	-	--
LOC102447500	459	414	1136	4486	2303	1682	14.007	11.993	28.762	154.439	63.060	56.855	18.254	91.4513333333333	2.32479156771627	3.06638519861287e-06	0.000484206283205103	MMP3	PREDICTED: stromelysin-1 [Pelodiscus sinensis]	Human Diseases;Human Diseases;Environmental Information Processing;Human Diseases;Organismal Systems	Cancer: overview;Immune disease;Signal transduction;Cancer: specific types;Immune system	ko05202//Transcriptional misregulation in cancer;ko05323//Rheumatoid arthritis;ko04668//TNF signaling pathway;ko05215//Prostate cancer;ko04657//IL-17 signaling pathway	K01394;K01394;K01394;K01394;K01394	GO:0031012//extracellular matrix;GO:0043231//intracellular membrane-bounded organelle;GO:0044421//extracellular region part;GO:0044444//cytoplasmic part	GO:0004175//endopeptidase activity;GO:0005515//protein binding;GO:0046872//metal ion binding	GO:0009057//macromolecule catabolic process;GO:0010310//regulation of hydrogen peroxide metabolic process;GO:0010942//positive regulation of cell death;GO:0019538//protein metabolic process;GO:0022411//cellular component disassembly;GO:0030334//regulation of cell migration;GO:0031334//positive regulation of protein complex assembly;GO:0032963//collagen metabolic process;GO:0034614//cellular respo…	--
MSTRG.24340	1	35	49	771	304	292	0.114	3.784	4.640	99.120	31.065	36.789	2.846	55.658	4.28958150119801	3.07328110375853e-06	0.000484206283205103	G4	immunoglobulin gamma-1 heavy chain-like [Mauremys mutica]	Environmental Information Processing;Human Diseases;Environmental Information Processing;Human Diseases;Human Diseases;Environmental Information Processing;Human Diseases;Cellular Processes;Organismal Systems;Environmental Information Processing;Organismal Systems;Human Diseases;Human Diseases;Human Diseases;Human Diseases;Human Diseases;Human Diseases;Human Diseases;Organismal Systems;Human Dise…	Signal transduction;Infectious disease: bacterial;Signal transduction;Cancer: overview;Infectious disease: viral;Signal transduction;Infectious disease: bacterial;Transport and catabolism;Immune system;Signal transduction;Immune system;Infectious disease: parasitic;Cardiovascular disease;Immune disease;Immune disease;Immune disease;Immune disease;Cardiovascular disease;Immune system;Infectious di…	ko04151//PI3K-Akt signaling pathway;ko05130//Pathogenic Escherichia coli infection;ko04020//Calcium signaling pathway;ko05202//Transcriptional misregulation in cancer;ko05169//Epstein-Barr virus infection;ko04072//Phospholipase D signaling pathway;ko05152//Tuberculosis;ko04145//Phagosome;ko04650//Natural killer cell mediated cytotoxicity;ko04064//NF-kappa B signaling pathway;ko04666//Fc gamma R-m…	K06856;K06856;K06856;K06856;K06856;K06856;K06856;K06856;K06856;K06856;K06856;K06856;K06856;K06856;K06856;K06856;K06856;K06856;K06856;K06856;K06856;K06856;K06856;K06856;K06856;K06856;K06856	-	-	-	--
LOC102463906	231	173	213	90	73	78	3.705	2.634	2.835	1.629	1.051	1.386	3.058	1.35533333333333	-1.17394069223723	3.07880535088687e-06	0.000484206283205103	SULT4A1	PREDICTED: sulfotransferase 4A1 isoform X2 [Chrysemys picta bellii]	-	-	-	-	GO:0044444//cytoplasmic part	GO:0004027//alcohol sulfotransferase activity;GO:0019111//phenanthrol sulfotransferase activity;GO:0034483//heparan sulfate sulfotransferase activity	GO:0006629//lipid metabolic process;GO:0006790//sulfur compound metabolic process	--
LOC102456141	51	50	42	152	114	117	0.655	0.648	0.429	2.222	1.264	1.672	0.577333333333333	1.71933333333333	1.57437284306249	3.11122488243878e-06	0.000485930413190282	cep44	PREDICTED: centrosomal protein of 44 kDa isoform X1 [Pelodiscus sinensis]	-	-	-	-	GO:0005815//microtubule organizing center	GO:0005488//binding	-	--
LOC102452754	154	89	137	308	232	246	4.098	2.245	3.030	9.248	5.541	7.253	3.12433333333333	7.34733333333333	1.23367234620245	3.18965347869339e-06	0.000492237797189912	SRM	PREDICTED: spermidine synthase [Pelodiscus sinensis]	Metabolism;Metabolism;Metabolism;Metabolism	Global and overview maps;Amino acid metabolism;Amino acid metabolism;Metabolism of other amino acids	ko01100//Metabolic pathways;ko00270//Cysteine and methionine metabolism;ko00330//Arginine and proline metabolism;ko00480//Glutathione metabolism	K00797;K00797;K00797;K00797	GO:0044444//cytoplasmic part	GO:0016765//transferase activity, transferring alkyl or aryl (other than methyl) groups;GO:0046983//protein dimerization activity	GO:0006596//polyamine biosynthetic process;GO:0044710//single-organism metabolic process	--
LOC102457149	472	211	236	1355	590	1060	9.881	4.193	4.099	32.002	11.083	24.580	6.05766666666667	22.555	1.89661318735704	3.19507909157579e-06	0.000492237797189912	Tomm34	PREDICTED: mitochondrial import receptor subunit TOM34, partial [Pelodiscus sinensis]	-	-	-	-	GO:0031224//intrinsic component of membrane;GO:0031966//mitochondrial membrane;GO:0031981//nuclear lumen	GO:0005515//protein binding	GO:0006605//protein targeting	--
MSTRG.16655	15	6	4	61	44	53	0.369	0.140	0.082	1.678	0.970	1.443	0.197	1.36366666666667	2.79122350171052	3.23526226809347e-06	0.00049506070665887	--	serine/arginine repetitive matrix protein 1-like [Dermochelys coriacea]	-	-	-	-	-	-	-	--
LOC102452616	100	93	116	233	230	189	1.420	1.165	1.323	3.560	3.191	2.762	1.30266666666667	3.171	1.28346991085661	3.39102228163268e-06	0.000515412628269365	FARS2	PREDICTED: phenylalanine--tRNA ligase, mitochondrial isoform X1 [Pelodiscus sinensis]	Genetic Information Processing	Translation	ko00970//Aminoacyl-tRNA biosynthesis	K01889	GO:0044429//mitochondrial part	GO:0003723//RNA binding;GO:0004812//aminoacyl-tRNA ligase activity;GO:0032550//purine ribonucleoside binding;GO:0046872//metal ion binding	GO:0006418//tRNA aminoacylation for protein translation	--
LOC102457915	459	383	403	177	184	142	10.882	8.619	7.927	4.734	3.914	3.729	9.14266666666667	4.12566666666667	-1.14798775812869	3.51374052504194e-06	0.000526991269341886	rhbg-b	PREDICTED: ammonium transporter Rh type B [Pelodiscus sinensis]	-	-	-	-	GO:0005856//cytoskeleton;GO:0005886//plasma membrane;GO:0016021//integral component of membrane;GO:0031225//anchored component of membrane;GO:0031988//membrane-bounded vesicle	GO:0008092//cytoskeletal protein binding;GO:0015077//monovalent inorganic cation transmembrane transporter activity	GO:0015696//ammonium transport;GO:0044763//single-organism cellular process;GO:0055067//monovalent inorganic cation homeostasis	--
LOC102444181	955	755	2751	257	333	208	31.422	23.938	73.564	9.513	9.580	7.637	42.9746666666667	8.91	-2.26998911261169	3.58571369153062e-06	0.000531710809589497	Mlxipl	PREDICTED: carbohydrate-responsive element-binding protein-like isoform X1 [Pelodiscus sinensis]	Human Diseases;Human Diseases	Endocrine and metabolic disease;Endocrine and metabolic disease	ko04932//Non-alcoholic fatty liver disease;ko04931//Insulin resistance	K09113;K09113	-	-	-	bHLH
LOC102452932	1165	1093	1161	3763	1728	3507	64.582	57.516	53.398	235.331	85.950	215.339	58.4986666666667	178.873333333333	1.61246267709182	3.60999873414624e-06	0.000531710809589497	PSMA5	PREDICTED: proteasome subunit alpha type-5 [Pelodiscus sinensis]	Genetic Information Processing	Folding, sorting and degradation	ko03050//Proteasome	K02729	GO:0031981//nuclear lumen;GO:0031988//membrane-bounded vesicle;GO:0043234//protein complex;GO:0044444//cytoplasmic part	GO:0004175//endopeptidase activity;GO:0005488//binding	GO:0000087//mitotic M phase;GO:0002220//innate immune response activating cell surface receptor signaling pathway;GO:0006807//nitrogen compound metabolic process;GO:0010565//regulation of cellular ketone metabolic process;GO:0030177//positive regulation of Wnt signaling pathway;GO:0030178//negative regulation of Wnt signaling pathway;GO:0030330//DNA damage response, signal transduction by p53 cla…	--
LOC102448081	843	479	592	263	230	161	29.937	16.148	17.443	10.537	7.329	6.333	21.176	8.06633333333333	-1.39244516989655	3.61564289648883e-06	0.000531710809589497	SNX20	PREDICTED: sorting nexin-20 [Pelodiscus sinensis]	-	-	-	-	GO:0031090//organelle membrane;GO:0043231//intracellular membrane-bounded organelle	GO:0005543//phospholipid binding	GO:0008104//protein localization;GO:0051234//establishment of localization	--
LOC102447530	443	230	561	70	85	17	11.649	5.741	12.239	2.077	2.005	0.495	9.87633333333333	1.52566666666667	-2.69453573807732	3.71143837863945e-06	0.000542277064264823	APOLD1	PREDICTED: apolipoprotein L domain-containing protein 1 [Pelodiscus sinensis]	-	-	-	-	GO:0016020//membrane	GO:0005488//binding	GO:0001775//cell activation;GO:0006950//response to stress;GO:0019538//protein metabolic process;GO:0030856//regulation of epithelial cell differentiation;GO:0044765//single-organism transport	--
LOC102453281	130	175	117	651	287	524	4.465	5.706	3.334	25.224	8.845	19.935	4.50166666666667	18.0013333333333	1.99957262977073	3.77387323527117e-06	0.000547864789481963	PBK	PREDICTED: lymphokine-activated killer T-cell-originated protein kinase, partial [Pelodiscus sinensis]	-	-	-	-	-	GO:0004672//protein kinase activity;GO:0032550//purine ribonucleoside binding	GO:0000280//nuclear division;GO:0001932//regulation of protein phosphorylation;GO:0009411//response to UV;GO:0031330//negative regulation of cellular catabolic process;GO:0031348//negative regulation of defense response;GO:0032872//regulation of stress-activated MAPK cascade	--
LOC102456268	58	13	41	124	195	166	0.847	0.180	0.497	2.043	2.556	2.686	0.508	2.42833333333333	2.25706606945855	3.86043160969837e-06	0.000553336675093918	Doc2b	PREDICTED: double C2-like domain-containing protein beta, partial [Pelodiscus sinensis]	-	-	-	-	-	-	-	--
LOC102460013	125	70	97	370	185	237	4.739	2.519	3.051	15.823	6.292	9.951	3.43633333333333	10.6886666666667	1.63714000500686	3.91753434085668e-06	0.000557989938474096	Rpp40	PREDICTED: ribonuclease P protein subunit p40, partial [Pelodiscus sinensis]	Genetic Information Processing;Genetic Information Processing	Translation;Translation	ko03013//Nucleocytoplasmic transport;ko03008//Ribosome biogenesis in eukaryotes	K14530;K14530	GO:0030681//multimeric ribonuclease P complex;GO:0043231//intracellular membrane-bounded organelle;GO:0043232//intracellular non-membrane-bounded organelle	GO:0004549//tRNA-specific ribonuclease activity	GO:0006399//tRNA metabolic process;GO:0090501//RNA phosphodiester bond hydrolysis	--
LOC102448292	221	220	243	423	435	540	23.625	22.325	21.553	51.014	41.725	63.942	22.501	52.227	1.21480671564915	4.28669826638029e-06	0.000606755347741965	SEC61B	PREDICTED: protein transport protein Sec61 subunit beta [Pelodiscus sinensis]	Cellular Processes;Genetic Information Processing;Human Diseases;Genetic Information Processing	Transport and catabolism;Folding, sorting and degradation;Infectious disease: bacterial;Folding, sorting and degradation	ko04145//Phagosome;ko04141//Protein processing in endoplasmic reticulum;ko05110//Vibrio cholerae infection;ko03060//Protein export	K09481;K09481;K09481;K09481	GO:0031224//intrinsic component of membrane;GO:0071256//translocon complex	GO:0003723//RNA binding;GO:0008320//protein transmembrane transporter activity;GO:0019838//growth factor binding;GO:0043021//ribonucleoprotein complex binding	GO:0006613//cotranslational protein targeting to membrane;GO:0010467//gene expression;GO:0010506//regulation of autophagy;GO:0030968//endoplasmic reticulum unfolded protein response;GO:0042590//antigen processing and presentation of exogenous peptide antigen via MHC class I;GO:0043161//proteasome-mediated ubiquitin-dependent protein catabolic process;GO:0048858//cell projection morphogenesis	--
MSTRG.2131	68	29	71	8	3	8	2.775	1.123	2.404	0.368	0.110	0.362	2.10066666666667	0.28	-2.90734852135142	4.40221911365784e-06	0.000619236374329249	--	-	-	-	-	-	-	-	-	--
LOC102463820	629	475	631	1654	852	1704	46.246	33.152	38.491	137.190	56.206	138.771	39.2963333333333	110.722333333333	1.4944796426573	4.46236897276782e-06	0.000623822655100449	PSMB3	PREDICTED: proteasome subunit beta type-3 [Pelodiscus sinensis]	Genetic Information Processing	Folding, sorting and degradation	ko03050//Proteasome	K02735	GO:0005856//cytoskeleton;GO:0031988//membrane-bounded vesicle;GO:0043231//intracellular membrane-bounded organelle;GO:0043234//protein complex	GO:0004175//endopeptidase activity	GO:0006508//proteolysis;GO:0009057//macromolecule catabolic process	--
MSTRG.15967	0	0	2	10	76	60	0.000	0.000	0.219	1.489	9.002	8.773	0.073	6.42133333333333	6.45883261715853	4.54523620757538e-06	0.000631508984005887	IGHV1-46	immunoglobulin heavy variable 1-46 [Pelodiscus sinensis]	Environmental Information Processing;Human Diseases;Environmental Information Processing;Human Diseases;Human Diseases;Environmental Information Processing;Human Diseases;Cellular Processes;Organismal Systems;Environmental Information Processing;Organismal Systems;Human Diseases;Human Diseases;Human Diseases;Human Diseases;Human Diseases;Human Diseases;Human Diseases;Organismal Systems;Human Dise…	Signal transduction;Infectious disease: bacterial;Signal transduction;Cancer: overview;Infectious disease: viral;Signal transduction;Infectious disease: bacterial;Transport and catabolism;Immune system;Signal transduction;Immune system;Infectious disease: parasitic;Cardiovascular disease;Immune disease;Immune disease;Immune disease;Immune disease;Cardiovascular disease;Immune system;Infectious di…	ko04151//PI3K-Akt signaling pathway;ko05130//Pathogenic Escherichia coli infection;ko04020//Calcium signaling pathway;ko05202//Transcriptional misregulation in cancer;ko05169//Epstein-Barr virus infection;ko04072//Phospholipase D signaling pathway;ko05152//Tuberculosis;ko04145//Phagosome;ko04650//Natural killer cell mediated cytotoxicity;ko04064//NF-kappa B signaling pathway;ko04666//Fc gamma R-m…	K06856;K06856;K06856;K06856;K06856;K06856;K06856;K06856;K06856;K06856;K06856;K06856;K06856;K06856;K06856;K06856;K06856;K06856;K06856;K06856;K06856;K06856;K06856;K06856;K06856;K06856;K06856	GO:0016020//membrane	GO:0005488//binding	GO:0002431//Fc receptor mediated stimulatory signaling pathway;GO:0006897//endocytosis;GO:0006952//defense response;GO:0006956//complement activation;GO:0038093//Fc receptor signaling pathway	--
MSTRG.15088	60	40	23	2	4	2	3.428	2.136	1.099	0.130	0.202	0.130	2.221	0.154	-3.85020713685208	4.68613034683507e-06	0.000647114597346181	--	ORF2 [Acanthochelys spixii]	Genetic Information Processing;Genetic Information Processing	Translation;Translation	ko03013//Nucleocytoplasmic transport;ko03008//Ribosome biogenesis in eukaryotes	K14530;K14530	-	-	-	--
LOC102453119	317	312	284	780	511	917	26.858	25.093	19.964	74.553	38.846	86.056	23.9716666666667	66.485	1.4716986659267	5.08729417486673e-06	0.000694047898663897	PSMB6	PREDICTED: proteasome subunit beta type-6 [Pelodiscus sinensis]	Genetic Information Processing	Folding, sorting and degradation	ko03050//Proteasome	K02738	GO:0031981//nuclear lumen;GO:0031988//membrane-bounded vesicle;GO:0043234//protein complex;GO:0044444//cytoplasmic part	GO:0004175//endopeptidase activity	GO:0000087//mitotic M phase;GO:0002220//innate immune response activating cell surface receptor signaling pathway;GO:0006807//nitrogen compound metabolic process;GO:0010565//regulation of cellular ketone metabolic process;GO:0030177//positive regulation of Wnt signaling pathway;GO:0030178//negative regulation of Wnt signaling pathway;GO:0030330//DNA damage response, signal transduction by p53 cla…	--
LOC102444865	19	41	28	136	95	131	0.107	0.219	0.131	0.865	0.481	0.818	0.152333333333333	0.721333333333333	2.24343442876875	5.42608867669516e-06	0.000735836109347996	POLQ	PREDICTED: LOW QUALITY PROTEIN: DNA polymerase theta [Pelodiscus sinensis]	-	-	-	-	GO:0031981//nuclear lumen	GO:0003677//DNA binding;GO:0008094//DNA-dependent ATPase activity;GO:0016835//carbon-oxygen lyase activity;GO:0034061//DNA polymerase activity;GO:0036094//small molecule binding	GO:0000724//double-strand break repair via homologous recombination;GO:0002566//somatic diversification of immune receptors via somatic mutation;GO:0006260//DNA replication;GO:0006303//double-strand break repair via nonhomologous end joining;GO:0051259//protein oligomerization	--
LOC112546466	8	13	10	40	61	61	0.676	1.042	0.701	3.811	4.622	5.706	0.806333333333333	4.713	2.54719741275658	5.92571703627134e-06	0.000798807819764506	G4	Ig heavy chain V region 3 [Chelonia mydas]	Environmental Information Processing;Human Diseases;Environmental Information Processing;Human Diseases;Human Diseases;Environmental Information Processing;Human Diseases;Cellular Processes;Organismal Systems;Environmental Information Processing;Organismal Systems;Human Diseases;Human Diseases;Human Diseases;Human Diseases;Human Diseases;Human Diseases;Human Diseases;Organismal Systems;Human Dise…	Signal transduction;Infectious disease: bacterial;Signal transduction;Cancer: overview;Infectious disease: viral;Signal transduction;Infectious disease: bacterial;Transport and catabolism;Immune system;Signal transduction;Immune system;Infectious disease: parasitic;Cardiovascular disease;Immune disease;Immune disease;Immune disease;Immune disease;Cardiovascular disease;Immune system;Infectious di…	ko04151//PI3K-Akt signaling pathway;ko05130//Pathogenic Escherichia coli infection;ko04020//Calcium signaling pathway;ko05202//Transcriptional misregulation in cancer;ko05169//Epstein-Barr virus infection;ko04072//Phospholipase D signaling pathway;ko05152//Tuberculosis;ko04145//Phagosome;ko04650//Natural killer cell mediated cytotoxicity;ko04064//NF-kappa B signaling pathway;ko04666//Fc gamma R-m…	K06856;K06856;K06856;K06856;K06856;K06856;K06856;K06856;K06856;K06856;K06856;K06856;K06856;K06856;K06856;K06856;K06856;K06856;K06856;K06856;K06856;K06856;K06856;K06856;K06856;K06856;K06856	GO:0016020//membrane;GO:0031988//membrane-bounded vesicle	GO:0005488//binding	GO:0002431//Fc receptor mediated stimulatory signaling pathway;GO:0006897//endocytosis;GO:0006952//defense response;GO:0006956//complement activation;GO:0038093//Fc receptor signaling pathway	--
LOC102446825	187	229	110	762	408	699	5.029	5.845	2.454	23.116	9.844	20.820	4.44266666666667	17.9266666666667	2.01260944939469	6.29463548466218e-06	0.000842263055855025	PLK1	PREDICTED: serine/threonine-protein kinase PLK1 [Pelodiscus sinensis]	Environmental Information Processing;Cellular Processes;Cellular Processes;Organismal Systems	Signal transduction;Cell growth and death;Cell growth and death;Endocrine system	ko04068//FoxO signaling pathway;ko04110//Cell cycle;ko04114//Oocyte meiosis;ko04914//Progesterone-mediated oocyte maturation	K06631;K06631;K06631;K06631	GO:0000940//condensed chromosome outer kinetochore;GO:0005815//microtubule organizing center;GO:0005819//spindle;GO:0044444//cytoplasmic part;GO:0044454//nuclear chromosome part	GO:0004672//protein kinase activity;GO:0015631//tubulin binding;GO:0019900//kinase binding;GO:0032403//protein complex binding;GO:0032550//purine ribonucleoside binding	GO:0000077//DNA damage checkpoint;GO:0000079//regulation of cyclin-dependent protein serine/threonine kinase activity;GO:0000087//mitotic M phase;GO:0000819//sister chromatid segregation;GO:0001934//positive regulation of protein phosphorylation;GO:0003006//developmental process involved in reproduction;GO:0006357//regulation of transcription from RNA polymerase II promoter;GO:0007088//regulation…	--
LOC102460456	567	569	567	1934	897	2441	12.966	12.351	10.757	49.893	18.405	61.829	12.0246666666667	43.3756666666667	1.85088902961317	6.32245858150547e-06	0.000842263055855025	Dpp3	PREDICTED: dipeptidyl peptidase 3 [Pelodiscus sinensis]	-	-	-	-	GO:0016020//membrane;GO:0031981//nuclear lumen;GO:0031988//membrane-bounded vesicle	GO:0004177//aminopeptidase activity;GO:0046914//transition metal ion binding	GO:0019538//protein metabolic process	--
LOC102446540	72	29	11	5247	2258	77	1.750	0.669	0.222	143.856	49.238	2.073	0.880333333333333	65.0556666666667	6.2074810223123	6.95315148918675e-06	0.000920865624418786	APOL2	Apolipoprotein L3 [Chelonia mydas]	-	-	-	-	-	-	GO:0097205//renal filtration	--
LOC102457777	14764	9940	7001	822	2944	747	434.322	277.575	170.874	27.280	77.708	24.341	294.257	43.1096666666667	-2.7709934231133	7.43166976028644e-06	0.000978517587565157	Tspan1	PREDICTED: tetraspanin-1 [Pelodiscus sinensis]	-	-	-	-	GO:0031224//intrinsic component of membrane;GO:0031988//membrane-bounded vesicle;GO:0044444//cytoplasmic part	GO:0015234//thiamine transmembrane transporter activity	GO:0015888//thiamine transport;GO:0030100//regulation of endocytosis;GO:0031647//regulation of protein stability;GO:0048870//cell motility	--
LOC102451186	172	123	133	261	382	326	2.039	1.384	1.308	3.491	4.064	4.281	1.577	3.94533333333333	1.32296453568225	7.58069352264904e-06	0.000992369746863773	nol6	PREDICTED: LOW QUALITY PROTEIN: nucleolar protein 6 [Pelodiscus sinensis]	Genetic Information Processing	Translation	ko03008//Ribosome biogenesis in eukaryotes	K14544	-	-	-	--
LOC102457694	25	13	60	92	195	369	3.112	1.536	6.196	12.918	21.777	50.872	3.61466666666667	28.5223333333333	2.9801574919402	7.7253664551991e-06	0.00100549640293617	IGKV4-1	Ig kappa chain V-IV region [Chelonia mydas]	-	-	-	-	GO:0016020//membrane;GO:0044421//extracellular region part	GO:0005488//binding	GO:0002431//Fc receptor mediated stimulatory signaling pathway;GO:0006897//endocytosis;GO:0006952//defense response;GO:0006956//complement activation;GO:0038093//Fc receptor signaling pathway	--
LOC102443555	104	83	98	182	196	188	0.911	0.690	0.718	1.803	1.547	1.836	0.773	1.72866666666667	1.16111938620729	7.79670658108704e-06	0.00100721663049356	MALSU1	PREDICTED: mitochondrial assembly of ribosomal large subunit protein 1 [Pelodiscus sinensis]	-	-	-	-	-	-	-	--
LOC102459742	231	242	123	788	496	565	3.107	3.089	1.372	11.955	5.985	8.417	2.52266666666667	8.78566666666667	1.80020217581897	7.82753243108874e-06	0.00100721663049356	-	-	-	-	-	-	-	-	-	-
MSTRG.6145	187	151	831	43	45	55	5.492	4.210	20.248	1.425	1.186	1.789	9.98333333333333	1.46666666666667	-2.76698057415148	7.98018109336936e-06	0.00102105740803128	--	-	-	-	-	-	-	-	-	--
LOC102448631	170	319	342	91	45	43	10.076	17.948	16.817	6.085	2.393	2.823	14.947	3.767	-1.98836801295274	8.07231570577646e-06	0.00102704344825123	CYP2A13	PREDICTED: cytochrome P450 2A13-like, partial [Pelodiscus sinensis]	Human Diseases;Metabolism	Cancer: overview;Xenobiotics biodegradation and metabolism	ko05204//Chemical carcinogenesis - DNA adducts;ko00980//Metabolism of xenobiotics by cytochrome P450	K17685;K17685	-	-	-	--
LOC102443917	566	620	647	1176	1027	1302	11.553	12.013	10.957	27.080	18.809	29.437	11.5076666666667	25.1086666666667	1.12559008250216	8.50472732607401e-06	0.00107003644307555	DPM1	PREDICTED: dolichol-phosphate mannosyltransferase subunit 1 [Pelodiscus sinensis]	Metabolism;Metabolism	Global and overview maps;Glycan biosynthesis and metabolism	ko01100//Metabolic pathways;ko00510//N-Glycan biosynthesis	K00721;K00721	GO:0031090//organelle membrane;GO:0031501//mannosyltransferase complex;GO:0043231//intracellular membrane-bounded organelle	GO:0000030//mannosyltransferase activity;GO:0036094//small molecule binding;GO:0048029//monosaccharide binding	GO:0006487//protein N-linked glycosylation;GO:0006493//protein O-linked glycosylation;GO:0006497//protein lipidation;GO:0009225//nucleotide-sugar metabolic process;GO:0016093//polyprenol metabolic process	--
LOC102461213	21	90	77	445	206	504	0.428	1.743	1.304	10.243	3.771	11.391	1.15833333333333	8.46833333333333	2.87002758118685	8.80260107516683e-06	0.00110139506380831	--	PREDICTED: nectin-1-like isoform X1 [Pelodiscus sinensis]	-	-	-	-	-	-	-	--
LOC112545445	315	141	261	69	64	28	4.449	1.892	3.057	1.106	0.810	0.434	3.13266666666667	0.783333333333333	-1.99969301094876	8.89584810192682e-06	0.00110683676440796	BCL9L	PREDICTED: B-cell CLL/lymphoma 9-like protein [Pelodiscus sinensis]	-	-	-	-	GO:0031981//nuclear lumen;GO:0043232//intracellular non-membrane-bounded organelle	GO:0003712//transcription cofactor activity;GO:0005515//protein binding	GO:0006357//regulation of transcription from RNA polymerase II promoter;GO:0007519//skeletal muscle tissue development;GO:0010717//regulation of epithelial to mesenchymal transition;GO:0016055//Wnt signaling pathway;GO:0017015//regulation of transforming growth factor beta receptor signaling pathway;GO:0019827//stem cell population maintenance	--
LOC102448638	337	264	414	162	121	130	7.124	5.297	7.261	3.863	2.295	3.044	6.56066666666667	3.06733333333333	-1.09685746702358	8.94383926730498e-06	0.00110683676440796	KLF8	PREDICTED: Krueppel-like factor 8 [Pelodiscus sinensis]	-	-	-	-	GO:0043231//intracellular membrane-bounded organelle	GO:0003677//DNA binding;GO:0003700//transcription factor activity, sequence-specific DNA binding;GO:0043169//cation binding	GO:0006357//regulation of transcription from RNA polymerase II promoter	zf-C2H2
LOC102448324	65	103	90	313	178	379	1.169	1.800	1.386	6.482	2.887	7.593	1.45166666666667	5.654	1.9615616650661	9.71487529274503e-06	0.00119572163453694	sgo1	PREDICTED: shugoshin-like 1 isoform X1 [Pelodiscus sinensis]	Cellular Processes	Cell growth and death	ko04114//Oocyte meiosis	K11580	GO:0000779//condensed chromosome, centromeric region;GO:0005815//microtubule organizing center;GO:0005819//spindle;GO:0008278//cohesin complex;GO:0031981//nuclear lumen;GO:0044444//cytoplasmic part	GO:0019899//enzyme binding	GO:0000087//mitotic M phase;GO:0000278//mitotic cell cycle;GO:0007059//chromosome segregation;GO:0034453//microtubule anchoring;GO:0035556//intracellular signal transduction;GO:0051297//centrosome organization	--
LOC102450716	756	503	445	207	203	218	18.519	11.696	9.044	5.720	4.462	5.915	13.0863333333333	5.36566666666667	-1.28623158700881	9.91920455934656e-06	0.00121427149002985	CDKN1A	PREDICTED: cyclin-dependent kinase inhibitor 1 [Pelodiscus sinensis]	Human Diseases;Environmental Information Processing;Human Diseases;Human Diseases;Human Diseases;Human Diseases;Human Diseases;Human Diseases;Human Diseases;Human Diseases;Cellular Processes;Organismal Systems;Human Diseases;Human Diseases;Human Diseases;Human Diseases;Human Diseases;Environmental Information Processing;Human Diseases;Human Diseases;Environmental Information Processing;Cellular P…	Cancer: overview;Signal transduction;Cancer: overview;Infectious disease: viral;Infectious disease: viral;Infectious disease: viral;Infectious disease: viral;Cancer: overview;Cancer: overview;Infectious disease: viral;Cell growth and death;Endocrine system;Infectious disease: viral;Cancer: specific types;Infectious disease: viral;Cancer: overview;Cancer: specific types;Signal transduction;Cancer:…	ko05200//Pathways in cancer;ko04151//PI3K-Akt signaling pathway;ko05202//Transcriptional misregulation in cancer;ko05165//Human papillomavirus infection;ko05169//Epstein-Barr virus infection;ko05163//Human cytomegalovirus infection;ko05166//Human T-cell leukemia virus 1 infection;ko05205//Proteoglycans in cancer;ko05203//Viral carcinogenesis;ko05167//Kaposi sarcoma-associated herpesvirus infectio…	K06625;K06625;K06625;K06625;K06625;K06625;K06625;K06625;K06625;K06625;K06625;K06625;K06625;K06625;K06625;K06625;K06625;K06625;K06625;K06625;K06625;K06625;K06625;K06625;K06625;K06625;K06625;K06625;K06625;K06625;K06625;K06625;K06625;K06625;K06625;K06625;K06625;K06625;K06625;K06625;K06625	GO:0043234//protein complex;GO:0044428//nuclear part;GO:0044444//cytoplasmic part	GO:0004672//protein kinase activity;GO:0016538//cyclin-dependent protein serine/threonine kinase regulator activity;GO:0044389//ubiquitin-like protein ligase binding	GO:0000079//regulation of cyclin-dependent protein serine/threonine kinase activity;GO:0000082//G1/S transition of mitotic cell cycle;GO:0001558//regulation of cell growth;GO:0001934//positive regulation of protein phosphorylation;GO:0007050//cell cycle arrest;GO:0007169//transmembrane receptor protein tyrosine kinase signaling pathway;GO:0007264//small GTPase mediated signal transduction;GO:0007…	--
LOC102460051	51	39	40	125	87	119	1.204	0.874	0.783	3.328	1.842	3.111	0.953666666666667	2.76033333333333	1.53328549807421	9.9938625773647e-06	0.0012168333644601	--	PREDICTED: ZW10 interactor [Pelodiscus sinensis]	-	-	-	-	GO:0005694//chromosome;GO:0005737//cytoplasm;GO:0043005//neuron projection;GO:0043231//intracellular membrane-bounded organelle	GO:0005515//protein binding	GO:0000075//cell cycle checkpoint;GO:0000087//mitotic M phase;GO:0000278//mitotic cell cycle;GO:0000819//sister chromatid segregation;GO:0050794//regulation of cellular process;GO:0051234//establishment of localization	--
LOC102462227	0	0	0	20	9	26	0.000	0.000	0.000	1.512	0.541	1.930	0.001	1.32766666666667	10.374677263643	1.02355984171627e-05	0.00123960212488494	BDMD1	PREDICTED: duodenase-1-like [Pelodiscus sinensis]	Environmental Information Processing;Human Diseases;Human Diseases;Cellular Processes;Organismal Systems	Signaling molecules and interaction;Infectious disease: parasitic;Immune disease;Transport and catabolism;Endocrine system	ko04080//Neuroactive ligand-receptor interaction;ko05146//Amoebiasis;ko05322//Systemic lupus erythematosus;ko04142//Lysosome;ko04614//Renin-angiotensin system	K01319;K01319;K01319;K01319;K01319	-	-	-	--
LOC102459974	167	178	220	415	323	372	2.520	2.550	2.755	7.065	4.374	6.218	2.60833333333333	5.88566666666667	1.17407758657696	1.04885957399666e-05	0.00126348525384586	CDK2	PREDICTED: cyclin-dependent kinase 2 [Pelodiscus sinensis]	Human Diseases;Environmental Information Processing;Human Diseases;Human Diseases;Human Diseases;Human Diseases;Cellular Processes;Human Diseases;Human Diseases;Human Diseases;Human Diseases;Human Diseases;Environmental Information Processing;Cellular Processes;Cellular Processes;Human Diseases;Human Diseases;Organismal Systems;Cellular Processes	Cancer: overview;Signal transduction;Infectious disease: viral;Infectious disease: viral;Infectious disease: viral;Cancer: overview;Cell growth and death;Infectious disease: viral;Infectious disease: viral;Cancer: specific types;Infectious disease: viral;Endocrine and metabolic disease;Signal transduction;Cell growth and death;Cell growth and death;Cancer: specific types;Cancer: specific types;En…	ko05200//Pathways in cancer;ko04151//PI3K-Akt signaling pathway;ko05165//Human papillomavirus infection;ko05169//Epstein-Barr virus infection;ko05166//Human T-cell leukemia virus 1 infection;ko05203//Viral carcinogenesis;ko04218//Cellular senescence;ko05161//Hepatitis B;ko05160//Hepatitis C;ko05226//Gastric cancer;ko05162//Measles;ko04934//Cushing syndrome;ko04068//FoxO signaling pathway;ko04110/…	K02206;K02206;K02206;K02206;K02206;K02206;K02206;K02206;K02206;K02206;K02206;K02206;K02206;K02206;K02206;K02206;K02206;K02206;K02206	GO:0000803//sex chromosome;GO:0005815//microtubule organizing center;GO:0016604//nuclear body;GO:0043234//protein complex;GO:0044444//cytoplasmic part;GO:0098687//chromosomal region	GO:0004674//protein serine/threonine kinase activity;GO:0005515//protein binding;GO:0032550//purine ribonucleoside binding;GO:0043169//cation binding	GO:0000280//nuclear division;GO:0006355//regulation of transcription, DNA-templated;GO:0006468//protein phosphorylation;GO:0007264//small GTPase mediated signal transduction;GO:0007599//hemostasis;GO:0009628//response to abiotic stimulus;GO:0010038//response to metal ion;GO:0016458//gene silencing;GO:0016570//histone modification;GO:0030001//metal ion transport;GO:0030174//regulation of DNA-depen…	--
LOC102452706	238	353	224	904	566	1158	4.165	5.864	3.252	17.848	8.888	22.448	4.427	16.3946666666667	1.88882529087175	1.09366399029089e-05	0.00131048721630253	--	PREDICTED: antigen KI-67 [Chrysemys picta bellii]	-	-	-	-	-	-	-	--
LOC102462968	9	14	12	71	38	55	0.099	0.146	0.109	0.877	0.374	0.667	0.118	0.639333333333333	2.43778145493513	1.11388721140583e-05	0.00132769493035305	XKR5	PREDICTED: XK-related protein 5 [Pelodiscus sinensis]	-	-	-	-	GO:0016020//membrane	-	-	--
LOC102458128	298	232	227	487	433	608	26.817	19.800	16.924	49.410	34.922	60.535	21.1803333333333	48.289	1.18896929309728	1.14479240735981e-05	0.00135738814918731	MRPL51	PREDICTED: 39S ribosomal protein L51, mitochondrial isoform X1 [Pelodiscus sinensis]	-	-	-	-	GO:0000315//organellar large ribosomal subunit;GO:0019866//organelle inner membrane;GO:0043231//intracellular membrane-bounded organelle	GO:0005198//structural molecule activity;GO:0005488//binding	GO:0006413//translational initiation;GO:0006414//translational elongation;GO:0006415//translational termination	--
LOC102461619	3799	2764	5885	1425	1423	733	97.163	66.701	125.090	40.290	32.241	20.314	96.318	30.9483333333333	-1.63794371770181	1.15819650256238e-05	0.00135951683890323	EIF4A2	PREDICTED: eukaryotic initiation factor 4A-II [Pelodiscus sinensis]	Genetic Information Processing	Translation	ko03013//Nucleocytoplasmic transport	K03257	GO:0031988//membrane-bounded vesicle;GO:0043231//intracellular membrane-bounded organelle;GO:0043234//protein complex;GO:0044444//cytoplasmic part	GO:0008135//translation factor activity, RNA binding;GO:0017111//nucleoside-triphosphatase activity;GO:0032550//purine ribonucleoside binding;GO:0044822//poly(A) RNA binding	GO:0000956//nuclear-transcribed mRNA catabolic process;GO:0006417//regulation of translation;GO:0007166//cell surface receptor signaling pathway;GO:0031099//regeneration;GO:0044403//symbiosis, encompassing mutualism through parasitism;GO:0051348//negative regulation of transferase activity	--
LOC106732893	170	117	578	4	32	30	6.254	4.305	18.419	0.103	0.986	1.653	9.65933333333333	0.914	-3.40165755035412	1.16266392734556e-05	0.00135951683890323	RIPPLY1	PREDICTED: protein ripply1 [Pelodiscus sinensis]	-	-	-	-	-	GO:0005488//binding	GO:0000578//embryonic axis specification;GO:0006355//regulation of transcription, DNA-templated;GO:0007166//cell surface receptor signaling pathway;GO:0009653//anatomical structure morphogenesis;GO:0009855//determination of bilateral symmetry;GO:0009952//anterior/posterior pattern specification	--
LOC102458852	39	42	45	132	98	95	0.491	0.502	0.470	1.874	1.107	1.324	0.487666666666667	1.435	1.55708346814572	1.16459693004472e-05	0.00135951683890323	CDC25A	PREDICTED: M-phase inducer phosphatase 1 [Pelodiscus sinensis]	Cellular Processes;Human Diseases;Cellular Processes;Organismal Systems	Cell growth and death;Cancer: overview;Cell growth and death;Endocrine system	ko04218//Cellular senescence;ko05206//MicroRNAs in cancer;ko04110//Cell cycle;ko04914//Progesterone-mediated oocyte maturation	K06645;K06645;K06645;K06645	GO:0031981//nuclear lumen;GO:0044444//cytoplasmic part	GO:0004721//phosphoprotein phosphatase activity;GO:0019900//kinase binding	GO:0006259//DNA metabolic process;GO:0006470//protein dephosphorylation;GO:0009411//response to UV;GO:0044772//mitotic cell cycle phase transition;GO:0051320//S phase;GO:0051726//regulation of cell cycle	--
LOC102459015	262	219	228	676	352	608	14.387	11.441	10.350	42.056	17.434	37.091	12.0593333333333	32.1936666666667	1.41662674647209	1.22168204342458e-05	0.00141884273012495	SNRPA1	PREDICTED: U2 small nuclear ribonucleoprotein A', partial [Pelodiscus sinensis]	Genetic Information Processing	Transcription	ko03040//Spliceosome	K11092	GO:0005681//spliceosomal complex;GO:0031981//nuclear lumen;GO:0044423//virion part;GO:0097525//spliceosomal snRNP complex	GO:0003723//RNA binding	GO:0000377//RNA splicing, via transesterification reactions with bulged adenosine as nucleophile	--
LOC102461663	114	202	117	487	366	557	0.585	0.985	0.499	2.821	1.687	3.168	0.689666666666667	2.55866666666667	1.89142106633537	1.26008056225156e-05	0.00145532498188678	ASPM	PREDICTED: abnormal spindle-like microcephaly-associated protein [Pelodiscus sinensis]	-	-	-	-	GO:0000922//spindle pole	GO:0005515//protein binding	GO:0000212//meiotic spindle organization;GO:0007281//germ cell development;GO:0007417//central nervous system development;GO:0008356//asymmetric cell division;GO:0008406//gonad development;GO:0016477//cell migration;GO:0019827//stem cell population maintenance;GO:0030177//positive regulation of Wnt signaling pathway;GO:0040007//growth;GO:0048232//male gamete generation;GO:0050769//positive regula…	--
LOC102444002	288	190	365	570	541	504	4.495	2.815	4.727	10.037	7.577	8.714	4.01233333333333	8.776	1.12912205977841	1.27213730205311e-05	0.00145532498188678	-	-	-	-	-	-	-	-	-	-
LOC102446970	46	34	40	100	110	246	0.444	0.303	0.342	1.028	0.926	2.729	0.363	1.561	2.10442908398216	1.27237314617204e-05	0.00145532498188678	PASK	PREDICTED: PAS domain-containing serine/threonine-protein kinase isoform X1 [Pelodiscus sinensis]	-	-	-	-	GO:0043231//intracellular membrane-bounded organelle	GO:0004672//protein kinase activity;GO:0005543//phospholipid binding;GO:0032550//purine ribonucleoside binding;GO:0060089//molecular transducer activity	GO:0005979//regulation of glycogen biosynthetic process;GO:0006417//regulation of translation;GO:0006468//protein phosphorylation;GO:0032844//regulation of homeostatic process;GO:0051239//regulation of multicellular organismal process;GO:0090276//regulation of peptide hormone secretion	--
LOC102461991	306	259	400	588	531	650	11.025	8.780	11.886	23.796	17.114	26.390	10.5636666666667	22.4333333333333	1.08653332058787	1.28711545070054e-05	0.00145828696550161	PSMD14	PREDICTED: 26S proteasome non-ATPase regulatory subunit 14 [Picoides pubescens]	Human Diseases;Genetic Information Processing	Infectious disease: viral;Folding, sorting and degradation	ko05169//Epstein-Barr virus infection;ko03050//Proteasome	K03030;K03030	GO:0005838//proteasome regulatory particle;GO:0031988//membrane-bounded vesicle;GO:0043231//intracellular membrane-bounded organelle	GO:0008242//omega peptidase activity;GO:0016744//transferase activity, transferring aldehyde or ketonic groups;GO:0032403//protein complex binding;GO:0036459//thiol-dependent ubiquitinyl hydrolase activity;GO:0043169//cation binding;GO:0061135//endopeptidase regulator activity	GO:0000725//recombinational repair;GO:0000726//non-recombinational repair;GO:0006511//ubiquitin-dependent protein catabolic process;GO:0009620//response to fungus;GO:0010952//positive regulation of peptidase activity;GO:0016579//protein deubiquitination;GO:0097305//response to alcohol;GO:1903050//regulation of proteolysis involved in cellular protein catabolic process	--
LOC102455884	132	110	115	243	200	249	6.208	4.909	4.483	13.011	8.549	13.328	5.2	11.6293333333333	1.16118486644463	1.28784118470579e-05	0.00145828696550161	GGCT	PREDICTED: gamma-glutamylcyclotransferase isoform X1 [Pelodiscus sinensis]	Metabolism;Metabolism	Global and overview maps;Metabolism of other amino acids	ko01100//Metabolic pathways;ko00480//Glutathione metabolism	K00682;K00682	GO:0031988//membrane-bounded vesicle;GO:0044444//cytoplasmic part	GO:0016755//transferase activity, transferring amino-acyl groups;GO:0046983//protein dimerization activity	GO:0006749//glutathione metabolic process;GO:0008637//apoptotic mitochondrial changes;GO:0044272//sulfur compound biosynthetic process;GO:0044710//single-organism metabolic process	--
LOC102454133	680	380	338	137	157	146	33.758	17.908	13.922	7.673	6.993	8.028	21.8626666666667	7.56466666666667	-1.5311209650474	1.31634837932667e-05	0.00147580899735699	PDK2	PREDICTED: pyruvate dehydrogenase kinase, isozyme 2 [Pelodiscus sinensis]	-	-	-	-	GO:0005759//mitochondrial matrix;GO:0031981//nuclear lumen	GO:0004672//protein kinase activity;GO:0032550//purine ribonucleoside binding;GO:0046983//protein dimerization activity	GO:0000302//response to reactive oxygen species;GO:0006468//protein phosphorylation;GO:0007169//transmembrane receptor protein tyrosine kinase signaling pathway;GO:0007584//response to nutrient;GO:0010675//regulation of cellular carbohydrate metabolic process;GO:0019318//hexose metabolic process;GO:0033500//carbohydrate homeostasis;GO:0050812//regulation of acyl-CoA biosynthetic process;GO:005506…	--
LOC102461262	52	115	44	403	206	411	0.734	1.395	0.484	5.726	2.333	5.787	0.871	4.61533333333333	2.40569022349669	1.34466893327086e-05	0.00150013385870863	ECT2	PREDICTED: protein ECT2 isoform X1 [Pelodiscus sinensis]	-	-	-	-	GO:0005819//spindle;GO:0031090//organelle membrane;GO:0032155//cell division site part;GO:0043231//intracellular membrane-bounded organelle;GO:0043234//protein complex;GO:0043296//apical junction complex;GO:0044444//cytoplasmic part	GO:0005088//Ras guanyl-nucleotide exchange factor activity;GO:0008047//enzyme activator activity;GO:0017016//Ras GTPase binding;GO:0046983//protein dimerization activity;GO:0060089//molecular transducer activity	GO:0007043//cell-cell junction assembly;GO:0007169//transmembrane receptor protein tyrosine kinase signaling pathway;GO:0010212//response to ionizing radiation;GO:0032465//regulation of cytokinesis;GO:0034614//cellular response to reactive oxygen species;GO:0042306//regulation of protein import into nucleus;GO:0042981//regulation of apoptotic process;GO:0043122//regulation of I-kappaB kinase/NF-k…	--
LOC112545099	11715	7948	5954	3008	658	1084	440.256	283.527	185.655	127.526	22.174	45.141	303.146	64.947	-2.22267799419547	1.39950713185361e-05	0.00154820771746218	ZAN	PREDICTED: zonadhesin-like, partial [Pelodiscus sinensis]	-	-	-	-	GO:0016020//membrane	GO:0005488//binding	GO:0035036//sperm-egg recognition	--
LOC102451614	101	178	96	448	314	569	3.130	5.215	2.468	15.661	8.686	19.420	3.60433333333333	14.589	2.01707665270313	1.40143322329557e-05	0.00154820771746218	CDCA8	PREDICTED: borealin isoform X1 [Pelodiscus sinensis]	-	-	-	-	GO:0005875//microtubule associated complex;GO:0043231//intracellular membrane-bounded organelle;GO:0044421//extracellular region part;GO:0044444//cytoplasmic part;GO:0098687//chromosomal region	GO:0005488//binding	GO:0000070//mitotic sister chromatid segregation;GO:0000087//mitotic M phase;GO:0035556//intracellular signal transduction	--
LOC102460537	5935	3119	5530	1196	2058	1147	48.959	24.424	37.848	11.130	15.233	10.480	37.077	12.281	-1.59409647710729	1.43504373467969e-05	0.00157764249802383	ZBTB16	PREDICTED: zinc finger and BTB domain-containing protein 16 isoform X1 [Pelodiscus sinensis]	Human Diseases;Human Diseases;Human Diseases	Cancer: overview;Cancer: overview;Cancer: specific types	ko05200//Pathways in cancer;ko05202//Transcriptional misregulation in cancer;ko05221//Acute myeloid leukemia	K10055;K10055;K10055	GO:0016020//membrane;GO:0016604//nuclear body;GO:0043232//intracellular non-membrane-bounded organelle;GO:0043234//protein complex;GO:0044444//cytoplasmic part	GO:0000977//RNA polymerase II regulatory region sequence-specific DNA binding;GO:0001227//transcriptional repressor activity, RNA polymerase II transcription regulatory region sequence-specific binding;GO:0016741//transferase activity, transferring one-carbon groups;GO:0043169//cation binding;GO:0043566//structure-specific DNA binding;GO:0046983//protein dimerization activity	GO:0001503//ossification;GO:0001822//kidney development;GO:0003002//regionalization;GO:0006357//regulation of transcription from RNA polymerase II promoter;GO:0008283//cell proliferation;GO:0030326//embryonic limb morphogenesis;GO:0032330//regulation of chondrocyte differentiation;GO:0032446//protein modification by small protein conjugation;GO:0033365//protein localization to organelle;GO:004298…	ZBTB
LOC102455127	634	489	667	1190	816	1160	72.049	52.751	62.889	152.562	83.205	146.015	62.563	127.260666666667	1.02440498536677	1.47509232726243e-05	0.00160467583662263	SNRPF	Small nuclear ribonucleoprotein F, partial [Bos mutus]	Genetic Information Processing	Transcription	ko03040//Spliceosome	K11098	-	-	-	--
LOC102450805	159	120	104	403	220	317	4.400	3.152	2.388	12.581	5.463	9.717	3.31333333333333	9.25366666666667	1.48174178036239	1.47707176303571e-05	0.00160467583662263	RACGAP1	PREDICTED: LOW QUALITY PROTEIN: rac GTPase-activating protein 1 [Pelodiscus sinensis]	-	-	-	-	-	-	-	--
LOC102451358	388	360	453	883	577	820	8.950	7.888	8.691	22.980	11.954	20.971	8.50966666666667	18.635	1.13084029294365	1.48716167800682e-05	0.00160467583662263	--	PREDICTED: coiled-coil domain-containing protein 167 [Pelodiscus sinensis]	-	-	-	-	-	-	-	--
LOC102448176	343	556	824	203	124	104	14.367	22.108	28.636	9.593	4.660	4.825	21.7036666666667	6.35933333333333	-1.77099135863183	1.48797600428645e-05	0.00160467583662263	NUDT2	PREDICTED: bis(5'-nucleosyl)-tetraphosphatase [asymmetrical] [Pelodiscus sinensis]	Metabolism;Metabolism;Metabolism	Global and overview maps;Nucleotide metabolism;Nucleotide metabolism	ko01100//Metabolic pathways;ko00230//Purine metabolism;ko00240//Pyrimidine metabolism	K01518;K01518;K01518	GO:0043231//intracellular membrane-bounded organelle	GO:0008796//bis(5'-nucleosyl)-tetraphosphatase activity;GO:0032550//purine ribonucleoside binding	GO:0006725//cellular aromatic compound metabolic process;GO:0012501//programmed cell death	--
LOC102451240	79	42	83	168	134	169	1.235	0.600	1.037	2.884	1.810	2.818	0.957333333333333	2.504	1.38714131383072	1.56959699168222e-05	0.00168263671289423	UBE3D	PREDICTED: E3 ubiquitin-protein ligase E3D isoform X1 [Pelodiscus sinensis]	-	-	-	-	-	GO:0070735//protein-glycine ligase activity;GO:0070739//protein-glutamic acid ligase activity	-	--
LOC102460436	899	642	669	2189	1056	1980	48.003	32.541	29.638	131.862	50.594	117.107	36.7273333333333	99.8543333333333	1.44297088710179	1.57512687390638e-05	0.00168263671289423	PSMA2	PREDICTED: proteasome subunit alpha type-2 [Alligator sinensis]	Genetic Information Processing	Folding, sorting and degradation	ko03050//Proteasome	K02726	GO:0031981//nuclear lumen;GO:0031988//membrane-bounded vesicle;GO:0036464//cytoplasmic ribonucleoprotein granule;GO:0043234//protein complex	GO:0004175//endopeptidase activity;GO:0005488//binding	GO:0000087//mitotic M phase;GO:0002220//innate immune response activating cell surface receptor signaling pathway;GO:0006807//nitrogen compound metabolic process;GO:0007052//mitotic spindle organization;GO:0010565//regulation of cellular ketone metabolic process;GO:0030177//positive regulation of Wnt signaling pathway;GO:0030178//negative regulation of Wnt signaling pathway;GO:0030330//DNA damage…	--
LOC102451799	199	162	297	528	370	575	22.276	17.214	27.583	66.677	37.162	71.293	22.3576666666667	58.3773333333333	1.38463867952756	1.58873595286995e-05	0.00168920671946694	DBI	PREDICTED: acyl-CoA-binding protein [Pelodiscus sinensis]	Organismal Systems	Endocrine system	ko03320//PPAR signaling pathway	K08762	GO:0016020//membrane;GO:0016023//cytoplasmic, membrane-bounded vesicle;GO:0043232//intracellular non-membrane-bounded organelle;GO:0044421//extracellular region part;GO:0044432//endoplasmic reticulum part	GO:0000062//fatty-acyl-CoA binding;GO:0005102//receptor binding	GO:0002209//behavioral defense response;GO:0006497//protein lipidation;GO:0006639//acylglycerol metabolic process;GO:0006732//coenzyme metabolic process;GO:0007417//central nervous system development;GO:0007584//response to nutrient;GO:0007589//body fluid secretion;GO:0008202//steroid metabolic process;GO:0008283//cell proliferation;GO:0009617//response to bacterium;GO:0009891//positive regulatio…	--
LOC102458032	35975	29740	23536	10644	2036	4038	566.278	444.383	307.381	189.022	28.757	70.403	439.347333333333	96.0606666666667	-2.19334421125876	1.6084914979538e-05	0.00170221995112896	ZAN	PREDICTED: zonadhesin-like, partial [Pelodiscus sinensis]	-	-	-	-	GO:0016020//membrane	-	GO:0044699//single-organism process	--
LOC102459084	95	115	76	273	201	337	0.672	0.773	0.446	2.179	1.276	2.642	0.630333333333333	2.03233333333333	1.68895018270671	1.63782057772782e-05	0.00172519640110707	CENPE	PREDICTED: centromere-associated protein E [Pelodiscus sinensis]	-	-	-	-	-	-	-	--
LOC102451135	119	95	111	244	196	183	7.285	5.409	5.563	16.174	10.836	12.296	6.08566666666667	13.102	1.1062998340799	1.65525748275211e-05	0.00173549149129107	Txnl4b	PREDICTED: thioredoxin-like protein 4B [Pelodiscus sinensis]	-	-	-	-	-	-	-	--
LOC102448814	60	29	39	122	110	99	0.416	0.191	0.225	0.955	0.685	0.761	0.277333333333333	0.800333333333333	1.52897997008933	1.66996411645526e-05	0.00174284227397982	KIF24	PREDICTED: kinesin-like protein KIF24 [Pelodiscus sinensis]	-	-	-	-	-	-	-	--
LOC102445815	645	680	693	1505	1021	1642	11.472	11.481	10.227	30.199	16.295	32.350	11.06	26.2813333333333	1.24868708432629	1.69217015095941e-05	0.00175608980626195	HSD17B12	PREDICTED: very-long-chain 3-oxoacyl-CoA reductase isoform X2 [Pelodiscus sinensis]	Metabolism;Metabolism;Metabolism;Metabolism;Metabolism	Global and overview maps;Global and overview maps;Lipid metabolism;Lipid metabolism;Lipid metabolism	ko01100//Metabolic pathways;ko01212//Fatty acid metabolism;ko00140//Steroid hormone biosynthesis;ko01040//Biosynthesis of unsaturated fatty acids;ko00062//Fatty acid elongation	K10251;K10251;K10251;K10251;K10251	GO:0031012//extracellular matrix;GO:0031090//organelle membrane;GO:0031224//intrinsic component of membrane;GO:0043231//intracellular membrane-bounded organelle	GO:0005539//glycosaminoglycan binding;GO:0032403//protein complex binding;GO:0033764//steroid dehydrogenase activity, acting on the CH-OH group of donors, NAD or NADP as acceptor	GO:0006631//fatty acid metabolic process;GO:0006641//triglyceride metabolic process;GO:0006694//steroid biosynthetic process;GO:0010810//regulation of cell-substrate adhesion;GO:0035336//long-chain fatty-acyl-CoA metabolic process;GO:0043062//extracellular structure organization	--
LOC102462924	190	149	185	1501	319	498	2.735	2.036	2.210	24.379	4.121	7.941	2.327	12.147	2.38405693299227	1.71552846274075e-05	0.00176598059525862	BARD1	PREDICTED: BRCA1-associated RING domain protein 1 [Pelodiscus sinensis]	Genetic Information Processing	Replication and repair	ko03440//Homologous recombination	K10683	GO:0000152//nuclear ubiquitin ligase complex;GO:0031981//nuclear lumen;GO:0043232//intracellular non-membrane-bounded organelle	GO:0003676//nucleic acid binding;GO:0019787//ubiquitin-like protein transferase activity;GO:0046914//transition metal ion binding;GO:0046983//protein dimerization activity;GO:0070735//protein-glycine ligase activity	GO:0000209//protein polyubiquitination;GO:0006259//DNA metabolic process;GO:0016310//phosphorylation;GO:0031323//regulation of cellular metabolic process;GO:0033554//cellular response to stress;GO:0042981//regulation of apoptotic process;GO:0046823//negative regulation of nucleocytoplasmic transport;GO:0048232//male gamete generation;GO:0048518//positive regulation of biological process;GO:006024…	--
LOC102449261	94	208	112	479	434	555	1.868	3.923	1.846	10.737	7.737	12.214	2.54566666666667	10.2293333333333	2.00659669663691	1.7537547433223e-05	0.00179029877530507	PRC1	PREDICTED: protein regulator of cytokinesis 1-like [Pelodiscus sinensis]	-	-	-	-	GO:0005737//cytoplasm;GO:0005819//spindle;GO:0016020//membrane;GO:0031981//nuclear lumen	GO:0008092//cytoskeletal protein binding;GO:0019900//kinase binding	GO:0000226//microtubule cytoskeleton organization;GO:0022402//cell cycle process	--
LOC102463797	278	269	248	748	417	932	28.001	25.720	20.725	84.994	37.686	103.979	24.8153333333333	75.553	1.60625720809874	1.75735019018077e-05	0.00179029877530507	NDUFA12	PREDICTED: NADH dehydrogenase [ubiquinone] 1 alpha subcomplex subunit 12 [Pelodiscus sinensis]	Metabolism;Human Diseases;Human Diseases;Organismal Systems;Human Diseases;Organismal Systems;Human Diseases;Metabolism	Global and overview maps;Neurodegenerative disease;Neurodegenerative disease;Environmental adaptation;Endocrine and metabolic disease;Nervous system;Neurodegenerative disease;Energy metabolism	ko01100//Metabolic pathways;ko05010//Alzheimer disease;ko05016//Huntington disease;ko04714//Thermogenesis;ko04932//Non-alcoholic fatty liver disease;ko04723//Retrograde endocannabinoid signaling;ko05012//Parkinson disease;ko00190//Oxidative phosphorylation	K11352;K11352;K11352;K11352;K11352;K11352;K11352;K11352	GO:0019866//organelle inner membrane;GO:0044455//mitochondrial membrane part	GO:0050136//NADH dehydrogenase (quinone) activity	GO:0006950//response to stress;GO:0022900//electron transport chain;GO:0044707//single-multicellular organism process;GO:0051234//establishment of localization	--
LOC102456042	24	27	22	156	50	112	0.366	0.370	0.263	2.461	0.640	1.730	0.333	1.61033333333333	2.27376526963966	1.76286760671626e-05	0.00179029877530507	DEPDC1	PREDICTED: DEP domain-containing protein 1A isoform X1 [Pelodiscus sinensis]	-	-	-	-	GO:0031981//nuclear lumen;GO:0043234//protein complex	GO:0005488//binding;GO:0008047//enzyme activator activity	GO:0006355//regulation of transcription, DNA-templated;GO:0043087//regulation of GTPase activity	--
LOC102452404	9226	5534	12469	3352	3621	3126	127.080	71.989	142.632	51.643	44.649	47.481	113.900333333333	47.9243333333333	-1.24894170107213	1.81759088285595e-05	0.00183763306803745	CAPRIN1	PREDICTED: caprin-1 isoform X1 [Pelodiscus sinensis]	-	-	-	-	GO:0016021//integral component of membrane;GO:0036464//cytoplasmic ribonucleoprotein granule;GO:0043005//neuron projection	GO:0003723//RNA binding	GO:0006417//regulation of translation;GO:0010770//positive regulation of cell morphogenesis involved in differentiation;GO:0031346//positive regulation of cell projection organization	--
LOC102460938	295	229	156	751	415	639	5.969	4.398	2.624	17.135	7.536	14.327	4.33033333333333	12.9993333333333	1.58588764923171	1.98617972299471e-05	0.00197122700028391	TPX2	PREDICTED: targeting protein for Xklp2 isoform X1 [Pelodiscus sinensis]	-	-	-	-	GO:0005819//spindle;GO:0031981//nuclear lumen;GO:0033267//axon part	GO:0019900//kinase binding;GO:0032550//purine ribonucleoside binding	GO:0000280//nuclear division;GO:0007052//mitotic spindle organization;GO:0045860//positive regulation of protein kinase activity	--
LOC102446804	251	286	277	743	426	739	6.272	6.784	5.743	20.945	9.551	20.454	6.26633333333333	16.9833333333333	1.4384262256271	1.98921794877899e-05	0.00197122700028391	TK1	PREDICTED: thymidine kinase, cytosolic [Pelodiscus sinensis]	Metabolism;Metabolism;Metabolism	Global and overview maps;Nucleotide metabolism;Xenobiotics biodegradation and metabolism	ko01100//Metabolic pathways;ko00240//Pyrimidine metabolism;ko00983//Drug metabolism - other enzymes	K00857;K00857;K00857	GO:0044444//cytoplasmic part	GO:0005515//protein binding;GO:0019136//deoxynucleoside kinase activity;GO:0032550//purine ribonucleoside binding;GO:0046914//transition metal ion binding	GO:0006259//DNA metabolic process;GO:0008655//pyrimidine-containing compound salvage;GO:0009112//nucleobase metabolic process;GO:0009117//nucleotide metabolic process;GO:0009124//nucleoside monophosphate biosynthetic process;GO:0009991//response to extracellular stimulus;GO:0010038//response to metal ion;GO:0014855//striated muscle cell proliferation;GO:0035295//tube development;GO:0044702//singl…	--
LOC102448243	322	437	317	1007	670	1011	11.350	14.623	9.271	40.045	21.191	39.474	11.748	33.57	1.51475736626006	1.9932484791143e-05	0.00197122700028391	creld2-a	PREDICTED: cysteine-rich with EGF-like domain protein 2 [Pelodiscus sinensis]	-	-	-	-	GO:0043231//intracellular membrane-bounded organelle;GO:0044421//extracellular region part	GO:0005488//binding	-	--
LOC102463518	305	207	274	132	101	100	4.085	2.632	3.016	1.994	1.181	1.456	3.24433333333333	1.54366666666667	-1.07156079801944	2.0050839355596e-05	0.00197431025602688	AGTPBP1	PREDICTED: cytosolic carboxypeptidase 1 [Pelodiscus sinensis]	-	-	-	-	GO:0033180//proton-transporting V-type ATPase, V1 domain;GO:0043231//intracellular membrane-bounded organelle;GO:0044444//cytoplasmic part	GO:0008092//cytoskeletal protein binding;GO:0008235//metalloexopeptidase activity;GO:0015078//hydrogen ion transmembrane transporter activity;GO:0046914//transition metal ion binding	GO:0001505//regulation of neurotransmitter levels;GO:0006996//organelle organization;GO:0008344//adult locomotory behavior;GO:0009888//tissue development;GO:0015988//energy coupled proton transmembrane transport, against electrochemical gradient;GO:0018410//C-terminal protein amino acid modification;GO:0021533//cell differentiation in hindbrain;GO:0021988//olfactory lobe development;GO:0035608//p…	--
LOC102450522	150	172	124	542	277	378	1.255	1.366	0.866	5.119	2.079	3.503	1.16233333333333	3.567	1.61768735241127	2.04214255750296e-05	0.00200209534631037	NCAPD3	PREDICTED: condensin-2 complex subunit D3 isoform X1 [Pelodiscus sinensis]	-	-	-	-	GO:0000796//condensin complex;GO:0001674//female germ cell nucleus;GO:0005720//nuclear heterochromatin	GO:0042393//histone binding	GO:0000087//mitotic M phase;GO:0000280//nuclear division;GO:0022402//cell cycle process;GO:0051276//chromosome organization	--
LOC102456524	620	512	944	3093	998	2484	10.953	8.586	13.837	61.644	15.820	48.608	11.1253333333333	42.024	1.91736492735611	2.06614094169047e-05	0.0020168919787269	TLCD3A	PREDICTED: protein FAM57A, partial [Pelodiscus sinensis]	-	-	-	-	GO:0031224//intrinsic component of membrane	-	GO:0007423//sensory organ development;GO:0021955//central nervous system neuron axonogenesis	--
LOC102461350	336	177	844	42	27	103	12.728	6.365	26.526	1.795	0.918	4.322	15.2063333333333	2.345	-2.6970124935501	2.0827837873047e-05	0.0020244122073429	--	PREDICTED: C-X-C motif chemokine 13 [Pelodiscus sinensis]	Environmental Information Processing;Organismal Systems;Environmental Information Processing	Signaling molecules and interaction;Immune system;Signaling molecules and interaction	ko04060//Cytokine-cytokine receptor interaction;ko04062//Chemokine signaling pathway;ko04061//Viral protein interaction with cytokine and cytokine receptor	K10032;K10032;K10032	-	-	GO:0002376//immune system process;GO:0006935//chemotaxis;GO:0044763//single-organism cellular process	--
LOC102446239	107	120	73	272	222	318	1.701	1.811	0.963	4.879	3.167	5.600	1.49166666666667	4.54866666666667	1.60851853392194	2.10711033637166e-05	0.00203930460631663	CHAF1A	PREDICTED: chromatin assembly factor 1 subunit A [Pelodiscus sinensis]	-	-	-	-	-	-	-	--
LOC102449068	490	12	1182	0	5	3	8.107	0.189	16.240	0.000	0.074	0.055	8.17866666666667	0.043	-7.57138519584377	2.16829567771716e-05	0.00208959115801109	PLA2G4F	PREDICTED: cytosolic phospholipase A2 zeta-like [Pelodiscus sinensis]	Metabolism;Environmental Information Processing;Environmental Information Processing;Environmental Information Processing;Organismal Systems;Organismal Systems;Organismal Systems;Cellular Processes;Organismal Systems;Organismal Systems;Metabolism;Human Diseases;Organismal Systems;Organismal Systems;Organismal Systems;Organismal Systems;Organismal Systems;Environmental Information Processing;Organ…	Global and overview maps;Signal transduction;Signal transduction;Signal transduction;Immune system;Immune system;Endocrine system;Cell growth and death;Immune system;Circulatory system;Lipid metabolism;Cancer: overview;Sensory system;Nervous system;Nervous system;Endocrine system;Nervous system;Signal transduction;Endocrine system;Lipid metabolism;Lipid metabolism;Lipid metabolism;Lipid metabolism	ko01100//Metabolic pathways;ko04010//MAPK signaling pathway;ko04072//Phospholipase D signaling pathway;ko04014//Ras signaling pathway;ko04666//Fc gamma R-mediated phagocytosis;ko04664//Fc epsilon RI signaling pathway;ko04921//Oxytocin signaling pathway;ko04217//Necroptosis;ko04611//Platelet activation;ko04270//Vascular smooth muscle contraction;ko00564//Glycerophospholipid metabolism;ko05231//Cho…	K16342;K16342;K16342;K16342;K16342;K16342;K16342;K16342;K16342;K16342;K16342;K16342;K16342;K16342;K16342;K16342;K16342;K16342;K16342;K16342;K16342;K16342;K16342	GO:0031253//cell projection membrane;GO:0043226//organelle;GO:0044444//cytoplasmic part	GO:0004623//phospholipase A2 activity	GO:0006658//phosphatidylserine metabolic process;GO:0006869//lipid transport;GO:0014070//response to organic cyclic compound;GO:0032309//icosanoid secretion;GO:0046470//phosphatidylcholine metabolic process;GO:0046471//phosphatidylglycerol metabolic process;GO:0046488//phosphatidylinositol metabolic process;GO:0046677//response to antibiotic	--
LOC102462082	17	25	17	94	49	101	0.143	0.182	0.112	0.815	0.354	0.860	0.145666666666667	0.676333333333333	2.21506368025606	2.23702347458032e-05	0.00213763167210213	GEN1	PREDICTED: flap endonuclease GEN homolog 1 isoform X1 [Pelodiscus sinensis]	-	-	-	-	GO:0005815//microtubule organizing center;GO:0031988//membrane-bounded vesicle	GO:0003676//nucleic acid binding;GO:0016889//endodeoxyribonuclease activity, producing 3'-phosphomonoesters	GO:0000725//recombinational repair;GO:0006308//DNA catabolic process;GO:0045931//positive regulation of mitotic cell cycle;GO:0046605//regulation of centrosome cycle;GO:0071139//resolution of recombination intermediates	--
LOC102458192	1660	1348	2379	3437	3202	5261	83.986	64.747	99.878	196.235	145.403	294.915	82.8703333333333	212.184333333333	1.35639050822833	2.28980975955456e-05	0.00217887905985849	IGLL5	PREDICTED: immunoglobulin lambda-like polypeptide 5-like [Chelonia mydas]	-	-	-	-	-	-	-	--
MSTRG.33713	34	15	39	118	82	76	0.433	0.181	0.412	1.694	0.936	1.071	0.342	1.23366666666667	1.85088440469317	2.32242871217107e-05	0.00220067125709365	--	-	-	-	-	-	-	-	-	--
LOC102453368	884	728	685	1852	1120	2060	53.300	41.667	34.267	125.973	60.592	137.577	43.078	108.047333333333	1.32664029018801	2.43762758495852e-05	0.00230020632985648	Psmb4	PREDICTED: proteasome subunit beta type-4 [Pelodiscus sinensis]	Genetic Information Processing	Folding, sorting and degradation	ko03050//Proteasome	K02736	GO:0031981//nuclear lumen;GO:0031988//membrane-bounded vesicle;GO:0043234//protein complex;GO:0044444//cytoplasmic part	GO:0004175//endopeptidase activity;GO:0008289//lipid binding	GO:0000087//mitotic M phase;GO:0002220//innate immune response activating cell surface receptor signaling pathway;GO:0002861//regulation of inflammatory response to antigenic stimulus;GO:0006807//nitrogen compound metabolic process;GO:0010565//regulation of cellular ketone metabolic process;GO:0030177//positive regulation of Wnt signaling pathway;GO:0030178//negative regulation of Wnt signaling p…	--
LOC102458413	17	39	35	137	86	125	0.158	0.344	0.270	1.436	0.717	1.286	0.257333333333333	1.14633333333333	2.15531636325871	2.45241631787303e-05	0.00230455901870832	IQGAP3	PREDICTED: LOW QUALITY PROTEIN: ras GTPase-activating-like protein IQGAP3 [Pelodiscus sinensis]	Cellular Processes	Cell motility	ko04810//Regulation of actin cytoskeleton	K05767	GO:0005924//cell-substrate adherens junction;GO:0015629//actin cytoskeleton;GO:0015630//microtubule cytoskeleton;GO:0019897//extrinsic component of plasma membrane;GO:0031981//nuclear lumen;GO:0031988//membrane-bounded vesicle;GO:0035770//ribonucleoprotein granule;GO:0036056//filtration diaphragm;GO:0043005//neuron projection;GO:0044444//cytoplasmic part	GO:0004857//enzyme inhibitor activity;GO:0017048//Rho GTPase binding;GO:0019900//kinase binding;GO:0019902//phosphatase binding;GO:0030295//protein kinase activator activity;GO:0032027//myosin light chain binding;GO:0046872//metal ion binding;GO:1901981//phosphatidylinositol phosphate binding	GO:0000165//MAPK cascade;GO:0009892//negative regulation of metabolic process;GO:0010468//regulation of gene expression;GO:0015980//energy derivation by oxidation of organic compounds;GO:0016311//dephosphorylation;GO:0032147//activation of protein kinase activity;GO:0032535//regulation of cellular component size;GO:0033599//regulation of mammary gland epithelial cell proliferation;GO:0036119//res…	--
LOC102452723	197	182	215	452	295	493	4.215	3.657	3.818	11.063	5.409	11.163	3.89666666666667	9.21166666666667	1.2412216826825	2.48319175760341e-05	0.00231670257151327	CDK8	PREDICTED: cyclin-dependent kinase 8 isoform X1 [Myotis lucifugus]	-	-	-	-	GO:0043231//intracellular membrane-bounded organelle;GO:0043234//protein complex;GO:0044444//cytoplasmic part	GO:0004674//protein serine/threonine kinase activity;GO:0004842//ubiquitin-protein transferase activity;GO:0005515//protein binding;GO:0032550//purine ribonucleoside binding	GO:0006796//phosphate-containing compound metabolic process;GO:0007049//cell cycle;GO:0010468//regulation of gene expression;GO:0031324//negative regulation of cellular metabolic process;GO:0031349//positive regulation of defense response;GO:0032446//protein modification by small protein conjugation;GO:0032496//response to lipopolysaccharide;GO:0034645//cellular macromolecule biosynthetic process…	--
LOC102460777	1016	957	1118	516	471	333	30.226	27.015	27.592	17.319	12.562	10.980	28.2776666666667	13.6203333333333	-1.05390106982549	2.53605809593969e-05	0.00235385687289943	CYP2J2	PREDICTED: cytochrome P450 2J2-like [Pelodiscus sinensis]	Metabolism;Organismal Systems;Organismal Systems;Organismal Systems;Metabolism;Metabolism	Global and overview maps;Sensory system;Nervous system;Endocrine system;Lipid metabolism;Lipid metabolism	ko01100//Metabolic pathways;ko04750//Inflammatory mediator regulation of TRP channels;ko04726//Serotonergic synapse;ko04913//Ovarian steroidogenesis;ko00590//Arachidonic acid metabolism;ko00591//Linoleic acid metabolism	K07418;K07418;K07418;K07418;K07418;K07418	-	-	-	--
LOC102457883	1552	1111	1567	560	723	499	32.463	22.061	27.194	13.215	13.571	11.560	27.2393333333333	12.782	-1.09157780217686	2.58444368571858e-05	0.00238897535308035	HLF	PREDICTED: hepatic leukemia factor isoform X1 [Pelodiscus sinensis]	-	-	-	-	GO:0043231//intracellular membrane-bounded organelle	GO:0001071//nucleic acid binding transcription factor activity;GO:0043566//structure-specific DNA binding	GO:0006351//transcription, DNA-templated;GO:0007519//skeletal muscle tissue development;GO:0010468//regulation of gene expression	--
LOC102451010	59	138	138	307	394	457	0.920	2.042	1.785	5.398	5.510	7.890	1.58233333333333	6.266	1.98549122066278	2.59814792668092e-05	0.00239188032908711	GLDC	PREDICTED: glycine dehydrogenase (decarboxylating), mitochondrial [Pelodiscus sinensis]	Metabolism;Metabolism;Metabolism;Metabolism	Global and overview maps;Global and overview maps;Amino acid metabolism;Carbohydrate metabolism	ko01100//Metabolic pathways;ko01200//Carbon metabolism;ko00260//Glycine, serine and threonine metabolism;ko00630//Glyoxylate and dicarboxylate metabolism	K00281;K00281;K00281;K00281	GO:0043231//intracellular membrane-bounded organelle;GO:0044444//cytoplasmic part	GO:0016597//amino acid binding;GO:0016628//oxidoreductase activity, acting on the CH-CH group of donors, NAD or NADP as acceptor;GO:0016642//oxidoreductase activity, acting on the CH-NH2 group of donors, disulfide as acceptor;GO:0046983//protein dimerization activity	GO:0006546//glycine catabolic process	--
LOC102461627	31	40	19	252	71	132	1.262	1.463	0.607	11.700	2.764	6.364	1.11066666666667	6.94266666666667	2.6440640060247	2.64505728530903e-05	0.00242520697734387	cenpk	PREDICTED: centromere protein K isoform X1 [Pelodiscus sinensis]	-	-	-	-	GO:0000776//kinetochore;GO:0031981//nuclear lumen;GO:0044444//cytoplasmic part	GO:0005488//binding	GO:0000087//mitotic M phase;GO:0000278//mitotic cell cycle;GO:0006357//regulation of transcription from RNA polymerase II promoter;GO:0035556//intracellular signal transduction;GO:0043486//histone exchange	--
LOC102463602	50	44	30	175	97	108	1.008	0.842	0.502	3.979	1.754	2.411	0.784	2.71466666666667	1.79184950123933	2.67510969086841e-05	0.00244287133746359	TRIP13	PREDICTED: pachytene checkpoint protein 2 homolog [Pelodiscus sinensis]	-	-	-	-	GO:0043073//germ cell nucleus	GO:0000989//transcription factor activity, transcription factor binding;GO:0005515//protein binding;GO:0032550//purine ribonucleoside binding	GO:0006281//DNA repair;GO:0006351//transcription, DNA-templated;GO:0007127//meiosis I;GO:0007281//germ cell development;GO:0022607//cellular component assembly;GO:0048232//male gamete generation;GO:2001141//regulation of RNA biosynthetic process	--
LOC102457736	4856	5755	6587	2312	2333	2699	69.465	78.113	78.192	37.353	29.961	42.768	75.2566666666667	36.694	-1.03627520888852	2.75509238149225e-05	0.00250580631179337	HIF1A	PREDICTED: hypoxia-inducible factor 1-alpha isoform X1 [Pelodiscus sinensis]	Human Diseases;Human Diseases;Human Diseases;Cellular Processes;Organismal Systems;Human Diseases;Organismal Systems;Human Diseases;Environmental Information Processing;Human Diseases;Human Diseases;Cellular Processes	Cancer: overview;Cancer: overview;Infectious disease: viral;Transport and catabolism;Endocrine system;Cancer: overview;Immune system;Cancer: overview;Signal transduction;Cancer: specific types;Cancer: overview;Transport and catabolism	ko05200//Pathways in cancer;ko05205//Proteoglycans in cancer;ko05167//Kaposi sarcoma-associated herpesvirus infection;ko04140//Autophagy - animal;ko04919//Thyroid hormone signaling pathway;ko05231//Choline metabolism in cancer;ko04659//Th17 cell differentiation;ko05235//PD-L1 expression and PD-1 checkpoint pathway in cancer;ko04066//HIF-1 signaling pathway;ko05211//Renal cell carcinoma;ko05230//C…	K08268;K08268;K08268;K08268;K08268;K08268;K08268;K08268;K08268;K08268;K08268;K08268	GO:0005929//cilium;GO:0016604//nuclear body;GO:0043232//intracellular non-membrane-bounded organelle;GO:0044444//cytoplasmic part;GO:0044798//nuclear transcription factor complex	GO:0000982//transcription factor activity, RNA polymerase II core promoter proximal region sequence-specific binding;GO:0000989//transcription factor activity, transcription factor binding;GO:0019900//kinase binding;GO:0031072//heat shock protein binding;GO:0043566//structure-specific DNA binding;GO:0044389//ubiquitin-like protein ligase binding;GO:0046983//protein dimerization activity;GO:005142…	GO:0000122//negative regulation of transcription from RNA polymerase II promoter;GO:0000904//cell morphogenesis involved in differentiation;GO:0001666//response to hypoxia;GO:0001678//cellular glucose homeostasis;GO:0001782//B cell homeostasis;GO:0001819//positive regulation of cytokine production;GO:0001936//regulation of endothelial cell proliferation;GO:0001961//positive regulation of cytokine…	bHLH
LOC102455598	370	295	341	721	466	604	7.085	5.362	5.417	15.575	8.006	12.811	5.95466666666667	12.1306666666667	1.02656618346918	2.82698126003559e-05	0.00256090578384104	Slc49a3	PREDICTED: major facilitator superfamily domain-containing protein 7, partial [Pelodiscus sinensis]	-	-	-	-	GO:0016020//membrane	-	GO:0044763//single-organism cellular process;GO:0051234//establishment of localization	--
LOC102448879	140	140	55	846	238	485	4.812	4.568	1.568	32.837	7.339	18.463	3.64933333333333	19.5463333333333	2.42119316087071	2.87453292091191e-05	0.00259360745258534	CCNB1	PREDICTED: G2/mitotic-specific cyclin-B1 [Pelodiscus sinensis]	Human Diseases;Cellular Processes;Environmental Information Processing;Cellular Processes;Cellular Processes;Organismal Systems;Cellular Processes	Infectious disease: viral;Cell growth and death;Signal transduction;Cell growth and death;Cell growth and death;Endocrine system;Cell growth and death	ko05170//Human immunodeficiency virus 1 infection;ko04218//Cellular senescence;ko04068//FoxO signaling pathway;ko04110//Cell cycle;ko04114//Oocyte meiosis;ko04914//Progesterone-mediated oocyte maturation;ko04115//p53 signaling pathway	K05868;K05868;K05868;K05868;K05868;K05868;K05868	GO:0000940//condensed chromosome outer kinetochore;GO:0005815//microtubule organizing center;GO:0005819//spindle;GO:0031981//nuclear lumen;GO:0044444//cytoplasmic part	GO:0004672//protein kinase activity;GO:0005102//receptor binding;GO:0019900//kinase binding	GO:0000087//mitotic M phase;GO:0001666//response to hypoxia;GO:0001934//positive regulation of protein phosphorylation;GO:0002260//lymphocyte homeostasis;GO:0003006//developmental process involved in reproduction;GO:0008284//positive regulation of cell proliferation;GO:0009605//response to external stimulus;GO:0010041//response to iron(III) ion;GO:0014070//response to organic cyclic compound;GO:0…	--
LOC102448405	69	43	59	123	112	131	0.621	0.367	0.440	1.248	0.904	1.305	0.476	1.15233333333333	1.27552462423329	2.92983770940455e-05	0.00263301724622559	FANCM	PREDICTED: Fanconi anemia group M protein [Pelodiscus sinensis]	Genetic Information Processing	Replication and repair	ko03460//Fanconi anemia pathway	K10896	GO:0031981//nuclear lumen;GO:0043234//protein complex	GO:0016787//hydrolase activity;GO:0097159//organic cyclic compound binding;GO:1901363//heterocyclic compound binding	GO:0006259//DNA metabolic process;GO:0006974//cellular response to DNA damage stimulus;GO:1903046//meiotic cell cycle process	--
LOC102447273	1669	1626	1191	5752	2340	4167	37.672	34.839	22.304	148.711	47.391	104.337	31.605	100.146333333333	1.66388488060589	2.97549978497401e-05	0.0026464970582918	IRF1	PREDICTED: interferon regulatory factor 1 [Pelodiscus sinensis]	Human Diseases;Organismal Systems;Environmental Information Processing;Human Diseases;Organismal Systems	Infectious disease: viral;Immune system;Signal transduction;Infectious disease: bacterial;Endocrine system	ko05165//Human papillomavirus infection;ko04625//C-type lectin receptor signaling pathway;ko04668//TNF signaling pathway;ko05133//Pertussis;ko04917//Prolactin signaling pathway	K09444;K09444;K09444;K09444;K09444	GO:0000785//chromatin;GO:0031981//nuclear lumen;GO:0044444//cytoplasmic part	GO:0000977//RNA polymerase II regulatory region sequence-specific DNA binding;GO:0000982//transcription factor activity, RNA polymerase II core promoter proximal region sequence-specific binding	GO:0002252//immune effector process;GO:0002827//positive regulation of T-helper 1 type immune response;GO:0002829//negative regulation of type 2 immune response;GO:0006357//regulation of transcription from RNA polymerase II promoter;GO:0007599//hemostasis;GO:0009612//response to mechanical stimulus;GO:0012501//programmed cell death;GO:0019221//cytokine-mediated signaling pathway;GO:0022402//cell …	IRF
LOC102450250	674	490	699	1101	933	1456	48.665	33.585	41.874	89.682	60.445	116.445	41.3746666666667	88.8573333333333	1.10274315682393	2.97989468743944e-05	0.0026464970582918	NDUFA8	PREDICTED: NADH dehydrogenase [ubiquinone] 1 alpha subcomplex subunit 8 [Pelodiscus sinensis]	Metabolism;Human Diseases;Human Diseases;Organismal Systems;Human Diseases;Organismal Systems;Human Diseases;Metabolism	Global and overview maps;Neurodegenerative disease;Neurodegenerative disease;Environmental adaptation;Endocrine and metabolic disease;Nervous system;Neurodegenerative disease;Energy metabolism	ko01100//Metabolic pathways;ko05010//Alzheimer disease;ko05016//Huntington disease;ko04714//Thermogenesis;ko04932//Non-alcoholic fatty liver disease;ko04723//Retrograde endocannabinoid signaling;ko05012//Parkinson disease;ko00190//Oxidative phosphorylation	K03952;K03952;K03952;K03952;K03952;K03952;K03952;K03952	GO:0019866//organelle inner membrane;GO:0031970//organelle envelope lumen;GO:0044455//mitochondrial membrane part	GO:0005515//protein binding;GO:0050136//NADH dehydrogenase (quinone) activity	GO:0022904//respiratory electron transport chain;GO:0051234//establishment of localization	--
LOC102449319	445	507	502	1053	801	857	5.341	5.828	5.406	14.695	8.673	11.681	5.525	11.683	1.08036441225405	3.03136677400108e-05	0.00265651325906252	SLC16A6	PREDICTED: monocarboxylate transporter 7 isoform X1 [Pelodiscus sinensis]	-	-	-	-	-	-	-	--
LOC102444422	59	64	37	266	110	183	2.479	2.553	1.290	12.610	4.148	8.518	2.10733333333333	8.42533333333333	1.99931523056658	3.03809305469683e-05	0.00265651325906252	DCK	PREDICTED: deoxycytidine kinase [Pelodiscus sinensis]	Metabolism;Metabolism;Metabolism	Global and overview maps;Nucleotide metabolism;Nucleotide metabolism	ko01100//Metabolic pathways;ko00230//Purine metabolism;ko00240//Pyrimidine metabolism	K00893;K00893;K00893	GO:0000785//chromatin;GO:0043231//intracellular membrane-bounded organelle;GO:0044444//cytoplasmic part	GO:0001884//pyrimidine nucleoside binding;GO:0003676//nucleic acid binding;GO:0019136//deoxynucleoside kinase activity;GO:0032550//purine ribonucleoside binding;GO:0046872//metal ion binding;GO:0046983//protein dimerization activity	GO:0008655//pyrimidine-containing compound salvage;GO:0009112//nucleobase metabolic process;GO:0009117//nucleotide metabolic process;GO:0009124//nucleoside monophosphate biosynthetic process;GO:0034728//nucleosome organization;GO:0046125//pyrimidine deoxyribonucleoside metabolic process	--
MSTRG.12207	8	1	5	30	49	29	0.444	0.053	0.230	1.878	2.440	1.783	0.242333333333333	2.03366666666667	3.06901846141804	3.06285953499011e-05	0.00266786845726619	--	-	-	-	-	-	-	-	-	--
LOC102446903	2887	2485	2162	1095	1209	939	32.583	26.623	20.245	13.943	12.243	11.739	26.4836666666667	12.6416666666667	-1.0669161975151	3.13388174066199e-05	0.00270889388476229	TBC1D8B	PREDICTED: TBC1 domain family member 8B isoform X1 [Pelodiscus sinensis]	-	-	-	-	-	GO:0008047//enzyme activator activity;GO:0046872//metal ion binding	GO:0043087//regulation of GTPase activity	--
LOC112545645	202	176	185	680	266	583	14.854	12.314	11.278	56.511	17.570	47.570	12.8153333333333	40.5503333333333	1.66184276943706	3.16477901653533e-05	0.0027148769086165	TRIM27	PREDICTED: nuclear factor 7, brain-like [Pelodiscus sinensis]	-	-	-	-	GO:0043231//intracellular membrane-bounded organelle	GO:0016881//acid-amino acid ligase activity;GO:0046872//metal ion binding	GO:0006355//regulation of transcription, DNA-templated;GO:0010629//negative regulation of gene expression;GO:0044765//single-organism transport;GO:0045010//actin nucleation;GO:0048523//negative regulation of cellular process;GO:0050896//response to stimulus;GO:1903900//regulation of viral life cycle	--
LOC112545646	202	176	185	680	266	583	14.854	12.314	11.278	56.511	17.570	47.570	12.8153333333333	40.5503333333333	1.66184276943706	3.16477901653533e-05	0.0027148769086165	TRIM27	PREDICTED: nuclear factor 7, brain-like [Pelodiscus sinensis]	-	-	-	-	GO:0043231//intracellular membrane-bounded organelle	GO:0016881//acid-amino acid ligase activity;GO:0046872//metal ion binding	GO:0006355//regulation of transcription, DNA-templated;GO:0010629//negative regulation of gene expression;GO:0044765//single-organism transport;GO:0045010//actin nucleation;GO:0048523//negative regulation of cellular process;GO:0050896//response to stimulus;GO:1903900//regulation of viral life cycle	--
LOC102458664	281	272	246	523	476	446	3.456	3.176	2.513	7.257	5.253	6.093	3.04833333333333	6.201	1.02448022023168	3.29900349758117e-05	0.00281268689362095	SLC12A8	PREDICTED: solute carrier family 12 member 8 isoform X1 [Pelodiscus sinensis]	-	-	-	-	GO:0031224//intrinsic component of membrane	GO:0003677//DNA binding;GO:0015291//secondary active transmembrane transporter activity;GO:0015405//P-P-bond-hydrolysis-driven transmembrane transporter activity	GO:0006355//regulation of transcription, DNA-templated;GO:0030001//metal ion transport;GO:0044763//single-organism cellular process	--
LOC102460884	1465	1352	2075	611	517	797	43.612	38.206	51.250	20.520	13.810	26.280	44.356	20.2033333333333	-1.13453592808472	3.31304163689909e-05	0.00281268689362095	GGT1	PREDICTED: gamma-glutamyltranspeptidase 1 [Pelodiscus sinensis]	Metabolism;Metabolism;Metabolism;Metabolism	Global and overview maps;Lipid metabolism;Metabolism of other amino acids;Metabolism of other amino acids	ko01100//Metabolic pathways;ko00590//Arachidonic acid metabolism;ko00480//Glutathione metabolism;ko00430//Taurine and hypotaurine metabolism	K18592;K18592;K18592;K18592	GO:0016021//integral component of membrane;GO:0031988//membrane-bounded vesicle;GO:0044421//extracellular region part;GO:0046658//anchored component of plasma membrane	GO:0005488//binding;GO:0008242//omega peptidase activity;GO:0016755//transferase activity, transferring amino-acyl groups	GO:0000097//sulfur amino acid biosynthetic process;GO:0001676//long-chain fatty acid metabolic process;GO:0002237//response to molecule of bacterial origin;GO:0006636//unsaturated fatty acid biosynthetic process;GO:0006690//icosanoid metabolic process;GO:0006749//glutathione metabolic process;GO:0006979//response to oxidative stress;GO:0009064//glutamine family amino acid metabolic process;GO:000…	--
LOC102460194	12	18	14	37	83	101	0.148	0.216	0.147	0.528	0.920	1.401	0.170333333333333	0.949666666666667	2.47906042538623	3.3862373772826e-05	0.00285310158114148	FAM169A	PREDICTED: soluble lamin-associated protein of 75 kDa isoform X1 [Pelodiscus sinensis]	-	-	-	-	GO:0043231//intracellular membrane-bounded organelle	-	-	--
LOC102452484	243	289	129	1117	435	892	6.518	7.358	2.871	33.798	10.469	26.500	5.58233333333333	23.589	2.07917408165613	3.38890062845877e-05	0.00285310158114148	RRM2	PREDICTED: ribonucleoside-diphosphate reductase subunit M2 [Pelodiscus sinensis]	Metabolism;Metabolism;Cellular Processes;Metabolism;Metabolism;Metabolism	Global and overview maps;Nucleotide metabolism;Cell growth and death;Nucleotide metabolism;Xenobiotics biodegradation and metabolism;Metabolism of other amino acids	ko01100//Metabolic pathways;ko00230//Purine metabolism;ko04115//p53 signaling pathway;ko00240//Pyrimidine metabolism;ko00983//Drug metabolism - other enzymes;ko00480//Glutathione metabolism	K10808;K10808;K10808;K10808;K10808;K10808	GO:0012505//endomembrane system;GO:0031981//nuclear lumen;GO:0044444//cytoplasmic part	GO:0016728//oxidoreductase activity, acting on CH or CH2 groups, disulfide as acceptor;GO:0043169//cation binding	GO:0006259//DNA metabolic process;GO:0006357//regulation of transcription from RNA polymerase II promoter;GO:0009112//nucleobase metabolic process;GO:0009132//nucleoside diphosphate metabolic process;GO:0009165//nucleotide biosynthetic process;GO:0042127//regulation of cell proliferation;GO:0044772//mitotic cell cycle phase transition;GO:0051262//protein tetramerization	--
LOC102448995	1032	495	717	236	319	210	13.203	6.017	7.615	3.393	3.651	2.964	8.945	3.336	-1.42296219349461	3.40156213584365e-05	0.00285315472927597	Ift122	PREDICTED: intraflagellar transport protein 122 homolog isoform X3 [Pelodiscus sinensis]	-	-	-	-	-	-	-	--
LOC102455846	305	214	361	144	93	107	13.592	9.053	13.348	7.240	3.719	5.282	11.9976666666667	5.41366666666667	-1.14807588955288	3.41911949812743e-05	0.00285729886620265	SUMF2	PREDICTED: sulfatase-modifying factor 2 [Pelodiscus sinensis]	-	-	-	-	GO:0044432//endoplasmic reticulum part	GO:0043169//cation binding;GO:0046983//protein dimerization activity	GO:0006464//cellular protein modification process	--
LOC112544606	2	0	5	14	45	50	0.232	0.000	0.482	1.835	4.690	6.434	0.238	4.31966666666667	4.18188651038615	3.43478354451772e-05	0.00285983613723135	IGHV3-7	PREDICTED: Ig heavy chain Mem5-like [Chrysemys picta bellii]	Environmental Information Processing;Human Diseases;Environmental Information Processing;Human Diseases;Human Diseases;Environmental Information Processing;Human Diseases;Cellular Processes;Organismal Systems;Environmental Information Processing;Organismal Systems;Human Diseases;Human Diseases;Human Diseases;Human Diseases;Human Diseases;Human Diseases;Human Diseases;Organismal Systems;Human Dise…	Signal transduction;Infectious disease: bacterial;Signal transduction;Cancer: overview;Infectious disease: viral;Signal transduction;Infectious disease: bacterial;Transport and catabolism;Immune system;Signal transduction;Immune system;Infectious disease: parasitic;Cardiovascular disease;Immune disease;Immune disease;Immune disease;Immune disease;Cardiovascular disease;Immune system;Infectious di…	ko04151//PI3K-Akt signaling pathway;ko05130//Pathogenic Escherichia coli infection;ko04020//Calcium signaling pathway;ko05202//Transcriptional misregulation in cancer;ko05169//Epstein-Barr virus infection;ko04072//Phospholipase D signaling pathway;ko05152//Tuberculosis;ko04145//Phagosome;ko04650//Natural killer cell mediated cytotoxicity;ko04064//NF-kappa B signaling pathway;ko04666//Fc gamma R-m…	K06856;K06856;K06856;K06856;K06856;K06856;K06856;K06856;K06856;K06856;K06856;K06856;K06856;K06856;K06856;K06856;K06856;K06856;K06856;K06856;K06856;K06856;K06856;K06856;K06856;K06856;K06856	GO:0016020//membrane;GO:0031988//membrane-bounded vesicle	GO:0005488//binding	GO:0002431//Fc receptor mediated stimulatory signaling pathway;GO:0006897//endocytosis;GO:0006952//defense response;GO:0006956//complement activation;GO:0038093//Fc receptor signaling pathway	--
LOC102453989	58	92	48	321	146	249	1.392	2.096	0.956	8.692	3.144	6.620	1.48133333333333	6.152	2.05415918729389	3.4550508582988e-05	0.00286091084382382	CKAP2	PREDICTED: cytoskeleton-associated protein 2, partial [Pelodiscus sinensis]	-	-	-	-	GO:0005815//microtubule organizing center;GO:0005874//microtubule	-	GO:0006357//regulation of transcription from RNA polymerase II promoter;GO:0061640//cytoskeleton-dependent cytokinesis	--
LOC102463623	147	109	155	387	203	301	4.287	3.011	3.741	12.714	5.307	9.703	3.67966666666667	9.24133333333333	1.3285259362602	3.46133956465636e-05	0.00286091084382382	TRAPPC6B	PREDICTED: trafficking protein particle complex subunit 6B isoform X1 [Pelodiscus sinensis]	-	-	-	-	GO:0043231//intracellular membrane-bounded organelle	-	GO:0006810//transport	--
LOC102448092	308	266	309	771	468	1360	20.126	16.500	16.752	56.836	27.439	98.435	17.7926666666667	60.9033333333333	1.77523844123734	3.49270709371845e-05	0.00287633954732516	MPC2	PREDICTED: mitochondrial pyruvate carrier 2 [Pelodiscus sinensis]	-	-	-	-	GO:0019866//organelle inner membrane;GO:0031224//intrinsic component of membrane;GO:0043231//intracellular membrane-bounded organelle	GO:0008028//monocarboxylic acid transmembrane transporter activity	GO:0006839//mitochondrial transport;GO:0006848//pyruvate transport;GO:0032787//monocarboxylic acid metabolic process	--
LOC106732809	23	37	52	117	97	167	0.320	0.488	0.600	1.836	1.210	2.572	0.469333333333333	1.87266666666667	1.9964092904891	3.55523912087675e-05	0.00291122316241328	-	-	-	-	-	-	-	-	-	-
LOC102462966	2727	1614	3731	943	1104	826	56.390	31.682	64.011	21.998	20.484	18.919	50.6943333333333	20.467	-1.30852483890542	3.5608380017005e-05	0.00291122316241328	vps51	PREDICTED: vacuolar protein sorting-associated protein 51 homolog [Pelodiscus sinensis]	-	-	-	-	GO:0031224//intrinsic component of membrane;GO:0043231//intracellular membrane-bounded organelle;GO:0043234//protein complex	GO:0031267//small GTPase binding	GO:0006892//post-Golgi vesicle-mediated transport;GO:0006996//organelle organization;GO:0007586//digestion;GO:0008104//protein localization;GO:0044248//cellular catabolic process	--
LOC102448713	97	7	206	6	5	5	1.586	0.109	2.794	0.111	0.073	0.091	1.49633333333333	0.0916666666666667	-4.02889057250352	3.5736302342513e-05	0.00291122316241328	FN3K	PREDICTED: fructosamine-3-kinase [Pelodiscus sinensis]	-	-	-	-	-	-	-	--
LOC102445613	229	266	171	787	393	639	4.001	4.412	2.479	15.512	6.161	12.366	3.63066666666667	11.3463333333333	1.64391976656147	3.59817443744522e-05	0.00292071170196494	tacc3	PREDICTED: transforming acidic coiled-coil-containing protein 3 [Pelodiscus sinensis]	Genetic Information Processing	Translation	ko03013//Nucleocytoplasmic transport	K14283	-	-	-	--
LOC102462132	80	61	26	217	149	239	1.119	0.810	0.302	3.424	1.870	3.703	0.743666666666667	2.999	2.01175350934576	3.71597558874719e-05	0.00300556068422706	TTK	PREDICTED: dual specificity protein kinase TTK [Pelodiscus sinensis]	Cellular Processes	Cell growth and death	ko04110//Cell cycle	K08866	GO:0015630//microtubule cytoskeleton	GO:0004672//protein kinase activity;GO:0032550//purine ribonucleoside binding	GO:0001934//positive regulation of protein phosphorylation;GO:0007051//spindle organization;GO:0007059//chromosome segregation;GO:0042127//regulation of cell proliferation;GO:0071173//spindle assembly checkpoint	--
LOC102457010	26	24	20	79	54	77	0.720	0.532	0.364	1.987	0.800	2.079	0.538666666666667	1.622	1.59030912218663	3.81967188330043e-05	0.0030675216007484	PARPBP	PREDICTED: PCNA-interacting partner isoform X1 [Pelodiscus sinensis]	-	-	-	-	GO:0031981//nuclear lumen;GO:0032991//macromolecular complex	GO:0003676//nucleic acid binding	GO:0000724//double-strand break repair via homologous recombination	--
LOC102460017	935	747	1361	427	437	304	16.440	12.299	19.843	8.355	6.878	5.840	16.194	7.02433333333333	-1.20502616925053	4.00998775383793e-05	0.00320898207283278	Errfi1	PREDICTED: ERBB receptor feedback inhibitor 1 isoform X1 [Pelodiscus sinensis]	-	-	-	-	GO:0019897//extrinsic component of plasma membrane;GO:0043231//intracellular membrane-bounded organelle;GO:0044444//cytoplasmic part	GO:0019900//kinase binding;GO:0019904//protein domain specific binding;GO:0051020//GTPase binding	GO:0001933//negative regulation of protein phosphorylation;GO:0001944//vasculature development;GO:0006972//hyperosmotic response;GO:0007176//regulation of epidermal growth factor-activated receptor activity;GO:0009887//organ morphogenesis;GO:0010558//negative regulation of macromolecule biosynthetic process;GO:0010614//negative regulation of cardiac muscle hypertrophy;GO:0032651//regulation of in…	--
LOC102449595	37	38	40	88	129	92	0.982	0.957	0.881	2.634	3.071	2.704	0.94	2.803	1.57623908246749	4.03948375891444e-05	0.00322120382704702	-	-	-	-	-	-	-	-	-	-
LOC102448418	26	32	32	103	64	175	3.381	3.949	3.452	15.110	7.467	25.195	3.594	15.924	2.14754046258141	4.13656379139981e-05	0.00327555105537872	IGKV1-39	PREDICTED: immunoglobulin kappa variable 3-15 [Alligator mississippiensis]	-	-	-	-	GO:0016020//membrane;GO:0044421//extracellular region part	GO:0005488//binding	GO:0002431//Fc receptor mediated stimulatory signaling pathway;GO:0006897//endocytosis;GO:0006952//defense response;GO:0006956//complement activation;GO:0038093//Fc receptor signaling pathway	--
MSTRG.27294	533	421	792	233	232	147	9.896	7.390	12.176	4.820	3.877	2.981	9.82066666666667	3.89266666666667	-1.33506215344314	4.17785108181022e-05	0.00328819488409788	ZNF620	zinc finger protein 345 isoform X17 [Chelonia mydas]	Human Diseases	Infectious disease: viral	ko05168//Herpes simplex virus 1 infection	K09228	-	-	-	--
LOC102461470	4688	2640	3387	1406	1416	1766	89.512	47.892	53.581	30.252	24.295	37.429	63.6616666666667	30.6586666666667	-1.05412997119827	4.24995306418259e-05	0.00333040439600495	CROT	PREDICTED: peroxisomal carnitine O-octanoyltransferase isoform X1 [Pelodiscus sinensis]	Cellular Processes	Transport and catabolism	ko04146//Peroxisome	K05940	GO:0044439//peroxisomal part	GO:0005515//protein binding;GO:0016406//carnitine O-acyltransferase activity	GO:0006577//amino-acid betaine metabolic process;GO:0006635//fatty acid beta-oxidation;GO:0006732//coenzyme metabolic process;GO:0009719//response to endogenous stimulus;GO:0015908//fatty acid transport;GO:0042221//response to chemical	--
LOC102462908	32116	121228	48053	12372	13074	14817	1818.926	6517.534	2257.992	790.486	664.389	929.517	3531.484	794.797333333333	-2.15161562289116	4.28072364894209e-05	0.00334294994750315	LYZ	PREDICTED: lysozyme C [Pelodiscus sinensis]	Organismal Systems	Digestive system	ko04970//Salivary secretion	K13915	GO:0005788//endoplasmic reticulum lumen;GO:0005798//Golgi-associated vesicle;GO:0042995//cell projection;GO:0044421//extracellular region part	GO:0004553//hydrolase activity, hydrolyzing O-glycosyl compounds;GO:0005515//protein binding	GO:0001894//tissue homeostasis;GO:0009620//response to fungus;GO:0009987//cellular process;GO:0042742//defense response to bacterium	--
MSTRG.26907	130	83	145	46	26	38	1.962	1.189	1.816	0.783	0.352	0.635	1.65566666666667	0.59	-1.48862538646688	4.3124350920428e-05	0.00335614149585887	--	-	-	-	-	-	-	-	-	--
LOC102445271	26	26	16	121	51	89	0.551	0.523	0.282	2.849	0.970	2.070	0.452	1.963	2.11866549505098	4.39847933900483e-05	0.00340948718569658	CCNE2	PREDICTED: G1/S-specific cyclin-E2 isoform X2 [Pelodiscus sinensis]	Human Diseases;Environmental Information Processing;Human Diseases;Human Diseases;Human Diseases;Human Diseases;Cellular Processes;Human Diseases;Human Diseases;Human Diseases;Human Diseases;Human Diseases;Cellular Processes;Cellular Processes;Human Diseases;Human Diseases;Cellular Processes	Cancer: overview;Signal transduction;Infectious disease: viral;Infectious disease: viral;Infectious disease: viral;Cancer: overview;Cell growth and death;Infectious disease: viral;Cancer: overview;Cancer: specific types;Infectious disease: viral;Endocrine and metabolic disease;Cell growth and death;Cell growth and death;Cancer: specific types;Cancer: specific types;Cell growth and death	ko05200//Pathways in cancer;ko04151//PI3K-Akt signaling pathway;ko05165//Human papillomavirus infection;ko05169//Epstein-Barr virus infection;ko05166//Human T-cell leukemia virus 1 infection;ko05203//Viral carcinogenesis;ko04218//Cellular senescence;ko05161//Hepatitis B;ko05206//MicroRNAs in cancer;ko05226//Gastric cancer;ko05162//Measles;ko04934//Cushing syndrome;ko04110//Cell cycle;ko04114//Ooc…	K06626;K06626;K06626;K06626;K06626;K06626;K06626;K06626;K06626;K06626;K06626;K06626;K06626;K06626;K06626;K06626;K06626	GO:0031981//nuclear lumen;GO:0044444//cytoplasmic part	GO:0019887//protein kinase regulator activity;GO:0019900//kinase binding	GO:0001932//regulation of protein phosphorylation;GO:0006259//DNA metabolic process;GO:0044772//mitotic cell cycle phase transition;GO:0051726//regulation of cell cycle	--
LOC102447329	79	41	56	135	117	140	1.755	0.853	1.002	3.415	2.332	3.456	1.20333333333333	3.06766666666667	1.35010539140612	4.41109085269174e-05	0.00340948718569658	ALG12	PREDICTED: dol-P-Man:Man(7)GlcNAc(2)-PP-Dol alpha-1,6-mannosyltransferase isoform X1 [Pelodiscus sinensis]	Metabolism;Metabolism;Metabolism	Global and overview maps;Glycan biosynthesis and metabolism;Glycan biosynthesis and metabolism	ko01100//Metabolic pathways;ko00510//N-Glycan biosynthesis;ko00513//Various types of N-glycan biosynthesis	K03847;K03847;K03847	-	-	-	--
LOC102449412	41	29	20	99	71	109	0.658	0.442	0.266	1.792	1.022	1.937	0.455333333333333	1.58366666666667	1.79827372312076	4.52712722188433e-05	0.00348649507479449	CDC6	PREDICTED: cell division control protein 6 homolog [Pelodiscus sinensis]	Cellular Processes	Cell growth and death	ko04110//Cell cycle	K02213	GO:0005819//spindle;GO:0031981//nuclear lumen;GO:0044444//cytoplasmic part	GO:0019899//enzyme binding;GO:0032550//purine ribonucleoside binding	GO:0006275//regulation of DNA replication;GO:0006357//regulation of transcription from RNA polymerase II promoter;GO:0007088//regulation of mitotic nuclear division;GO:0008283//cell proliferation;GO:0031570//DNA integrity checkpoint;GO:0032465//regulation of cytokinesis;GO:0051320//S phase;GO:1900087//positive regulation of G1/S transition of mitotic cell cycle	--
LOC102455364	235	239	136	854	386	564	3.011	2.907	1.446	12.344	4.438	8.004	2.45466666666667	8.262	1.75096393422737	4.68856598622089e-05	0.00358722817195758	CCNF	PREDICTED: cyclin-F [Pelodiscus sinensis]	-	-	-	-	GO:0031461//cullin-RING ubiquitin ligase complex;GO:0043231//intracellular membrane-bounded organelle;GO:0043232//intracellular non-membrane-bounded organelle	GO:0005488//binding	GO:0000280//nuclear division;GO:0010639//negative regulation of organelle organization;GO:0022402//cell cycle process;GO:0032446//protein modification by small protein conjugation;GO:0043161//proteasome-mediated ubiquitin-dependent protein catabolic process;GO:0044702//single organism reproductive process	--
LOC102449490	38	61	42	191	95	202	0.249	0.430	0.228	1.410	0.558	1.464	0.302333333333333	1.144	1.91987509697102	4.72058623894409e-05	0.00359956621391808	KIF14	PREDICTED: kinesin-like protein KIF14 isoform X1 [Pelodiscus sinensis]	-	-	-	-	-	-	-	--
LOC102446939	623	404	451	1129	723	861	7.516	4.627	4.514	15.366	7.826	11.506	5.55233333333333	11.566	1.05872391966788	4.77943103488689e-05	0.00363220720292227	IARS1	PREDICTED: LOW QUALITY PROTEIN: isoleucine--tRNA ligase, cytoplasmic [Pelodiscus sinensis]	Genetic Information Processing	Translation	ko00970//Aminoacyl-tRNA biosynthesis	K01870	-	-	-	--
LOC102451664	29009	21062	12715	6723	929	2524	121.228	83.554	44.085	31.693	3.483	11.681	82.9556666666667	15.619	-2.40903844595336	4.94887297672991e-05	0.00373590421013341	FCGBP	PREDICTED: IgGFc-binding protein [Pseudopodoces humilis]	-	-	-	-	-	-	-	--
LOC102444565	504	397	553	1188	669	1487	9.736	7.280	8.863	25.891	11.596	31.819	8.62633333333333	23.102	1.42119838492165	4.98367309754706e-05	0.00374766341449159	oaf	PREDICTED: out at first protein homolog [Pelodiscus sinensis]	-	-	-	-	GO:0031988//membrane-bounded vesicle	-	-	--
MSTRG.13428	84	142	79	332	234	376	2.341	3.756	1.826	10.437	5.851	11.605	2.641	9.29766666666667	1.81578440280237	4.99754647934146e-05	0.00374766341449159	Mki67	Antigen KI-67 [Platysternon megacephalum]	-	-	-	-	GO:0043231//intracellular membrane-bounded organelle;GO:0043232//intracellular non-membrane-bounded organelle	GO:0005488//binding	GO:0044699//single-organism process	--
LOC102450222	663	703	443	2367	966	1907	5.797	5.835	3.214	23.347	7.578	18.468	4.94866666666667	16.4643333333333	1.73423232289877	5.01426147868364e-05	0.00374778810916662	TOP2A	PREDICTED: LOW QUALITY PROTEIN: DNA topoisomerase 2-alpha, partial [Pelodiscus sinensis]	Human Diseases	Drug resistance: antineoplastic	ko01524//Platinum drug resistance	K03164	-	-	-	--
LOC102446408	822	611	610	147	301	196	4.068	2.859	2.501	1.051	1.333	1.126	3.14266666666667	1.17	-1.42548072805825	5.04361505292767e-05	0.00375732730604121	SDK1	PREDICTED: protein sidekick-1 isoform X1 [Pelodiscus sinensis]	-	-	-	-	GO:0031224//intrinsic component of membrane;GO:0031988//membrane-bounded vesicle	-	GO:0022610//biological adhesion;GO:0030534//adult behavior;GO:0050773//regulation of dendrite development	--
LOC102460023	236	265	3	0	0	1	4.058	4.321	0.043	0.000	0.000	0.019	2.80733333333333	0.00633333333333333	-8.79201964672551	5.09198736070985e-05	0.00378017735463335	Nlrp1b	PREDICTED: caspase recruitment domain-containing protein 8-like [Pelodiscus sinensis]	Organismal Systems	Immune system	ko04621//NOD-like receptor signaling pathway	K12801	GO:0005737//cytoplasm;GO:0043231//intracellular membrane-bounded organelle;GO:0043234//protein complex	GO:0005515//protein binding;GO:0032550//purine ribonucleoside binding	GO:0006952//defense response;GO:0007165//signal transduction;GO:0032612//interleukin-1 production;GO:0043280//positive regulation of cysteine-type endopeptidase activity involved in apoptotic process;GO:0048583//regulation of response to stimulus;GO:0070997//neuron death	--
LOC102455533	95	112	80	284	173	267	0.720	0.805	0.503	2.427	1.176	2.240	0.676	1.94766666666667	1.5266516369417	5.10767108454897e-05	0.00378017735463335	ESPL1	PREDICTED: LOW QUALITY PROTEIN: separin [Pelodiscus sinensis]	Human Diseases;Cellular Processes;Cellular Processes	Infectious disease: viral;Cell growth and death;Cell growth and death	ko05166//Human T-cell leukemia virus 1 infection;ko04110//Cell cycle;ko04114//Oocyte meiosis	K02365;K02365;K02365	-	-	-	--
LOC102456350	2746	2250	3098	1250	638	1209	114.563	89.107	107.234	58.832	23.883	55.869	103.634666666667	46.1946666666667	-1.1657084751118	5.18694492956712e-05	0.003813920188958	Akr7a2	PREDICTED: aflatoxin B1 aldehyde reductase member 2 [Pelodiscus sinensis]	Metabolism	Xenobiotics biodegradation and metabolism	ko00980//Metabolism of xenobiotics by cytochrome P450	K15303	GO:0005794//Golgi apparatus;GO:0031988//membrane-bounded vesicle	GO:0008106//alcohol dehydrogenase (NADP+) activity;GO:0019118//phenanthrene-epoxide hydrolase activity	GO:0006807//nitrogen compound metabolic process;GO:0044237//cellular metabolic process;GO:0044238//primary metabolic process;GO:0044710//single-organism metabolic process	--
MSTRG.29528	10159	7690	15435	5456	3990	3924	480.600	345.339	605.826	291.184	169.366	205.620	477.255	222.056666666667	-1.10383242714311	5.21418545290472e-05	0.00381680829979715	--	-	-	-	-	-	-	-	-	--
LOC102447469	490	302	709	194	175	119	24.749	14.479	29.710	11.054	7.931	6.657	22.9793333333333	8.54733333333333	-1.4267906521736	5.22457973655281e-05	0.00381680829979715	CFDP1	PREDICTED: craniofacial development protein 1 [Pelodiscus sinensis]	-	-	-	-	GO:0000776//kinetochore;GO:0044420//extracellular matrix component	-	GO:0008283//cell proliferation;GO:0022604//regulation of cell morphogenesis;GO:0022610//biological adhesion;GO:0043066//negative regulation of apoptotic process;GO:0044707//single-multicellular organism process	--
MSTRG.699	0	0	0	3	251	1545	0.000	0.000	0.000	0.262	17.416	132.337	0.001	50.005	15.6097847367279	5.24371565996356e-05	0.00381847037142105	--	-	-	-	-	-	-	-	-	--
LOC102450027	7455	2296	9481	834	1347	1862	125.876	36.800	132.818	15.886	20.407	34.824	98.498	23.7056666666667	-2.05486246489835	5.78272703861196e-05	0.00418407090234648	ACOX2	PREDICTED: peroxisomal acyl-coenzyme A oxidase 2 [Pelodiscus sinensis]	Metabolism;Cellular Processes;Organismal Systems;Metabolism	Global and overview maps;Transport and catabolism;Endocrine system;Lipid metabolism	ko01100//Metabolic pathways;ko04146//Peroxisome;ko03320//PPAR signaling pathway;ko00120//Primary bile acid biosynthesis	K10214;K10214;K10214;K10214	GO:0044439//peroxisomal part	GO:0000166//nucleotide binding;GO:0003997//acyl-CoA oxidase activity;GO:0005515//protein binding;GO:0008289//lipid binding;GO:0016725//oxidoreductase activity, acting on CH or CH2 groups	GO:0006635//fatty acid beta-oxidation;GO:0006694//steroid biosynthetic process	--
LOC102444061	210	123	168	414	242	452	26.014	14.464	17.266	57.855	26.898	62.019	19.248	48.924	1.34583381503363	5.94772633942512e-05	0.00427989731009474	SEC61G	PREDICTED: protein transport protein Sec61 subunit gamma isoform X1 [Columba livia]	Cellular Processes;Genetic Information Processing;Human Diseases;Genetic Information Processing	Transport and catabolism;Folding, sorting and degradation;Infectious disease: bacterial;Folding, sorting and degradation	ko04145//Phagosome;ko04141//Protein processing in endoplasmic reticulum;ko05110//Vibrio cholerae infection;ko03060//Protein export	K07342;K07342;K07342;K07342	GO:0031224//intrinsic component of membrane;GO:0071256//translocon complex	GO:0008320//protein transmembrane transporter activity	GO:0006605//protein targeting;GO:0030154//cell differentiation;GO:0065002//intracellular protein transmembrane transport	--
LOC102463442	44	60	95	172	162	185	0.592	0.739	1.018	2.532	1.945	2.720	0.783	2.399	1.61534894500239	5.95296353901109e-05	0.00427989731009474	CDC7	PREDICTED: cell division cycle 7-related protein kinase isoform X1 [Pelodiscus sinensis]	Cellular Processes	Cell growth and death	ko04110//Cell cycle	K02214	-	-	-	--
LOC102455970	4460	2620	5999	1843	1699	1658	26.211	14.616	29.251	12.219	8.959	10.793	23.3593333333333	10.657	-1.13219773160905	6.29988410193647e-05	0.00447252273531521	FOXO3	PREDICTED: forkhead box protein O3 [Pelodiscus sinensis]	Environmental Information Processing;Human Diseases;Organismal Systems;Cellular Processes;Environmental Information Processing;Organismal Systems;Environmental Information Processing;Organismal Systems;Human Diseases;Organismal Systems;Human Diseases;Human Diseases;Organismal Systems;Cellular Processes	Signal transduction;Infectious disease: bacterial;Immune system;Cell growth and death;Signal transduction;Nervous system;Signal transduction;Aging;Drug resistance: antineoplastic;Endocrine system;Cancer: specific types;Cancer: specific types;Aging;Transport and catabolism	ko04151//PI3K-Akt signaling pathway;ko05131//Shigellosis;ko04062//Chemokine signaling pathway;ko04218//Cellular senescence;ko04068//FoxO signaling pathway;ko04722//Neurotrophin signaling pathway;ko04152//AMPK signaling pathway;ko04211//Longevity regulating pathway;ko01521//EGFR tyrosine kinase inhibitor resistance;ko04917//Prolactin signaling pathway;ko05223//Non-small cell lung cancer;ko05213//E…	K09408;K09408;K09408;K09408;K09408;K09408;K09408;K09408;K09408;K09408;K09408;K09408;K09408;K09408	-	-	-	Fork head
LOC102459964	104	136	70	407	213	325	1.410	1.750	0.787	6.223	2.590	4.879	1.31566666666667	4.564	1.79450477311673	6.34491113408487e-05	0.00449041257667563	BUB1B	PREDICTED: mitotic checkpoint serine/threonine-protein kinase BUB1 beta isoform X1 [Pelodiscus sinensis]	Human Diseases;Cellular Processes	Infectious disease: viral;Cell growth and death	ko05166//Human T-cell leukemia virus 1 infection;ko04110//Cell cycle	K06637;K06637	GO:0000152//nuclear ubiquitin ligase complex;GO:0000777//condensed chromosome kinetochore;GO:0044430//cytoskeletal part;GO:0044444//cytoplasmic part	GO:0016301//kinase activity;GO:0036094//small molecule binding;GO:0097159//organic cyclic compound binding;GO:1901363//heterocyclic compound binding	GO:0000087//mitotic M phase;GO:0000280//nuclear division;GO:0034502//protein localization to chromosome;GO:0035556//intracellular signal transduction;GO:0043161//proteasome-mediated ubiquitin-dependent protein catabolic process;GO:0044772//mitotic cell cycle phase transition;GO:0051439//regulation of ubiquitin-protein ligase activity involved in mitotic cell cycle;GO:0071173//spindle assembly che…	--
LOC102460773	389	282	262	141	130	111	17.948	12.351	10.029	7.339	5.382	5.673	13.4426666666667	6.13133333333333	-1.13254661393221	6.69722452358296e-05	0.00472498578771288	GADD45B	PREDICTED: growth arrest and DNA damage-inducible protein GADD45 beta-like [Pelodiscus sinensis]	Human Diseases;Human Diseases;Human Diseases;Environmental Information Processing;Environmental Information Processing;Cellular Processes;Cellular Processes;Human Diseases;Human Diseases;Human Diseases;Environmental Information Processing;Cellular Processes;Human Diseases;Human Diseases;Human Diseases;Human Diseases;Human Diseases;Cellular Processes;Human Diseases;Human Diseases;Human Diseases;Hu…	Cancer: overview;Cancer: overview;Infectious disease: viral;Signal transduction;Signal transduction;Cell growth and death;Cell growth and death;Cancer: specific types;Cancer: specific types;Cancer: specific types;Signal transduction;Cell growth and death;Cancer: specific types;Cancer: specific types;Cancer: specific types;Cancer: specific types;Cancer: specific types;Cell growth and death;Cancer:…	ko05200//Pathways in cancer;ko05202//Transcriptional misregulation in cancer;ko05169//Epstein-Barr virus infection;ko04010//MAPK signaling pathway;ko04064//NF-kappa B signaling pathway;ko04210//Apoptosis;ko04218//Cellular senescence;ko05225//Hepatocellular carcinoma;ko05226//Gastric cancer;ko05224//Breast cancer;ko04068//FoxO signaling pathway;ko04110//Cell cycle;ko05222//Small cell lung cancer;k…	K04402;K04402;K04402;K04402;K04402;K04402;K04402;K04402;K04402;K04402;K04402;K04402;K04402;K04402;K04402;K04402;K04402;K04402;K04402;K04402;K04402;K04402;K04402	GO:0043231//intracellular membrane-bounded organelle	GO:0005488//binding	GO:0001933//negative regulation of protein phosphorylation;GO:0007049//cell cycle;GO:0007498//mesoderm development;GO:0009952//anterior/posterior pattern specification;GO:0010033//response to organic substance;GO:0010038//response to metal ion;GO:0032147//activation of protein kinase activity;GO:0032874//positive regulation of stress-activated MAPK cascade;GO:0042089//cytokine biosynthetic proces…	--
LOC102447125	49	91	79	231	172	199	0.162	0.286	0.217	0.863	0.511	0.730	0.221666666666667	0.701333333333333	1.66170845890375	6.74010087973191e-05	0.00474046784544374	FRAS1	PREDICTED: LOW QUALITY PROTEIN: extracellular matrix protein FRAS1 [Pelodiscus sinensis]	-	-	-	-	GO:0005604//basement membrane;GO:0031224//intrinsic component of membrane	GO:0046872//metal ion binding	GO:0001656//metanephros development;GO:0008104//protein localization;GO:0030198//extracellular matrix organization;GO:0033333//fin development;GO:0035108//limb morphogenesis;GO:0048598//embryonic morphogenesis;GO:0048729//tissue morphogenesis;GO:0098742//cell-cell adhesion via plasma-membrane adhesion molecules	--
LOC102459772	100	76	150	284	187	237	1.586	1.254	2.111	5.375	2.818	4.405	1.65033333333333	4.19933333333333	1.34740286192318	6.8683994562627e-05	0.00481574744538642	Proser2	PREDICTED: proline and serine-rich protein 2 [Chrysemys picta bellii]	-	-	-	-	-	-	-	--
LOC102444903	41	22	9	171	68	111	3.328	1.695	0.606	15.659	4.953	9.980	1.87633333333333	10.1973333333333	2.44220387511293	6.93825310988797e-05	0.00484971043764299	-	-	-	-	-	-	-	-	-	-
LOC102461698	180	100	183	503	287	266	5.665	2.988	4.778	17.859	8.105	9.273	4.477	11.7456666666667	1.39152437755654	7.24164133638009e-05	0.00503071936641104	Hsd17b7	PREDICTED: 3-keto-steroid reductase, partial [Pelodiscus sinensis]	Metabolism;Organismal Systems;Metabolism;Metabolism	Global and overview maps;Endocrine system;Lipid metabolism;Lipid metabolism	ko01100//Metabolic pathways;ko04913//Ovarian steroidogenesis;ko00140//Steroid hormone biosynthesis;ko00100//Steroid biosynthesis	K13373;K13373;K13373;K13373	GO:0031090//organelle membrane;GO:0031224//intrinsic component of membrane;GO:0043231//intracellular membrane-bounded organelle	GO:0005126//cytokine receptor binding;GO:0033764//steroid dehydrogenase activity, acting on the CH-OH group of donors, NAD or NADP as acceptor	GO:0006694//steroid biosynthetic process;GO:0008203//cholesterol metabolic process	--
LOC102456234	46	50	32	133	89	135	0.598	0.617	0.345	1.950	1.038	1.943	0.52	1.64366666666667	1.66033422375151	7.26937141022874e-05	0.00503416342977104	WDR62	PREDICTED: WD repeat-containing protein 62 [Pelodiscus sinensis]	-	-	-	-	GO:0005856//cytoskeleton;GO:0031981//nuclear lumen	GO:0005488//binding	GO:0007051//spindle organization;GO:0019827//stem cell population maintenance;GO:0048731//system development	--
LOC102451682	46	40	37	116	79	97	0.971	0.798	0.650	2.742	1.495	2.275	0.806333333333333	2.17066666666667	1.42868993028632	7.2910566740182e-05	0.00503416342977104	SPAG5	PREDICTED: sperm-associated antigen 5 isoform X1 [Pelodiscus sinensis]	-	-	-	-	GO:0005634//nucleus;GO:0005819//spindle;GO:0005874//microtubule	GO:0005488//binding	GO:0000226//microtubule cytoskeleton organization;GO:0007059//chromosome segregation;GO:0022402//cell cycle process;GO:0051641//cellular localization;GO:1902578//single-organism localization	--
LOC102445020	320	1627	871	168	157	198	8.667	41.832	19.573	5.133	3.816	5.940	23.3573333333333	4.963	-2.23459121385465	7.54364727014282e-05	0.00518119259196825	FAM13A	PREDICTED: protein FAM13A-like, partial [Pelodiscus sinensis]	-	-	-	-	GO:0044444//cytoplasmic part	GO:0008047//enzyme activator activity	GO:0043087//regulation of GTPase activity	--
MSTRG.4078	57	47	59	254	82	176	2.865	2.243	2.460	14.403	3.698	9.799	2.52266666666667	9.3	1.88228112826452	7.5671592236803e-05	0.00518119259196825	--	DNA methyltransferase [Platysternon megacephalum]	-	-	-	-	-	-	-	--
MSTRG.19185	21	35	28	323	38	185	0.731	1.156	0.809	12.682	1.187	7.132	0.898666666666667	7.00033333333333	2.96156562438718	7.74998278872684e-05	0.00527068649298189	--	Titin [Chelonia mydas]	-	-	-	-	-	-	-	--
LOC102460027	95	78	120	178	178	201	2.103	1.493	1.951	4.433	3.283	4.589	1.849	4.10166666666667	1.14946502722017	7.92692224822712e-05	0.00535883606434626	TDP1	PREDICTED: tyrosyl-DNA phosphodiesterase 1 isoform X1 [Pelodiscus sinensis]	-	-	-	-	GO:0043231//intracellular membrane-bounded organelle	GO:0004114//3',5'-cyclic-nucleotide phosphodiesterase activity;GO:0004518//nuclease activity;GO:0043566//structure-specific DNA binding;GO:0052713//inositol phosphorylceramide phospholipase activity;GO:0070259//tyrosyl-DNA phosphodiesterase activity	GO:0006281//DNA repair	--
LOC106731964	934	546	593	2821	969	1781	54.901	30.457	28.927	187.135	51.114	115.978	38.095	118.075666666667	1.63203812075856	8.23509481215765e-05	0.00551844577686537	--	PREDICTED: nucleoplasmin-like protein NO29 [Pelodiscus sinensis]	-	-	-	-	-	-	-	--
LOC102448890	19	40	34	101	87	118	0.870	1.740	1.292	5.220	3.576	5.988	1.30066666666667	4.928	1.92175097880703	8.28035077639226e-05	0.00553171398327303	E2F1	PREDICTED: transcription factor E2F1 [Pelodiscus sinensis]	Human Diseases;Human Diseases;Human Diseases;Human Diseases;Human Diseases;Human Diseases;Cellular Processes;Human Diseases;Human Diseases;Human Diseases;Human Diseases;Human Diseases;Human Diseases;Human Diseases;Cellular Processes;Human Diseases;Human Diseases;Human Diseases;Human Diseases;Human Diseases;Human Diseases;Human Diseases;Human Diseases;Cellular Processes;Human Diseases	Cancer: overview;Infectious disease: viral;Infectious disease: viral;Infectious disease: viral;Infectious disease: viral;Infectious disease: viral;Cell growth and death;Infectious disease: viral;Cancer: specific types;Infectious disease: viral;Cancer: overview;Cancer: specific types;Cancer: specific types;Endocrine and metabolic disease;Cell growth and death;Drug resistance: antineoplastic;Cancer…	ko05200//Pathways in cancer;ko05165//Human papillomavirus infection;ko05169//Epstein-Barr virus infection;ko05163//Human cytomegalovirus infection;ko05166//Human T-cell leukemia virus 1 infection;ko05167//Kaposi sarcoma-associated herpesvirus infection;ko04218//Cellular senescence;ko05161//Hepatitis B;ko05225//Hepatocellular carcinoma;ko05160//Hepatitis C;ko05206//MicroRNAs in cancer;ko05226//Gas…	K17454;K17454;K17454;K17454;K17454;K17454;K17454;K17454;K17454;K17454;K17454;K17454;K17454;K17454;K17454;K17454;K17454;K17454;K17454;K17454;K17454;K17454;K17454;K17454;K17454	GO:0031981//nuclear lumen;GO:0090575//RNA polymerase II transcription factor complex	GO:0001071//nucleic acid binding transcription factor activity;GO:0019900//kinase binding;GO:0044212//transcription regulatory region DNA binding	GO:0000083//regulation of transcription involved in G1/S transition of mitotic cell cycle;GO:0001666//response to hypoxia;GO:0006352//DNA-templated transcription, initiation;GO:0006974//cellular response to DNA damage stimulus;GO:0007166//cell surface receptor signaling pathway;GO:0008284//positive regulation of cell proliferation;GO:0008285//negative regulation of cell proliferation;GO:0009410//…	E2F
LOC102456736	694	562	392	1828	867	1395	15.968	12.275	7.483	47.449	17.899	35.552	11.9086666666667	33.6333333333333	1.49787987522958	8.49189915669366e-05	0.00563976657482819	Kpna2	PREDICTED: importin subunit alpha-1 [Pelodiscus sinensis]	Human Diseases	Infectious disease: viral	ko05164//Influenza A	K15043	GO:0031981//nuclear lumen;GO:0044444//cytoplasmic part	GO:0003723//RNA binding;GO:0005048//signal sequence binding;GO:0019899//enzyme binding;GO:0022892//substrate-specific transporter activity	GO:0006606//protein import into nucleus;GO:0007166//cell surface receptor signaling pathway;GO:0044403//symbiosis, encompassing mutualism through parasitism;GO:0045990//carbon catabolite regulation of transcription;GO:0051052//regulation of DNA metabolic process	--
LOC102456084	7	14	4	144	27	49	0.200	0.379	0.095	4.633	0.691	1.548	0.224666666666667	2.29066666666667	3.34990953995661	8.69594838830366e-05	0.00571396973551595	GZMB	Granzyme H [Tupaia chinensis]	Environmental Information Processing;Human Diseases;Human Diseases;Cellular Processes;Organismal Systems	Signaling molecules and interaction;Infectious disease: parasitic;Immune disease;Transport and catabolism;Endocrine system	ko04080//Neuroactive ligand-receptor interaction;ko05146//Amoebiasis;ko05322//Systemic lupus erythematosus;ko04142//Lysosome;ko04614//Renin-angiotensin system	K01319;K01319;K01319;K01319;K01319	-	-	-	--
LOC102448972	758	441	683	315	299	255	11.013	6.141	8.509	4.375	3.807	3.828	8.55433333333333	4.00333333333333	-1.0954536800285	8.69982664109675e-05	0.00571396973551595	SPATA20	PREDICTED: spermatogenesis-associated protein 20 isoform X1 [Pelodiscus sinensis]	-	-	-	-	-	GO:0005488//binding	GO:0044707//single-multicellular organism process;GO:0048232//male gamete generation;GO:0048869//cellular developmental process	--
LOC102449630	5441	8210	5286	1382	2249	2285	120.674	172.849	97.268	34.578	44.755	56.134	130.263666666667	45.1556666666667	-1.52845579079155	8.71914492223647e-05	0.00571396973551595	Hspa2	heat shock-related 70 kDa protein 2 [Pelodiscus sinensis]	Environmental Information Processing;Cellular Processes;Genetic Information Processing;Human Diseases;Genetic Information Processing;Organismal Systems;Human Diseases;Human Diseases;Organismal Systems;Organismal Systems	Signal transduction;Transport and catabolism;Folding, sorting and degradation;Infectious disease: viral;Transcription;Endocrine system;Infectious disease: parasitic;Infectious disease: bacterial;Immune system;Aging	ko04010//MAPK signaling pathway;ko04144//Endocytosis;ko04141//Protein processing in endoplasmic reticulum;ko05162//Measles;ko03040//Spliceosome;ko04915//Estrogen signaling pathway;ko05145//Toxoplasmosis;ko05134//Legionellosis;ko04612//Antigen processing and presentation;ko04213//Longevity regulating pathway - multiple species	K03283;K03283;K03283;K03283;K03283;K03283;K03283;K03283;K03283;K03283	GO:0005891//voltage-gated calcium channel complex;GO:0005924//cell-substrate adherens junction;GO:0030529//intracellular ribonucleoprotein complex;GO:0030665//clathrin-coated vesicle membrane;GO:0033267//axon part;GO:0043073//germ cell nucleus;GO:0044297//cell body;GO:0044421//extracellular region part;GO:0044454//nuclear chromosome part;GO:0048770//pigment granule	GO:0003723//RNA binding;GO:0005102//receptor binding;GO:0008289//lipid binding;GO:0016887//ATPase activity;GO:0019904//protein domain specific binding;GO:0023023//MHC protein complex binding;GO:0032550//purine ribonucleoside binding;GO:0044389//ubiquitin-like protein ligase binding	GO:0000377//RNA splicing, via transesterification reactions with bulged adenosine as nucleophile;GO:0001505//regulation of neurotransmitter levels;GO:0006355//regulation of transcription, DNA-templated;GO:0007127//meiosis I;GO:0007267//cell-cell signaling;GO:0007281//germ cell development;GO:0009408//response to heat;GO:0031660//regulation of cyclin-dependent protein serine/threonine kinase activ…	--
LOC102462580	1467	818	861	489	406	421	19.844	10.617	9.704	7.585	4.914	6.391	13.3883333333333	6.29666666666667	-1.08831617478839	8.7297811122379e-05	0.00571396973551595	--	PREDICTED: uncharacterized protein LOC102462580 [Pelodiscus sinensis]	-	-	-	-	-	-	-	--
LOC102444283	28	28	15	114	51	102	0.245	0.234	0.110	1.125	0.400	0.988	0.196333333333333	0.837666666666667	2.0930711320502	9.00995918567479e-05	0.00586346395626371	E2F7	PREDICTED: transcription factor E2F7 isoform X1 [Pelodiscus sinensis]	-	-	-	-	GO:0043231//intracellular membrane-bounded organelle;GO:0043234//protein complex	GO:0000976//transcription regulatory region sequence-specific DNA binding;GO:0000981//RNA polymerase II transcription factor activity, sequence-specific DNA binding;GO:0003712//transcription cofactor activity;GO:0005515//protein binding	GO:0000083//regulation of transcription involved in G1/S transition of mitotic cell cycle;GO:0001525//angiogenesis;GO:0008283//cell proliferation;GO:0010948//negative regulation of cell cycle process;GO:0030855//epithelial cell differentiation;GO:0032875//regulation of DNA endoreduplication;GO:0042770//signal transduction in response to DNA damage;GO:0060706//cell differentiation involved in embr…	E2F
LOC106732986	44	52	42	98	122	124	0.770	0.864	0.610	1.935	1.916	2.404	0.748	2.085	1.47893720844439	9.25445858572225e-05	0.0059711032362066	-	-	-	-	-	-	-	-	-	-
LOC102458419	1034	698	634	397	212	281	24.392	15.630	12.409	10.565	4.487	7.342	17.477	7.46466666666667	-1.22730781783907	9.28284675340517e-05	0.00597240427341951	LIPH	PREDICTED: lipase member I [Pelodiscus sinensis]	-	-	-	-	GO:0016020//membrane;GO:0044421//extracellular region part	GO:0002161//aminoacyl-tRNA editing activity;GO:0005539//glycosaminoglycan binding;GO:0015924//mannosyl-oligosaccharide mannosidase activity;GO:0016298//lipase activity;GO:0051723//protein methylesterase activity	GO:0006629//lipid metabolic process	--
LOC102448411	70	58	82	21	23	15	1.600	1.266	1.577	0.555	0.484	0.378	1.481	0.472333333333333	-1.64869438309199	9.32965263261093e-05	0.00598551397084249	--	PREDICTED: uncharacterized protein LOC102448411 isoform X1 [Pelodiscus sinensis]	-	-	-	-	-	-	-	--
LOC102447704	58	120	81	328	195	273	0.766	1.504	0.887	4.885	2.310	3.992	1.05233333333333	3.729	1.82519703718182	9.48527319852378e-05	0.00606816333692	E2F8	PREDICTED: transcription factor E2F8, partial [Pelodiscus sinensis]	-	-	-	-	GO:0043231//intracellular membrane-bounded organelle	GO:0000977//RNA polymerase II regulatory region sequence-specific DNA binding;GO:0000982//transcription factor activity, RNA polymerase II core promoter proximal region sequence-specific binding;GO:0003712//transcription cofactor activity;GO:0046983//protein dimerization activity	GO:0000278//mitotic cell cycle;GO:0001525//angiogenesis;GO:0006357//regulation of transcription from RNA polymerase II promoter;GO:0010948//negative regulation of cell cycle process;GO:0030855//epithelial cell differentiation;GO:0032875//regulation of DNA endoreduplication;GO:0060706//cell differentiation involved in embryonic placenta development	E2F
LOC102452156	582	695	610	1356	971	1393	13.210	14.975	11.488	34.722	19.776	35.023	13.2243333333333	29.8403333333333	1.17406865654122	9.64135582025659e-05	0.00612331490294652	SMAP1	PREDICTED: stromal membrane-associated protein 1 [Pelodiscus sinensis]	Cellular Processes	Transport and catabolism	ko04144//Endocytosis	K12486	GO:0016020//membrane;GO:0044424//intracellular part	GO:0005515//protein binding;GO:0008047//enzyme activator activity;GO:0046914//transition metal ion binding	GO:0030036//actin cytoskeleton organization;GO:0032846//positive regulation of homeostatic process;GO:0043087//regulation of GTPase activity;GO:0048259//regulation of receptor-mediated endocytosis	--
LOC102447209	75	43	63	150	103	129	6.050	3.293	4.217	13.651	7.456	11.527	4.52	10.878	1.26701865316276	9.64740289556739e-05	0.00612331490294652	SSBP1	PREDICTED: single-stranded DNA-binding protein, mitochondrial [Pelodiscus sinensis]	Genetic Information Processing;Genetic Information Processing;Genetic Information Processing	Replication and repair;Replication and repair;Replication and repair	ko03440//Homologous recombination;ko03030//DNA replication;ko03430//Mismatch repair	K03111;K03111;K03111	GO:0009295//nucleoid;GO:0031988//membrane-bounded vesicle;GO:0044429//mitochondrial part	GO:0003723//RNA binding;GO:0004713//protein tyrosine kinase activity;GO:0032550//purine ribonucleoside binding;GO:0043566//structure-specific DNA binding;GO:0046872//metal ion binding	GO:0000079//regulation of cyclin-dependent protein serine/threonine kinase activity;GO:0006259//DNA metabolic process;GO:0006997//nucleus organization;GO:0007005//mitochondrion organization;GO:0040020//regulation of meiotic nuclear division;GO:0051095//regulation of helicase activity;GO:0060283//negative regulation of oocyte development	--
MSTRG.33449	2377	1955	1884	933	1066	705	19.987	15.604	13.143	8.850	8.043	6.566	16.2446666666667	7.81966666666667	-1.05478712512841	9.6525960186864e-05	0.00612331490294652	--	-	-	-	-	-	-	-	-	--
LOC102451266	653	414	400	1659	656	1505	30.316	18.245	15.407	86.889	27.326	77.392	21.3226666666667	63.869	1.58272798586864	9.69422844238174e-05	0.00613254724957037	PMM2	PREDICTED: phosphomannomutase 2 [Pelodiscus sinensis]	Metabolism;Metabolism;Metabolism	Global and overview maps;Carbohydrate metabolism;Carbohydrate metabolism	ko01100//Metabolic pathways;ko00520//Amino sugar and nucleotide sugar metabolism;ko00051//Fructose and mannose metabolism	K17497;K17497;K17497	GO:0031988//membrane-bounded vesicle;GO:0044297//cell body;GO:0044444//cytoplasmic part	GO:0005488//binding;GO:0016868//intramolecular transferase activity, phosphotransferases	GO:0000904//cell morphogenesis involved in differentiation;GO:0006013//mannose metabolic process;GO:0006487//protein N-linked glycosylation;GO:0009226//nucleotide-sugar biosynthetic process;GO:0048704//embryonic skeletal system morphogenesis	--
LOC102453718	3164	2151	2281	996	1299	1075	91.371	58.972	54.658	32.452	33.733	34.390	68.3336666666667	33.525	-1.0273592092868	9.96875970132082e-05	0.00628074055644504	Rnf167	PREDICTED: E3 ubiquitin-protein ligase RNF167 isoform X1 [Pelodiscus sinensis]	-	-	-	-	GO:0005737//cytoplasm;GO:0016020//membrane;GO:0043231//intracellular membrane-bounded organelle	GO:0019787//ubiquitin-like protein transferase activity;GO:0046914//transition metal ion binding;GO:0070735//protein-glycine ligase activity;GO:0070739//protein-glutamic acid ligase activity	GO:0016567//protein ubiquitination;GO:0051726//regulation of cell cycle	--
LOC102449989	16707	2633	5108	1794	757	1641	310.036	46.912	80.460	39.502	13.414	36.325	145.802666666667	29.747	-2.29320102181948	9.9839563753266e-05	0.00628074055644504	Ttc38	PREDICTED: tetratricopeptide repeat protein 38 [Pelodiscus sinensis]	-	-	-	-	GO:0031988//membrane-bounded vesicle	-	-	--
MSTRG.1327	35	50	25	6	5	3	1.910	2.590	1.132	0.369	0.245	0.181	1.87733333333333	0.265	-2.82462056846558	0.000102056175413944	0.00640239945872461	--	-	-	-	-	-	-	-	-	--
LOC102453592	127	41	51	742	89	415	2.363	0.731	0.772	15.912	1.490	8.543	1.28866666666667	8.64833333333333	2.74654299321487	0.000104186466518443	0.006517985931611	sptssb	PREDICTED: serine palmitoyltransferase small subunit B [Pelodiscus sinensis]	-	-	-	-	GO:0031090//organelle membrane;GO:0031211//endoplasmic reticulum palmitoyltransferase complex;GO:0031224//intrinsic component of membrane	GO:0016454//C-palmitoyltransferase activity	GO:0006665//sphingolipid metabolic process	--
LOC102456174	1	1	3	27	29	11	0.012	0.012	0.031	0.379	0.324	0.152	0.0183333333333333	0.285	3.9584208962486	0.000104920125564062	0.00652781891112449	NTRK1	PREDICTED: high affinity nerve growth factor receptor [Pelodiscus sinensis]	Human Diseases;Environmental Information Processing;Human Diseases;Environmental Information Processing;Environmental Information Processing;Cellular Processes;Organismal Systems;Organismal Systems;Human Diseases;Human Diseases	Cancer: overview;Signal transduction;Cancer: overview;Signal transduction;Signal transduction;Cell growth and death;Nervous system;Sensory system;Cancer: overview;Cancer: specific types	ko05200//Pathways in cancer;ko04151//PI3K-Akt signaling pathway;ko05202//Transcriptional misregulation in cancer;ko04010//MAPK signaling pathway;ko04014//Ras signaling pathway;ko04210//Apoptosis;ko04722//Neurotrophin signaling pathway;ko04750//Inflammatory mediator regulation of TRP channels;ko05230//Central carbon metabolism in cancer;ko05216//Thyroid cancer	K03176;K03176;K03176;K03176;K03176;K03176;K03176;K03176;K03176;K03176	GO:0005769//early endosome;GO:0010008//endosome membrane;GO:0016021//integral component of membrane;GO:0031982//vesicle;GO:0043005//neuron projection;GO:0043234//protein complex;GO:0044297//cell body	GO:0004713//protein tyrosine kinase activity;GO:0005030//neurotrophin receptor activity;GO:0005165//neurotrophin receptor binding;GO:0019899//enzyme binding;GO:0032550//purine ribonucleoside binding;GO:0043121//neurotrophin binding;GO:0046983//protein dimerization activity	GO:0002064//epithelial cell development;GO:0006954//inflammatory response;GO:0007169//transmembrane receptor protein tyrosine kinase signaling pathway;GO:0007409//axonogenesis;GO:0008283//cell proliferation;GO:0009611//response to wounding;GO:0009617//response to bacterium;GO:0009991//response to extracellular stimulus;GO:0010863//positive regulation of phospholipase C activity;GO:0010975//regula…	--
LOC102449114	21	23	8	62	69	80	1.429	1.486	0.452	4.761	4.214	6.032	1.12233333333333	5.00233333333333	2.15609997508411	0.00010525987473792	0.00653101474846489	CENPH	PREDICTED: centromere protein H isoform X1 [Pelodiscus sinensis]	-	-	-	-	GO:0000775//chromosome, centromeric region;GO:0031981//nuclear lumen;GO:0044444//cytoplasmic part	GO:0032403//protein complex binding	GO:0000087//mitotic M phase;GO:0000278//mitotic cell cycle;GO:0035556//intracellular signal transduction;GO:0043486//histone exchange;GO:0043623//cellular protein complex assembly	--
LOC102449140	173	255	158	708	332	674	3.351	4.688	2.539	15.470	5.770	14.460	3.526	11.9	1.75485719376249	0.000105909007267414	0.00655333685132547	NUSAP1	PREDICTED: nucleolar and spindle-associated protein 1 [Pelodiscus sinensis]	-	-	-	-	GO:0005819//spindle;GO:0043231//intracellular membrane-bounded organelle	GO:0003723//RNA binding;GO:0015631//tubulin binding	GO:0000819//sister chromatid segregation;GO:0001667//ameboidal-type cell migration;GO:0007088//regulation of mitotic nuclear division;GO:0051293//establishment of spindle localization;GO:0061640//cytoskeleton-dependent cytokinesis	--
LOC102460662	29	61	35	167	97	198	0.506	1.010	0.507	3.287	1.519	3.827	0.674333333333333	2.87766666666667	2.09336566859524	0.000107982426902791	0.00664532071213999	NDC80	PREDICTED: kinetochore protein NDC80 homolog [Pelodiscus sinensis]	-	-	-	-	-	-	-	--
LOC102457487	190	170	222	301	433	384	3.153	2.678	3.057	5.635	6.448	7.059	2.96266666666667	6.38066666666667	1.10681085194148	0.000109148015156593	0.00669884850745625	PITRM1	PREDICTED: LOW QUALITY PROTEIN: presequence protease, mitochondrial [Pelodiscus sinensis]	-	-	-	-	GO:0044429//mitochondrial part	GO:0004175//endopeptidase activity;GO:0030234//enzyme regulator activity;GO:0043169//cation binding	GO:0009893//positive regulation of metabolic process;GO:0019538//protein metabolic process	--
LOC102459522	1106	1062	925	2243	1446	2146	54.084	49.298	37.529	123.739	63.446	116.239	46.9703333333333	101.141333333333	1.10655096548153	0.000109725007174603	0.00671606010130604	Psma3	PREDICTED: proteasome subunit alpha type-3 [Pelodiscus sinensis]	Genetic Information Processing	Folding, sorting and degradation	ko03050//Proteasome	K02727	GO:0031981//nuclear lumen;GO:0031988//membrane-bounded vesicle;GO:0043234//protein complex;GO:0044444//cytoplasmic part	GO:0004175//endopeptidase activity;GO:0004386//helicase activity;GO:0005488//binding	GO:0000087//mitotic M phase;GO:0002220//innate immune response activating cell surface receptor signaling pathway;GO:0006259//DNA metabolic process;GO:0010565//regulation of cellular ketone metabolic process;GO:0030177//positive regulation of Wnt signaling pathway;GO:0030178//negative regulation of Wnt signaling pathway;GO:0030330//DNA damage response, signal transduction by p53 class mediator;GO…	--
LOC102460675	125	247	157	458	449	584	1.695	3.179	1.766	7.006	5.463	8.772	2.21333333333333	7.08033333333333	1.67759654135366	0.000110723107333256	0.00674337739382661	mcm2	PREDICTED: DNA replication licensing factor MCM2 [Pelodiscus sinensis]	Cellular Processes;Genetic Information Processing	Cell growth and death;Replication and repair	ko04110//Cell cycle;ko03030//DNA replication	K02540;K02540	GO:0000808//origin recognition complex;GO:0005856//cytoskeleton;GO:0031981//nuclear lumen	GO:0004386//helicase activity;GO:0005515//protein binding;GO:0032550//purine ribonucleoside binding;GO:0043169//cation binding;GO:0043565//sequence-specific DNA binding	GO:0022616//DNA strand elongation;GO:0032508//DNA duplex unwinding;GO:0034728//nucleosome organization;GO:0044772//mitotic cell cycle phase transition;GO:0048534//hematopoietic or lymphoid organ development;GO:0051320//S phase;GO:0070670//response to interleukin-4;GO:0090329//regulation of DNA-dependent DNA replication	--
LOC102459472	130	101	158	245	200	270	5.049	3.724	5.091	10.734	6.969	11.615	4.62133333333333	9.77266666666667	1.08044313020151	0.000114039578595888	0.00688707823056286	ORC6	PREDICTED: origin recognition complex subunit 6 [Pelodiscus sinensis]	Cellular Processes	Cell growth and death	ko04110//Cell cycle	K02608	GO:0000808//origin recognition complex;GO:0016020//membrane;GO:0031981//nuclear lumen	GO:0003676//nucleic acid binding	GO:0006260//DNA replication;GO:0044772//mitotic cell cycle phase transition;GO:0051320//S phase	--
LOC102459812	1424	1610	2096	562	778	351	24.624	26.428	30.072	10.964	12.071	6.723	27.0413333333333	9.91933333333333	-1.44685122152011	0.000117841156318523	0.00706018165911534	KLF15	PREDICTED: Krueppel-like factor 15 [Pelodiscus sinensis]	-	-	-	-	GO:0043231//intracellular membrane-bounded organelle	GO:0000975//regulatory region DNA binding;GO:0001071//nucleic acid binding transcription factor activity;GO:0043169//cation binding	GO:0003299//muscle hypertrophy in response to stress;GO:0006357//regulation of transcription from RNA polymerase II promoter;GO:0008645//hexose transport;GO:0018394//peptidyl-lysine acetylation;GO:0061318//renal filtration cell differentiation;GO:0071417//cellular response to organonitrogen compound	zf-C2H2
MSTRG.21238	31	15	36	66	72	117	0.340	0.156	0.327	0.815	0.708	1.419	0.274333333333333	0.980666666666667	1.83783291083321	0.000118471257645477	0.00707920467519031	--	pecanex-like protein 1 isoform X2 [Pelodiscus sinensis]	-	-	-	-	-	-	-	--
LOC102456751	9583	1282	2371	893	764	439	288.567	36.645	59.236	30.336	20.642	14.642	128.149333333333	21.8733333333333	-2.55058097512069	0.000121379289583338	0.00723388623998383	slc51a	PREDICTED: organic solute transporter subunit alpha-like [Pelodiscus sinensis]	Organismal Systems	Digestive system	ko04976//Bile secretion	K14360	GO:0031090//organelle membrane;GO:0031224//intrinsic component of membrane;GO:0032991//macromolecular complex;GO:0043231//intracellular membrane-bounded organelle	GO:0046983//protein dimerization activity	GO:0006869//lipid transport	--
LOC102450991	1215	379	1438	328	236	267	129.852	38.405	127.921	38.945	22.470	31.283	98.726	30.8993333333333	-1.67585436419394	0.000122110222156853	0.00725834698474081	-	-	-	-	-	-	-	-	-	-
LOC102452978	1980	4549	2872	979	1006	897	41.185	89.098	50.237	23.121	18.747	21.059	60.1733333333333	20.9756666666667	-1.52040761346167	0.000128380909322978	0.00759123355988897	NFKBIZ	PREDICTED: NF-kappa-B inhibitor zeta isoform X1 [Pelodiscus sinensis]	Human Diseases	Cancer: overview	ko05202//Transcriptional misregulation in cancer	K14242	-	-	-	--
LOC102450441	87	59	154	26	26	11	2.996	1.929	4.400	1.010	0.803	0.420	3.10833333333333	0.744333333333333	-2.06212047420749	0.000130069728760891	0.00767106548762473	Oasl2	PREDICTED: 2'-5'-oligoadenylate synthase 1-like [Pelodiscus sinensis]	-	-	-	-	GO:0016020//membrane;GO:0031981//nuclear lumen;GO:0044421//extracellular region part;GO:0044444//cytoplasmic part	GO:0003723//RNA binding;GO:0032550//purine ribonucleoside binding;GO:0046914//transition metal ion binding;GO:0070566//adenylyltransferase activity	GO:0002252//immune effector process;GO:0006163//purine nucleotide metabolic process;GO:0006461//protein complex assembly;GO:0006952//defense response;GO:0019221//cytokine-mediated signaling pathway;GO:0019318//hexose metabolic process;GO:0032069//regulation of nuclease activity;GO:0033500//carbohydrate homeostasis;GO:0035455//response to interferon-alpha;GO:0045069//regulation of viral genome rep…	--
LOC102456319	32	211	66	592	543	695	1.075	6.729	1.840	22.437	16.368	25.863	3.21466666666667	21.556	2.74534843650838	0.000131047212124114	0.0077086395142203	SERPINA1	PREDICTED: alpha-1-antitrypsin-like [Pelodiscus sinensis]	-	-	-	-	-	-	-	--
LOC102446498	91	135	111	221	283	308	1.866	2.628	1.889	5.149	5.282	7.032	2.12766666666667	5.821	1.45199487051329	0.000131649656500641	0.00772401495018141	DSCC1	PREDICTED: sister chromatid cohesion protein DCC1 [Pelodiscus sinensis]	-	-	-	-	-	-	-	--
LOC102462549	247	222	196	344	547	543	4.355	3.718	2.877	6.851	8.667	10.630	3.65	8.716	1.25576973246116	0.000136253353981699	0.00795291161758645	mcm4	PREDICTED: DNA replication licensing factor mcm4 [Pelodiscus sinensis]	Cellular Processes;Genetic Information Processing	Cell growth and death;Replication and repair	ko04110//Cell cycle;ko03030//DNA replication	K02212;K02212	GO:0031981//nuclear lumen;GO:0043234//protein complex	GO:0003678//DNA helicase activity;GO:0032550//purine ribonucleoside binding;GO:0043169//cation binding;GO:0043566//structure-specific DNA binding	GO:0009620//response to fungus;GO:0022616//DNA strand elongation;GO:0032508//DNA duplex unwinding;GO:0044772//mitotic cell cycle phase transition;GO:0051320//S phase;GO:0090329//regulation of DNA-dependent DNA replication	--
LOC102461357	64	62	52	131	111	171	0.697	0.641	0.470	1.609	1.084	2.062	0.602666666666667	1.585	1.39505066333274	0.00013684029986609	0.00796663822896487	FANCD2	PREDICTED: Fanconi anemia group D2 protein [Pelodiscus sinensis]	Genetic Information Processing	Replication and repair	ko03460//Fanconi anemia pathway	K10891	GO:0005694//chromosome;GO:0031981//nuclear lumen	GO:0019899//enzyme binding	GO:0006259//DNA metabolic process;GO:0010212//response to ionizing radiation;GO:0033554//cellular response to stress;GO:0042981//regulation of apoptotic process;GO:0044702//single organism reproductive process;GO:0070192//chromosome organization involved in meiotic cell cycle	--
LOC102452237	1448	648	1163	440	473	405	23.647	10.045	15.758	8.106	6.931	7.326	16.4833333333333	7.45433333333333	-1.1448567820518	0.000137280132127334	0.00797175167253263	ARRDC4	PREDICTED: arrestin domain-containing protein 4, partial [Pelodiscus sinensis]	-	-	-	-	GO:0016020//membrane;GO:0043231//intracellular membrane-bounded organelle	GO:0031690//adrenergic receptor binding	GO:0009892//negative regulation of metabolic process;GO:0031398//positive regulation of protein ubiquitination;GO:0031650//regulation of heat generation;GO:0040013//negative regulation of locomotion;GO:0045745//positive regulation of G-protein coupled receptor protein signaling pathway;GO:0060612//adipose tissue development	--
LOC102462029	40	72	42	181	118	167	0.655	1.120	0.571	3.346	1.735	3.031	0.782	2.704	1.78985463897483	0.000139130947391315	0.00805856410631997	CENPC	PREDICTED: centromere protein C [Pelodiscus sinensis]	-	-	-	-	GO:0000779//condensed chromosome, centromeric region;GO:0005737//cytoplasm;GO:0031981//nuclear lumen	GO:0003676//nucleic acid binding	GO:0000087//mitotic M phase;GO:0000278//mitotic cell cycle;GO:0034728//nucleosome organization;GO:0043623//cellular protein complex assembly	--
LOC102454668	47	15	36	95	73	304	4.243	1.286	2.697	9.676	5.914	30.401	2.742	15.3303333333333	2.48308859018105	0.000141397364551493	0.00816894417091241	Prdx2	PREDICTED: peroxiredoxin-2 [Pelodiscus sinensis]	-	-	-	-	GO:0000790//nuclear chromatin;GO:0031988//membrane-bounded vesicle;GO:0044421//extracellular region part;GO:0044429//mitochondrial part;GO:0044439//peroxisomal part	GO:0003723//RNA binding;GO:0004601//peroxidase activity;GO:0046906//tetrapyrrole binding;GO:0046983//protein dimerization activity	GO:0001894//tissue homeostasis;GO:0001909//leukocyte mediated cytotoxicity;GO:0002237//response to molecule of bacterial origin;GO:0002262//myeloid cell homeostasis;GO:0002532//production of molecular mediator involved in inflammatory response;GO:0002832//negative regulation of response to biotic stimulus;GO:0006352//DNA-templated transcription, initiation;GO:0006801//superoxide metabolic process…	--
LOC102461036	739	539	1099	361	278	340	15.114	10.464	18.648	8.329	5.102	7.702	14.742	7.04433333333333	-1.06539718023325	0.000142453874734032	0.00820904046081838	Myo1e	PREDICTED: unconventional myosin-Ie-like [Pelodiscus sinensis]	Human Diseases	Infectious disease: bacterial	ko05130//Pathogenic Escherichia coli infection	K10356	GO:0016459//myosin complex;GO:0030139//endocytic vesicle;GO:0030863//cortical cytoskeleton;GO:0042995//cell projection;GO:0070161//anchoring junction	GO:0003774//motor activity;GO:0003779//actin binding;GO:0005543//phospholipid binding;GO:0016887//ATPase activity;GO:0032550//purine ribonucleoside binding	GO:0002283//neutrophil activation involved in immune response;GO:0002444//myeloid leukocyte mediated immunity;GO:0007155//cell adhesion;GO:0007169//transmembrane receptor protein tyrosine kinase signaling pathway;GO:0008152//metabolic process;GO:0009791//post-embryonic development;GO:0016192//vesicle-mediated transport;GO:0030198//extracellular matrix organization;GO:0030334//regulation of cell m…	--
LOC102453121	862	769	1435	2061	1657	1990	22.781	19.292	31.465	61.448	39.293	58.254	24.5126666666667	52.9983333333333	1.11241955156257	0.000143892952130858	0.00826651607882148	TSN	PREDICTED: translin, partial [Pelodiscus sinensis]	-	-	-	-	-	-	-	--
LOC102449750	325	111	276	85	56	69	15.998	5.187	11.272	4.720	2.473	3.762	10.819	3.65166666666667	-1.5669401734401	0.000145639099762603	0.00832901184930219	TMEM234	PREDICTED: transmembrane protein 234 [Pelodiscus sinensis]	-	-	-	-	GO:0031224//intrinsic component of membrane	-	-	--
LOC102448883	420	286	410	908	538	575	9.872	6.381	7.996	24.077	11.347	14.970	8.083	16.798	1.0553267205975	0.000150448133797983	0.00853934557925544	GTF2H3	PREDICTED: general transcription factor IIH subunit 3 [Pelodiscus sinensis]	Human Diseases;Genetic Information Processing;Genetic Information Processing	Cancer: overview;Transcription;Replication and repair	ko05203//Viral carcinogenesis;ko03022//Basal transcription factors;ko03420//Nucleotide excision repair	K03143;K03143;K03143	-	-	-	--
LOC102448083	2	4	0	74	14	20	0.075	0.142	0.000	3.119	0.469	0.828	0.0723333333333333	1.472	4.34697322433369	0.000153355675154147	0.00866586616901873	IL22	PREDICTED: interleukin-22 [Pelodiscus sinensis]	Environmental Information Processing;Environmental Information Processing;Organismal Systems;Human Diseases	Signaling molecules and interaction;Signal transduction;Immune system;Immune disease	ko04060//Cytokine-cytokine receptor interaction;ko04630//JAK-STAT signaling pathway;ko04659//Th17 cell differentiation;ko05321//Inflammatory bowel disease	K05445;K05445;K05445;K05445	GO:0044421//extracellular region part	GO:0005515//protein binding	GO:0006357//regulation of transcription from RNA polymerase II promoter;GO:0006954//inflammatory response;GO:0031348//negative regulation of defense response;GO:0031960//response to corticosteroid;GO:0042509//regulation of tyrosine phosphorylation of STAT protein	--
MSTRG.198	1239	147	429	90	125	47	25.182	2.836	7.234	2.064	2.280	1.058	11.7506666666667	1.80066666666667	-2.70613956526766	0.00015463297048518	0.00867689689612984	--	-	-	-	-	-	-	-	-	--
LOC102461937	92	92	87	223	157	159	3.119	2.989	2.447	9.370	4.943	6.549	2.85166666666667	6.954	1.28603771307201	0.000157926660172817	0.00875048969251813	CHEK2	PREDICTED: serine/threonine-protein kinase Chk2 isoform X1 [Pelodiscus sinensis]	Human Diseases;Cellular Processes;Cellular Processes;Cellular Processes	Infectious disease: viral;Cell growth and death;Cell growth and death;Cell growth and death	ko05166//Human T-cell leukemia virus 1 infection;ko04218//Cellular senescence;ko04110//Cell cycle;ko04115//p53 signaling pathway	K06641;K06641;K06641;K06641	GO:0016604//nuclear body;GO:0098687//chromosomal region	GO:0004672//protein kinase activity;GO:0019900//kinase binding;GO:0032550//purine ribonucleoside binding;GO:0043169//cation binding;GO:0044389//ubiquitin-like protein ligase binding;GO:0046983//protein dimerization activity	GO:0000280//nuclear division;GO:0000725//recombinational repair;GO:0006355//regulation of transcription, DNA-templated;GO:0006468//protein phosphorylation;GO:0007052//mitotic spindle organization;GO:0007569//cell aging;GO:0009894//regulation of catabolic process;GO:0010212//response to ionizing radiation;GO:0012501//programmed cell death;GO:0030163//protein catabolic process;GO:0031647//regulatio…	--
LOC102446286	934	1073	854	452	430	330	28.403	30.975	21.547	15.507	11.733	11.116	26.975	12.7853333333333	-1.0771331853615	0.000158168395250466	0.00875048969251813	CCNL1	PREDICTED: cyclin-L1 [Pelodiscus sinensis]	-	-	-	-	GO:0016604//nuclear body;GO:0043234//protein complex	GO:0003676//nucleic acid binding;GO:0003678//DNA helicase activity;GO:0019900//kinase binding;GO:0032550//purine ribonucleoside binding	GO:0006259//DNA metabolic process;GO:0010468//regulation of gene expression;GO:0016310//phosphorylation;GO:0032392//DNA geometric change;GO:0033554//cellular response to stress;GO:0034645//cellular macromolecule biosynthetic process;GO:0051726//regulation of cell cycle	--
LOC102463601	103	60	61	157	140	183	1.717	0.950	0.844	2.953	2.095	3.380	1.17033333333333	2.80933333333333	1.26330831793655	0.000158269433459334	0.00875048969251813	DTL	PREDICTED: denticleless protein homolog [Pelodiscus sinensis]	-	-	-	-	GO:0005815//microtubule organizing center;GO:0031981//nuclear lumen;GO:0080008//Cul4-RING E3 ubiquitin ligase complex	GO:0005488//binding;GO:0019787//ubiquitin-like protein transferase activity	GO:0000077//DNA damage checkpoint;GO:0006301//postreplication repair;GO:0009416//response to light stimulus;GO:0016567//protein ubiquitination;GO:0019941//modification-dependent protein catabolic process	--
LOC102452522	135	175	104	687	213	477	1.880	2.314	1.202	10.795	2.662	7.359	1.79866666666667	6.93866666666667	1.94773061376953	0.000158418367727842	0.00875048969251813	cdc45	PREDICTED: cell division control protein 45 homolog [Pelodiscus sinensis]	Cellular Processes	Cell growth and death	ko04110//Cell cycle	K06628	-	-	-	--
LOC106732614	0	0	0	1	22	42	0.000	0.000	0.000	0.140	2.445	5.763	0.001	2.78266666666667	11.4422523844387	0.000159452645691568	0.00878618994398281	-	-	-	-	-	-	-	-	-	-
LOC102447170	45	113	53	262	195	295	0.541	1.294	0.567	3.556	2.105	3.931	0.800666666666667	3.19733333333333	1.99759550770859	0.000162660036186038	0.00894116951336214	MIS18BP1	PREDICTED: mis18-binding protein 1 isoform X1 [Pelodiscus sinensis]	-	-	-	-	GO:0043229//intracellular organelle	GO:0005488//binding	GO:0006996//organelle organization	MYB
LOC102451690	58	225	252	2347	518	476	0.901	3.341	3.271	41.454	7.272	8.258	2.50433333333333	18.9946666666667	2.92309588802231	0.000165887034507705	0.00909647377844068	mfsd2ab	PREDICTED: sodium-dependent lysophosphatidylcholine symporter 1-B-like isoform X1 [Pelodiscus sinensis]	-	-	-	-	GO:0016020//membrane;GO:0044464//cell part	-	GO:0006869//lipid transport	--
LOC102449276	183	195	143	382	291	459	4.354	4.404	2.823	10.254	6.213	12.097	3.86033333333333	9.52133333333333	1.30243819033546	0.000167093295154856	0.00914048757336236	RAD1	PREDICTED: cell cycle checkpoint protein RAD1 [Pelodiscus sinensis]	Cellular Processes	Cell growth and death	ko04218//Cellular senescence	K02830	-	-	-	--
LOC102456672	4282	1322	8514	741	1286	533	194.307	56.946	320.542	37.933	52.361	26.790	190.598333333333	39.028	-2.28795406530954	0.00016767217607339	0.00915005246152785	-	-	-	-	-	-	-	-	-	-
LOC112543617	28	26	27	58	142	74	2.862	2.570	2.311	6.750	13.056	8.349	2.581	9.385	1.86242660362427	0.000172450505260904	0.00936567528211915	IGKV3-20	Ig kappa chain V-IV region B17 [Chelonia mydas]	-	-	-	-	-	-	-	--
LOC112543618	28	26	27	58	142	74	2.862	2.570	2.311	6.750	13.056	8.349	2.581	9.385	1.86242660362427	0.000172450505260904	0.00936567528211915	IGKV3-20	Ig kappa chain V-IV region B17 [Chelonia mydas]	-	-	-	-	-	-	-	--
LOC102443964	1166	1792	2591	765	650	473	18.453	27.441	35.149	13.537	9.117	8.241	27.0143333333333	10.2983333333333	-1.39131420648558	0.000178618206306311	0.00967743186176798	--	PREDICTED: mucin-2-like [Pelodiscus sinensis]	-	-	-	-	-	-	GO:0006464//cellular protein modification process	--
LOC112543624	93	93	111	142	316	527	13.356	12.631	13.234	23.004	40.719	83.849	13.0736666666667	49.1906666666667	1.91172078859897	0.000186101083859107	0.0100348363003743	IGKV4-1	Ig kappa chain V-IV region B17 [Chelonia mydas]	-	-	-	-	GO:0016020//membrane;GO:0044421//extracellular region part	GO:0005488//binding	GO:0002431//Fc receptor mediated stimulatory signaling pathway;GO:0006897//endocytosis;GO:0006952//defense response;GO:0006956//complement activation;GO:0038093//Fc receptor signaling pathway	--
LOC102453331	158	121	75	746	154	498	1.990	1.447	0.784	10.601	1.741	6.948	1.407	6.43	2.19219640897878	0.000186992198196855	0.0100589366094161	WDHD1	PREDICTED: WD repeat and HMG-box DNA-binding protein 1 [Pelodiscus sinensis]	-	-	-	-	GO:0031981//nuclear lumen;GO:0098687//chromosomal region	GO:0003676//nucleic acid binding;GO:0019899//enzyme binding	GO:0010467//gene expression;GO:0033043//regulation of organelle organization;GO:0070827//chromatin maintenance	HMG
LOC102458681	9	1	9	30	32	48	1.307	0.138	1.084	4.914	4.169	7.720	0.843	5.601	2.73207989200528	0.000193915636045172	0.0103380301654311	IGLV3-25	Ig lambda chain V-IV region Bau [Chelonia mydas]	-	-	-	-	GO:0016020//membrane;GO:0031988//membrane-bounded vesicle;GO:0044421//extracellular region part	GO:0005488//binding	GO:0002431//Fc receptor mediated stimulatory signaling pathway;GO:0006897//endocytosis;GO:0006952//defense response;GO:0006956//complement activation;GO:0038093//Fc receptor signaling pathway	--
LOC102457620	130	114	60	469	178	306	2.128	1.771	0.815	8.660	2.614	5.547	1.57133333333333	5.607	1.83523981193731	0.000194130113321804	0.0103380301654311	Foxm1	PREDICTED: forkhead box protein M1 [Pelodiscus sinensis]	Cellular Processes	Cell growth and death	ko04218//Cellular senescence	K09406	-	-	-	Fork head
LOC102446900	50	115	99	8	25	8	1.141	2.492	1.875	0.206	0.512	0.202	1.836	0.306666666666667	-2.58182279319059	0.00019932060157592	0.0104977061950927	Trim27	PREDICTED: zinc finger protein RFP-like [Pelodiscus sinensis]	-	-	-	-	-	-	-	--
LOC102443613	244	229	286	70	121	86	10.911	9.721	10.611	3.531	4.855	4.260	10.4143333333333	4.21533333333333	-1.30485186526128	0.000203354191768985	0.0106039815822374	tpp1	PREDICTED: LOW QUALITY PROTEIN: tripeptidyl-peptidase 1, partial [Pelodiscus sinensis]	Cellular Processes	Transport and catabolism	ko04142//Lysosome	K01279	-	-	-	--
LOC102459246	89	60	132	224	193	169	2.248	1.730	2.792	7.378	5.544	5.205	2.25666666666667	6.04233333333333	1.42091244136774	0.000203368947406165	0.0106039815822374	POC1A	PREDICTED: POC1 centriolar protein homolog A isoform X4 [Pelodiscus sinensis]	-	-	-	-	GO:0005815//microtubule organizing center;GO:0005819//spindle	GO:0005488//binding	GO:0016043//cellular component organization	--
LOC102446877	100	74	93	147	161	180	3.909	2.822	3.350	6.652	5.572	8.336	3.36033333333333	6.85333333333333	1.0282015082849	0.000203679603844804	0.0106039815822374	NDUFAF6	PREDICTED: NADH dehydrogenase (ubiquinone) complex I, assembly factor 6, partial [Pelodiscus sinensis]	Organismal Systems	Environmental adaptation	ko04714//Thermogenesis	K18163	GO:0019866//organelle inner membrane;GO:0043231//intracellular membrane-bounded organelle	GO:0003824//catalytic activity	GO:0008152//metabolic process;GO:0010257//NADH dehydrogenase complex assembly	--
LOC102457698	2400	1139	1222	660	631	427	42.486	19.140	17.948	13.181	10.023	8.373	26.5246666666667	10.5256666666667	-1.33342300851611	0.000207738345278764	0.0107657901728333	KLF10	PREDICTED: Krueppel-like factor 10 [Pelodiscus sinensis]	-	-	-	-	GO:0043231//intracellular membrane-bounded organelle	GO:0000976//transcription regulatory region sequence-specific DNA binding;GO:0001071//nucleic acid binding transcription factor activity;GO:0043169//cation binding	GO:0002763//positive regulation of myeloid leukocyte differentiation;GO:0006355//regulation of transcription, DNA-templated;GO:0007178//transmembrane receptor protein serine/threonine kinase signaling pathway;GO:0008283//cell proliferation;GO:0019827//stem cell population maintenance;GO:0031214//biomineral tissue development;GO:0033554//cellular response to stress;GO:0048511//rhythmic process;GO:…	zf-C2H2
LOC102458751	244	275	200	479	462	456	2.543	2.721	1.730	5.633	4.321	5.265	2.33133333333333	5.073	1.12168386515458	0.000210233238585682	0.0108454490985192	SLF1	PREDICTED: ankyrin repeat domain-containing protein 32 [Pelodiscus sinensis]	-	-	-	-	GO:0005815//microtubule organizing center;GO:0043231//intracellular membrane-bounded organelle	-	-	--
LOC102460544	80	61	94	156	140	133	4.133	2.957	3.851	9.388	6.800	8.291	3.647	8.15966666666667	1.16180001769805	0.000211372503234959	0.0108794388199139	timm9	PREDICTED: mitochondrial import inner membrane translocase subunit Tim9 isoform X1 [Pelodiscus sinensis]	-	-	-	-	GO:0019866//organelle inner membrane;GO:0031970//organelle envelope lumen;GO:0044429//mitochondrial part	GO:0008320//protein transmembrane transporter activity;GO:0046914//transition metal ion binding;GO:0046983//protein dimerization activity	GO:0006605//protein targeting;GO:0006839//mitochondrial transport;GO:0019538//protein metabolic process;GO:0050954//sensory perception of mechanical stimulus	--
LOC112546320	18	24	24	0	2	0	0.780	0.988	0.863	0.000	0.078	0.000	0.877	0.026	-5.07599331430364	0.000212052259128466	0.010889676899053	-	-	-	-	-	-	-	-	-	-
LOC102448682	157	103	110	206	250	394	1.718	1.070	0.999	2.544	2.455	4.777	1.26233333333333	3.25866666666667	1.36818886393432	0.000214938614721127	0.0109880695430911	GPAM	PREDICTED: LOW QUALITY PROTEIN: glycerol-3-phosphate acyltransferase 1, mitochondrial [Pelodiscus sinensis]	Metabolism;Metabolism;Metabolism	Global and overview maps;Lipid metabolism;Lipid metabolism	ko01100//Metabolic pathways;ko00564//Glycerophospholipid metabolism;ko00561//Glycerolipid metabolism	K00629;K00629;K00629	GO:0019866//organelle inner membrane;GO:0031224//intrinsic component of membrane;GO:0031966//mitochondrial membrane	GO:0008374//O-acyltransferase activity	GO:0001817//regulation of cytokine production;GO:0002252//immune effector process;GO:0002683//negative regulation of immune system process;GO:0006732//coenzyme metabolic process;GO:0009746//response to hexose;GO:0009991//response to extracellular stimulus;GO:0010038//response to metal ion;GO:0010866//regulation of triglyceride biosynthetic process;GO:0032787//monocarboxylic acid metabolic process…	--
LOC102463767	351	260	473	146	169	111	10.151	7.143	11.349	4.785	4.388	3.551	9.54766666666667	4.24133333333333	-1.17063032798844	0.000216344560665968	0.0110102365514656	ZNF251	PREDICTED: zinc finger protein 501-like isoform X1 [Pelodiscus sinensis]	Human Diseases	Infectious disease: viral	ko05168//Herpes simplex virus 1 infection	K09228	-	-	-	zf-C2H2
LOC102454486	164	151	81	622	232	358	2.222	1.942	0.911	9.508	2.821	5.373	1.69166666666667	5.90066666666667	1.80243264007735	0.000219307219528123	0.0111359878938417	KIF23	PREDICTED: kinesin-like protein KIF23 [Pelodiscus sinensis]	Human Diseases	Cancer: overview	ko05206//MicroRNAs in cancer	K17387	-	-	-	--
LOC102444376	78	105	95	213	194	174	1.212	1.549	1.225	3.735	2.706	2.996	1.32866666666667	3.14566666666667	1.24338659294894	0.000220494654359866	0.0111712358776015	ERI2	PREDICTED: ERI1 exoribonuclease 2 isoform X1 [Pelodiscus sinensis]	-	-	-	-	-	-	-	--
LOC102449082	97	40	16	700	149	136	4.037	1.580	0.553	32.867	5.564	6.270	2.05666666666667	14.9003333333333	2.85696471161709	0.000225594445144	0.0113693743471448	--	PREDICTED: C-X-C motif chemokine 11 [Pelodiscus sinensis]	Environmental Information Processing;Organismal Systems;Organismal Systems;Environmental Information Processing	Signaling molecules and interaction;Immune system;Immune system;Signaling molecules and interaction	ko04060//Cytokine-cytokine receptor interaction;ko04062//Chemokine signaling pathway;ko04620//Toll-like receptor signaling pathway;ko04061//Viral protein interaction with cytokine and cytokine receptor	K12672;K12672;K12672;K12672	-	-	-	--
LOC102444222	105	96	42	244	190	255	1.207	1.047	0.400	3.163	1.959	3.246	0.884666666666667	2.78933333333333	1.65671448087675	0.000225911531603089	0.0113693743471448	POP1	PREDICTED: LOW QUALITY PROTEIN: ribonucleases P/MRP protein subunit POP1 [Pelodiscus sinensis]	Genetic Information Processing;Genetic Information Processing	Translation;Translation	ko03013//Nucleocytoplasmic transport;ko03008//Ribosome biogenesis in eukaryotes	K01164;K01164	-	-	-	--
LOC102456852	1512	800	1313	351	584	276	11.428	5.737	8.231	2.993	3.961	2.311	8.46533333333333	3.08833333333333	-1.4547384016715	0.000227733801785373	0.0114356705300074	SH3PXD2B	PREDICTED: SH3 and PX domain-containing protein 2B isoform X2 [Pelodiscus sinensis]	-	-	-	-	GO:0015629//actin cytoskeleton	GO:0019904//protein domain specific binding;GO:0050664//oxidoreductase activity, acting on NAD(P)H, oxygen as acceptor;GO:1902936//phosphatidylinositol bisphosphate binding	GO:0001501//skeletal system development;GO:0006461//protein complex assembly;GO:0007423//sensory organ development;GO:0022411//cellular component disassembly;GO:0034613//cellular protein localization;GO:0044710//single-organism metabolic process;GO:0045597//positive regulation of cell differentiation;GO:0061448//connective tissue development;GO:0072593//reactive oxygen species metabolic process	--
LOC102451707	3134	1493	2871	1143	1140	843	129.306	58.474	98.279	53.202	42.203	38.526	95.353	44.6436666666667	-1.09482280614531	0.000233276943917197	0.0116300094570711	IGBP1	PREDICTED: immunoglobulin-binding protein 1 [Pelodiscus sinensis]	Cellular Processes;Cellular Processes	Transport and catabolism;Transport and catabolism	ko04140//Autophagy - animal;ko04136//Autophagy - other	K17606;K17606	-	-	-	--
LOC106732635	1	3	4	22	21	20	0.055	0.158	0.184	1.373	1.042	1.225	0.132333333333333	1.21333333333333	3.1967275379431	0.000233658069632505	0.0116300094570711	-	-	-	-	-	-	-	-	-	-
LOC102459038	606	1153	857	3165	1319	3778	5.845	10.556	6.857	34.441	11.418	40.356	7.75266666666667	28.7383333333333	1.89021185446189	0.000237178014148138	0.0117669423390387	SEC24D	PREDICTED: protein transport protein Sec24D [Pelodiscus sinensis]	Human Diseases;Genetic Information Processing	Infectious disease: bacterial;Folding, sorting and degradation	ko05130//Pathogenic Escherichia coli infection;ko04141//Protein processing in endoplasmic reticulum	K14007;K14007	GO:0030120//vesicle coat;GO:0030658//transport vesicle membrane	GO:0046914//transition metal ion binding	GO:0002478//antigen processing and presentation of exogenous peptide antigen;GO:0006461//protein complex assembly;GO:0006487//protein N-linked glycosylation;GO:0009887//organ morphogenesis;GO:0015031//protein transport;GO:0016482//cytoplasmic transport;GO:0030198//extracellular matrix organization;GO:0043009//chordate embryonic development;GO:0048598//embryonic morphogenesis	--
LOC102446637	74	124	106	254	214	234	0.577	0.942	0.691	2.294	1.532	2.074	0.736666666666667	1.96666666666667	1.41666858485777	0.000237448344104768	0.0117669423390387	KIF18A	PREDICTED: kinesin-like protein KIF18A isoform X1 [Pelodiscus sinensis]	-	-	-	-	-	-	-	--
LOC102458754	131	132	46	389	218	472	3.898	3.728	1.136	13.057	5.820	15.555	2.92066666666667	11.4773333333333	1.97441786323367	0.000239885702003046	0.0118101988983978	--	PREDICTED: C-type lectin domain family 2 member B-like [Pelodiscus sinensis]	-	-	-	-	-	-	-	--
LOC102462252	44	49	31	163	68	165	3.634	3.841	2.124	15.186	5.039	15.093	3.19966666666667	11.7726666666667	1.8794476254771	0.000245037425082126	0.0120244666184841	UBE2C	PREDICTED: ubiquitin-conjugating enzyme E2 C-like [Pelodiscus sinensis]	Genetic Information Processing	Folding, sorting and degradation	ko04120//Ubiquitin mediated proteolysis	K06688	-	-	-	--
LOC102462374	139	96	94	280	165	219	1.341	0.879	0.752	3.047	1.428	2.340	0.990666666666666	2.27166666666667	1.19727954115398	0.000245299756159299	0.0120244666184841	PLK4	PREDICTED: serine/threonine-protein kinase PLK4 [Pelodiscus sinensis]	Environmental Information Processing	Signal transduction	ko04068//FoxO signaling pathway	K08863	GO:0000803//sex chromosome;GO:0005815//microtubule organizing center;GO:0032155//cell division site part;GO:0043231//intracellular membrane-bounded organelle;GO:0044444//cytoplasmic part	GO:0004672//protein kinase activity;GO:0005515//protein binding;GO:0032550//purine ribonucleoside binding	GO:0006464//cellular protein modification process;GO:0006796//phosphate-containing compound metabolic process;GO:0010825//positive regulation of centrosome duplication;GO:0044772//mitotic cell cycle phase transition;GO:0060706//cell differentiation involved in embryonic placenta development;GO:0098534//centriole assembly	--
MSTRG.26632	3	2	7	27	21	25	0.164	0.104	0.318	1.666	1.030	1.514	0.195333333333333	1.40333333333333	2.84484766353151	0.000246710636844735	0.0120675071114962	--	ORF2 [Acanthochelys spixii]	Genetic Information Processing;Genetic Information Processing	Translation;Translation	ko03013//Nucleocytoplasmic transport;ko03008//Ribosome biogenesis in eukaryotes	K14530;K14530	-	-	-	--
LOC102450885	407	224	830	136	149	116	4.423	2.374	7.398	1.695	1.497	1.404	4.73166666666667	1.532	-1.62693214596564	0.000249736065363466	0.0121629519834117	Aars2	PREDICTED: alanine--tRNA ligase, mitochondrial isoform X1 [Pelodiscus sinensis]	Genetic Information Processing	Translation	ko00970//Aminoacyl-tRNA biosynthesis	K01872	GO:0043231//intracellular membrane-bounded organelle	GO:0003676//nucleic acid binding;GO:0004812//aminoacyl-tRNA ligase activity;GO:0032550//purine ribonucleoside binding;GO:0046914//transition metal ion binding	GO:0000959//mitochondrial RNA metabolic process;GO:0006418//tRNA aminoacylation for protein translation;GO:0043623//cellular protein complex assembly	--
LOC102460220	17277	17240	32007	8987	7727	10233	67.043	63.507	103.051	39.344	26.905	43.986	77.867	36.745	-1.08346409273598	0.000255342874725147	0.0123164825911705	-	-	-	-	-	-	-	-	-	-
LOC102457926	3236	5266	12882	1784	1376	265	67.584	104.400	223.216	42.033	25.785	6.130	131.733333333333	24.6493333333333	-2.4179999131347	0.000255607666262646	0.0123164825911705	SLC1A1	PREDICTED: excitatory amino acid transporter 3 [Pelodiscus sinensis]	Organismal Systems;Organismal Systems;Organismal Systems	Nervous system;Digestive system;Nervous system	ko04724//Glutamatergic synapse;ko04974//Protein digestion and absorption;ko04721//Synaptic vesicle cycle	K05612;K05612;K05612	GO:0005886//plasma membrane;GO:0016021//integral component of membrane;GO:0031988//membrane-bounded vesicle;GO:0044421//extracellular region part	GO:0000099//sulfur amino acid transmembrane transporter activity;GO:0005283//sodium:amino acid symporter activity;GO:0005313//L-glutamate transmembrane transporter activity;GO:0016597//amino acid binding	GO:0000101//sulfur amino acid transport;GO:0001505//regulation of neurotransmitter levels;GO:0003333//amino acid transmembrane transport;GO:0006536//glutamate metabolic process;GO:0006814//sodium ion transport;GO:0007267//cell-cell signaling;GO:0007399//nervous system development;GO:0008652//cellular amino acid biosynthetic process;GO:0009628//response to abiotic stimulus;GO:0015813//L-glutamate …	--
LOC102459529	1877	1224	1415	4130	1847	3244	140.082	86.355	88.673	347.367	124.258	267.056	105.036666666667	246.227	1.22909593087894	0.000262473811335357	0.0125937381468471	ATP5PD	PREDICTED: ATP synthase subunit d, mitochondrial [Pelodiscus sinensis]	Metabolism;Human Diseases;Human Diseases;Organismal Systems;Human Diseases;Metabolism	Global and overview maps;Neurodegenerative disease;Neurodegenerative disease;Environmental adaptation;Neurodegenerative disease;Energy metabolism	ko01100//Metabolic pathways;ko05010//Alzheimer disease;ko05016//Huntington disease;ko04714//Thermogenesis;ko05012//Parkinson disease;ko00190//Oxidative phosphorylation	K02138;K02138;K02138;K02138;K02138;K02138	GO:0019866//organelle inner membrane;GO:0031981//nuclear lumen;GO:0031988//membrane-bounded vesicle;GO:0044455//mitochondrial membrane part;GO:0045263//proton-transporting ATP synthase complex, coupling factor F(o)	GO:0015077//monovalent inorganic cation transmembrane transporter activity;GO:0017111//nucleoside-triphosphatase activity	GO:0006754//ATP biosynthetic process;GO:0006818//hydrogen transport;GO:0006839//mitochondrial transport;GO:0022900//electron transport chain	--
LOC102454033	781	635	798	343	325	157	9.636	7.437	8.169	4.774	3.598	2.146	8.414	3.506	-1.26296582200925	0.00026347082232389	0.012606855473912	pps	PREDICTED: putative phosphoenolpyruvate synthase [Pelodiscus sinensis]	-	-	-	-	-	-	-	--
LOC102457399	161	138	203	512	263	281	3.767	3.065	3.941	13.516	5.522	7.283	3.591	8.77366666666667	1.2887942428369	0.000265412418887579	0.012606855473912	NDC1	PREDICTED: nucleoporin NDC1 [Pelodiscus sinensis]	Genetic Information Processing	Translation	ko03013//Nucleocytoplasmic transport	K14315	GO:0031090//organelle membrane;GO:0043231//intracellular membrane-bounded organelle;GO:0046930//pore complex	GO:0005198//structural molecule activity	GO:0006999//nuclear pore organization;GO:0008104//protein localization;GO:0048232//male gamete generation;GO:0050658//RNA transport;GO:0070192//chromosome organization involved in meiotic cell cycle	--
MSTRG.12539	145	0	117	3	1	0	1.825	0.000	1.308	0.039	0.010	0.000	1.04433333333333	0.0163333333333333	-5.99861921025584	0.000266094808945861	0.012606855473912	--	-	-	-	-	-	-	-	-	--
LOC102458184	126	174	94	491	221	423	3.092	4.054	1.914	13.594	4.867	11.499	3.02	9.98666666666667	1.72545466841252	0.000266643872124513	0.012606855473912	NUF2	PREDICTED: kinetochore protein Nuf2 [Pelodiscus sinensis]	-	-	-	-	GO:0000776//kinetochore;GO:0043231//intracellular membrane-bounded organelle;GO:0044430//cytoskeletal part;GO:0044444//cytoplasmic part	GO:0005488//binding	GO:0000087//mitotic M phase;GO:0000278//mitotic cell cycle;GO:0000280//nuclear division;GO:0034453//microtubule anchoring;GO:0035556//intracellular signal transduction	--
MSTRG.23408	88	69	76	34	17	21	10.773	8.102	7.905	4.658	1.867	2.885	8.92666666666667	3.13666666666667	-1.50888933259577	0.000268129178581981	0.0126506698069711	TRIM27	zinc finger protein RFP-like [Pelodiscus sinensis]	-	-	-	-	-	-	-	--
LOC102460883	913	588	691	230	364	304	6.877	4.204	4.318	1.954	2.460	2.536	5.133	2.31666666666667	-1.14775178343349	0.000273557208657348	0.0128799378471164	PLCB1	PREDICTED: 1-phosphatidylinositol 4,5-bisphosphate phosphodiesterase beta-1 [Pelodiscus sinensis]	Metabolism;Human Diseases;Environmental Information Processing;Human Diseases;Environmental Information Processing;Human Diseases;Human Diseases;Environmental Information Processing;Human Diseases;Human Diseases;Organismal Systems;Organismal Systems;Environmental Information Processing;Organismal Systems;Organismal Systems;Environmental Information Processing;Organismal Systems;Human Diseases;Org…	Global and overview maps;Cancer: overview;Signal transduction;Neurodegenerative disease;Signal transduction;Infectious disease: bacterial;Neurodegenerative disease;Signal transduction;Infectious disease: viral;Infectious disease: parasitic;Immune system;Immune system;Signal transduction;Endocrine system;Circulatory system;Signal transduction;Immune system;Infectious disease: parasitic;Circulatory…	ko01100//Metabolic pathways;ko05200//Pathways in cancer;ko04020//Calcium signaling pathway;ko05010//Alzheimer disease;ko04072//Phospholipase D signaling pathway;ko05131//Shigellosis;ko05016//Huntington disease;ko04015//Rap1 signaling pathway;ko05163//Human cytomegalovirus infection;ko05146//Amoebiasis;ko04621//NOD-like receptor signaling pathway;ko04062//Chemokine signaling pathway;ko04022//cGMP-…	K05858;K05858;K05858;K05858;K05858;K05858;K05858;K05858;K05858;K05858;K05858;K05858;K05858;K05858;K05858;K05858;K05858;K05858;K05858;K05858;K05858;K05858;K05858;K05858;K05858;K05858;K05858;K05858;K05858;K05858;K05858;K05858;K05858;K05858;K05858;K05858;K05858;K05858;K05858;K05858;K05858;K05858;K05858;K05858;K05858;K05858;K05858;K05858;K05858;K05858;K05858;K05858;K05858;K05858;K05858;K05858	GO:0000785//chromatin;GO:0016604//nuclear body;GO:0031090//organelle membrane;GO:0031988//membrane-bounded vesicle;GO:0044444//cytoplasmic part	GO:0004629//phospholipase C activity;GO:0008047//enzyme activator activity;GO:0046872//metal ion binding;GO:0046983//protein dimerization activity;GO:0060089//molecular transducer activity;GO:1902936//phosphatidylinositol bisphosphate binding	GO:0001819//positive regulation of cytokine production;GO:0002573//myeloid leukocyte differentiation;GO:0002692//negative regulation of cellular extravasation;GO:0003006//developmental process involved in reproduction;GO:0006355//regulation of transcription, DNA-templated;GO:0006396//RNA processing;GO:0006650//glycerophospholipid metabolic process;GO:0007169//transmembrane receptor protein tyrosi…	--
LOC102455551	19	20	35	4	2	1	0.405	0.382	0.619	0.101	0.040	0.025	0.468666666666667	0.0553333333333333	-3.08234144772561	0.000283923191951119	0.0133126470561428	SLC16A12	PREDICTED: monocarboxylate transporter 12 isoform X1 [Pelodiscus sinensis]	-	-	-	-	-	-	-	--
LOC102456815	43	16	22	92	55	95	2.985	1.054	1.267	7.205	3.426	7.305	1.76866666666667	5.97866666666667	1.75716160257673	0.000287864979765666	0.0134695830511426	-	-	-	-	-	-	-	-	-	-
LOC102457644	120	87	111	30	46	35	2.868	1.974	2.201	0.809	0.987	0.927	2.34766666666667	0.907666666666667	-1.37099310034554	0.000288973952520761	0.0134935940262633	Timeless	PREDICTED: protein timeless homolog, partial [Pelodiscus sinensis]	-	-	-	-	GO:0000785//chromatin;GO:0005856//cytoskeleton;GO:0043231//intracellular membrane-bounded organelle	GO:0046983//protein dimerization activity	GO:0000280//nuclear division;GO:0006357//regulation of transcription from RNA polymerase II promoter;GO:0008283//cell proliferation;GO:0009628//response to abiotic stimulus;GO:0022402//cell cycle process;GO:0030323//respiratory tube development;GO:0033554//cellular response to stress;GO:0042752//regulation of circadian rhythm;GO:0048754//branching morphogenesis of an epithelial tube	--
LOC102457284	120	68	88	240	134	196	5.641	3.034	3.432	12.728	5.652	10.206	4.03566666666667	9.52866666666667	1.23946733660128	0.000290699686487766	0.0135184308005923	haus8	PREDICTED: HAUS augmin-like complex subunit 8 [Pelodiscus sinensis]	-	-	-	-	GO:0005815//microtubule organizing center;GO:0005875//microtubule associated complex	-	GO:0006461//protein complex assembly;GO:0031023//microtubule organizing center organization	--
LOC102455725	6	25	10	62	56	104	0.828	3.273	1.144	9.647	6.930	15.889	1.74833333333333	10.822	2.62991496923898	0.000291320893792938	0.013519557954362	IGKV4-1	Ig kappa chain V-IV region [Chelonia mydas]	-	-	-	-	GO:0016020//membrane;GO:0044421//extracellular region part	GO:0005488//binding	GO:0002431//Fc receptor mediated stimulatory signaling pathway;GO:0006897//endocytosis;GO:0006952//defense response;GO:0006956//complement activation;GO:0038093//Fc receptor signaling pathway	--
LOC102443505	107	66	92	190	143	145	1.948	1.141	1.390	3.866	2.322	2.924	1.493	3.03733333333333	1.02459108085241	0.000304380717073044	0.0140299729477726	ORC1	PREDICTED: origin recognition complex subunit 1 isoform X1 [Pelodiscus sinensis]	Cellular Processes	Cell growth and death	ko04110//Cell cycle	K02603	GO:0000808//origin recognition complex;GO:0016020//membrane;GO:0031981//nuclear lumen;GO:0044444//cytoplasmic part	GO:0003676//nucleic acid binding;GO:0036094//small molecule binding	GO:0006259//DNA metabolic process;GO:0006357//regulation of transcription from RNA polymerase II promoter;GO:0008284//positive regulation of cell proliferation;GO:0009620//response to fungus;GO:0009792//embryo development ending in birth or egg hatching;GO:0022402//cell cycle process;GO:0045787//positive regulation of cell cycle;GO:0051320//S phase	--
MSTRG.44	0	0	0	14	4	19	0.000	0.000	0.000	1.050	0.239	1.400	0.001	0.896333333333333	9.80789153915172	0.00030755757099561	0.014128308945918	--	PREDICTED: RNA-directed DNA polymerase from mobile element jockey-like [Nanorana parkeri]	Genetic Information Processing;Genetic Information Processing	Translation;Translation	ko03013//Nucleocytoplasmic transport;ko03008//Ribosome biogenesis in eukaryotes	K14530;K14530	-	-	-	--
LOC102448563	171	166	166	81	73	57	2.291	2.037	1.849	1.206	0.822	0.867	2.059	0.965	-1.09334298247681	0.000311158798092704	0.0142648042518329	CNTN1	PREDICTED: contactin-1 isoform X1 [Pelodiscus sinensis]	Environmental Information Processing	Signaling molecules and interaction	ko04514//Cell adhesion molecules	K06759	GO:0031224//intrinsic component of membrane;GO:0031988//membrane-bounded vesicle;GO:0044464//cell part;GO:0098589//membrane region	GO:0005515//protein binding	GO:0001934//positive regulation of protein phosphorylation;GO:0002028//regulation of sodium ion transport;GO:0007166//cell surface receptor signaling pathway;GO:0010467//gene expression;GO:0010975//regulation of neuron projection development;GO:0022610//biological adhesion;GO:0097485//neuron projection guidance	--
LOC102455647	103	49	44	226	115	183	2.163	0.982	0.750	5.338	2.197	4.194	1.29833333333333	3.90966666666667	1.59038478281933	0.000314736318950741	0.01437063188564	BORA	PREDICTED: protein aurora borealis isoform X1 [Pelodiscus sinensis]	-	-	-	-	GO:0005819//spindle;GO:0044444//cytoplasmic part	GO:0019900//kinase binding	GO:0000280//nuclear division;GO:0007052//mitotic spindle organization;GO:0007346//regulation of mitotic cell cycle;GO:0008104//protein localization	--
LOC102461259	652	102	149	59	55	22	43.144	6.407	8.180	4.404	3.266	1.612	19.2436666666667	3.094	-2.63683861289551	0.000315705820059432	0.0143858947824667	MS4A12	PREDICTED: membrane-spanning 4-domains subfamily A member 12-like [Pelodiscus sinensis]	-	-	-	-	-	GO:0005488//binding	-	--
LOC102446365	315	272	248	622	378	521	8.080	6.623	5.278	17.999	8.700	14.802	6.66033333333333	13.8336666666667	1.05451731149424	0.000320534610157425	0.0145182946324704	EME1	PREDICTED: crossover junction endonuclease EME1 [Pelodiscus sinensis]	Genetic Information Processing;Genetic Information Processing	Replication and repair;Replication and repair	ko03460//Fanconi anemia pathway;ko03440//Homologous recombination	K10882;K10882	GO:0000790//nuclear chromatin	GO:0005488//binding;GO:0016788//hydrolase activity, acting on ester bonds	GO:0072423//response to DNA damage checkpoint signaling;GO:0090304//nucleic acid metabolic process	--
LOC102446043	875	1854	3382	8396	3200	12465	22.187	47.268	75.210	253.493	77.389	355.367	48.2216666666667	228.749666666667	2.2460162208862	0.000323856285628955	0.0145868927382739	CNDP2	PREDICTED: cytosolic non-specific dipeptidase isoform X1 [Pelodiscus sinensis]	Metabolism;Metabolism;Metabolism;Metabolism	Global and overview maps;Amino acid metabolism;Metabolism of other amino acids;Amino acid metabolism	ko01100//Metabolic pathways;ko00330//Arginine and proline metabolism;ko00410//beta-Alanine metabolism;ko00340//Histidine metabolism	K08660;K08660;K08660;K08660	GO:0031988//membrane-bounded vesicle;GO:0044444//cytoplasmic part	GO:0008238//exopeptidase activity;GO:0043169//cation binding	GO:0006749//glutathione metabolic process;GO:0019538//protein metabolic process;GO:0044272//sulfur compound biosynthetic process;GO:0044710//single-organism metabolic process	--
LOC102447367	5809	5926	6632	12596	7838	15546	80.441	77.898	76.196	196.776	97.388	238.452	78.1783333333333	177.538666666667	1.18329253405081	0.000325617415972861	0.0146314635308282	Got2	PREDICTED: aspartate aminotransferase, mitochondrial, partial [Pelodiscus sinensis]	Metabolism;Metabolism;Metabolism;Metabolism;Metabolism;Metabolism;Organismal Systems;Metabolism;Metabolism;Metabolism;Metabolism;Metabolism	Global and overview maps;Global and overview maps;Amino acid metabolism;Global and overview maps;Amino acid metabolism;Amino acid metabolism;Digestive system;Amino acid metabolism;Amino acid metabolism;Amino acid metabolism;Amino acid metabolism;Global and overview maps	ko01100//Metabolic pathways;ko01200//Carbon metabolism;ko00270//Cysteine and methionine metabolism;ko01230//Biosynthesis of amino acids;ko00330//Arginine and proline metabolism;ko00250//Alanine, aspartate and glutamate metabolism;ko04975//Fat digestion and absorption;ko00350//Tyrosine metabolism;ko00360//Phenylalanine metabolism;ko00220//Arginine biosynthesis;ko00400//Phenylalanine, tyrosine and …	K14455;K14455;K14455;K14455;K14455;K14455;K14455;K14455;K14455;K14455;K14455;K14455	GO:0019866//organelle inner membrane;GO:0031988//membrane-bounded vesicle;GO:0032991//macromolecular complex;GO:0044429//mitochondrial part;GO:0097458//neuron part	GO:0003723//RNA binding;GO:0008289//lipid binding;GO:0031406//carboxylic acid binding;GO:0036137//kynurenine aminotransferase activity;GO:0046983//protein dimerization activity;GO:0070546//L-phenylalanine aminotransferase activity	GO:0006006//glucose metabolic process;GO:0006103//2-oxoglutarate metabolic process;GO:0006531//aspartate metabolic process;GO:0006869//lipid transport;GO:0009064//glutamine family amino acid metabolic process;GO:0019471//4-hydroxyproline metabolic process;GO:0044267//cellular protein metabolic process;GO:0051704//multi-organism process;GO:0070189//kynurenine metabolic process;GO:0097305//response…	--
LOC102449577	15	24	11	111	34	80	0.539	0.806	0.324	4.494	1.102	3.126	0.556333333333333	2.90733333333333	2.38567503571901	0.000330243012502073	0.0147806590990799	OSBPL1A	PREDICTED: oxysterol-binding protein-related protein 1-like [Pelodiscus sinensis]	-	-	-	-	GO:0005768//endosome;GO:0005774//vacuolar membrane;GO:0031981//nuclear lumen;GO:0031988//membrane-bounded vesicle	GO:0032934//sterol binding	GO:0002478//antigen processing and presentation of exogenous peptide antigen;GO:0016125//sterol metabolic process;GO:0044765//single-organism transport	--
LOC102460353	113	136	62	380	197	309	1.462	1.670	0.666	5.547	2.287	4.429	1.266	4.08766666666667	1.69100015013107	0.000338348519217944	0.0151135678791495	ERCC6L	PREDICTED: DNA excision repair protein ERCC-6-like, partial [Pelodiscus sinensis]	-	-	-	-	GO:0000776//kinetochore;GO:0005815//microtubule organizing center;GO:0016020//membrane;GO:0031981//nuclear lumen;GO:0044444//cytoplasmic part	GO:0003676//nucleic acid binding;GO:0017111//nucleoside-triphosphatase activity;GO:0032550//purine ribonucleoside binding	GO:0000087//mitotic M phase;GO:0000278//mitotic cell cycle;GO:0000280//nuclear division;GO:0008152//metabolic process;GO:0035556//intracellular signal transduction	--
LOC102453459	55	55	31	167	85	143	1.477	1.402	0.691	5.058	2.048	4.253	1.19	3.78633333333333	1.66983985208267	0.000346037429189758	0.0154265938166544	E2F2	PREDICTED: transcription factor E2F2 [Pelodiscus sinensis]	Human Diseases;Human Diseases;Human Diseases;Human Diseases;Human Diseases;Cellular Processes;Human Diseases;Human Diseases;Human Diseases;Human Diseases;Human Diseases;Human Diseases;Human Diseases;Cellular Processes;Human Diseases;Human Diseases;Human Diseases;Human Diseases;Human Diseases;Human Diseases;Human Diseases;Human Diseases;Human Diseases	Cancer: overview;Infectious disease: viral;Infectious disease: viral;Infectious disease: viral;Infectious disease: viral;Cell growth and death;Infectious disease: viral;Cancer: specific types;Infectious disease: viral;Cancer: overview;Cancer: specific types;Cancer: specific types;Endocrine and metabolic disease;Cell growth and death;Drug resistance: antineoplastic;Cancer: specific types;Cancer: s…	ko05200//Pathways in cancer;ko05169//Epstein-Barr virus infection;ko05163//Human cytomegalovirus infection;ko05166//Human T-cell leukemia virus 1 infection;ko05167//Kaposi sarcoma-associated herpesvirus infection;ko04218//Cellular senescence;ko05161//Hepatitis B;ko05225//Hepatocellular carcinoma;ko05160//Hepatitis C;ko05206//MicroRNAs in cancer;ko05226//Gastric cancer;ko05224//Breast cancer;ko049…	K09389;K09389;K09389;K09389;K09389;K09389;K09389;K09389;K09389;K09389;K09389;K09389;K09389;K09389;K09389;K09389;K09389;K09389;K09389;K09389;K09389;K09389;K09389	GO:0031981//nuclear lumen;GO:0043234//protein complex	GO:0001071//nucleic acid binding transcription factor activity;GO:0005515//protein binding;GO:0044212//transcription regulatory region DNA binding	GO:0006352//DNA-templated transcription, initiation;GO:0006950//response to stress;GO:0007049//cell cycle;GO:0010468//regulation of gene expression;GO:0051318//G1 phase;GO:0072331//signal transduction by p53 class mediator;GO:1904019//epithelial cell apoptotic process	E2F
LOC102463517	564	619	647	1311	798	1312	7.644	7.964	7.275	20.045	9.704	19.696	7.62766666666667	16.4816666666667	1.11154843521424	0.000348593702313186	0.0154597094117074	pld3	PREDICTED: phospholipase D3-like [Pelodiscus sinensis]	Metabolism;Metabolism;Metabolism	Global and overview maps;Lipid metabolism;Lipid metabolism	ko01100//Metabolic pathways;ko00564//Glycerophospholipid metabolism;ko00565//Ether lipid metabolism	K16860;K16860;K16860	GO:0016020//membrane;GO:0043227//membrane-bounded organelle	GO:0004620//phospholipase activity	GO:0008152//metabolic process	--
LOC102461623	1062	748	1473	441	540	349	22.893	15.306	26.345	10.725	10.445	8.333	21.5146666666667	9.83433333333333	-1.12942132729868	0.000348696611394392	0.0154597094117074	PABPC4	PREDICTED: polyadenylate-binding protein 4 [Pelodiscus sinensis]	Genetic Information Processing;Genetic Information Processing;Genetic Information Processing	Translation;Translation;Folding, sorting and degradation	ko03013//Nucleocytoplasmic transport;ko03015//mRNA surveillance pathway;ko03018//RNA degradation	K13126;K13126;K13126	GO:0036464//cytoplasmic ribonucleoprotein granule;GO:0043231//intracellular membrane-bounded organelle	GO:0005515//protein binding;GO:0008187//poly-pyrimidine tract binding;GO:0070717//poly-purine tract binding	GO:0007599//hemostasis;GO:0010468//regulation of gene expression;GO:0016070//RNA metabolic process;GO:0034645//cellular macromolecule biosynthetic process	--
LOC102455120	7776	3059	12702	2458	2514	1378	204.473	76.277	277.168	73.012	59.125	40.257	185.972666666667	57.4646666666667	-1.6943435337775	0.00034966309862415	0.0154597094117074	-	-	-	-	-	-	-	-	-	-
LOC102445292	5030	6347	3227	15538	8287	12802	277.367	332.233	147.637	966.591	410.020	781.930	252.412333333333	719.513666666667	1.51123968543469	0.00035058583424727	0.0154597094117074	AGR2	anterior gradient protein 2 homolog precursor [Pelodiscus sinensis]	-	-	-	-	GO:0043231//intracellular membrane-bounded organelle	GO:0001948//glycoprotein binding	GO:0002067//glandular epithelial cell differentiation;GO:0007589//body fluid secretion	--
LOC102461133	2431	595	1824	410	566	322	40.265	9.349	25.073	7.653	8.416	5.917	24.8956666666667	7.32866666666667	-1.76427199689132	0.000350876082378134	0.0154597094117074	TRIM27	PREDICTED: E3 ubiquitin-protein ligase TRIM39-like isoform X1 [Pelodiscus sinensis]	-	-	-	-	-	-	-	--
LOC112543615	1	3	3	9	26	39	0.127	0.360	0.315	1.332	2.953	5.406	0.267333333333333	3.23033333333333	3.59497140110279	0.000352183957170547	0.0154872040350318	IGKV1-39	Ig kappa chain V-IV region B17 [Chelonia mydas]	-	-	-	-	-	-	-	--
LOC102443455	257	179	178	431	282	521	18.082	11.955	10.390	34.209	17.802	40.602	13.4756666666667	30.871	1.19589556913911	0.0003552856782302	0.0155933231683708	MTFP1	PREDICTED: mitochondrial fission process protein 1 [Pelodiscus sinensis]	-	-	-	-	GO:0019866//organelle inner membrane;GO:0031224//intrinsic component of membrane;GO:0043231//intracellular membrane-bounded organelle	-	GO:0007005//mitochondrion organization;GO:0012501//programmed cell death	--
LOC102448116	56	42	51	114	79	108	1.012	0.721	0.765	2.325	1.282	2.163	0.832666666666667	1.92333333333333	1.20779784192488	0.000364404742149696	0.0159318034661471	pif1	PREDICTED: ATP-dependent DNA helicase PIF1 isoform X1 [Pelodiscus sinensis]	-	-	-	-	GO:0000781//chromosome, telomeric region;GO:0043231//intracellular membrane-bounded organelle	GO:0004003//ATP-dependent DNA helicase activity;GO:0004857//enzyme inhibitor activity;GO:0032550//purine ribonucleoside binding;GO:0033678//5'-3' DNA/RNA helicase activity;GO:0043565//sequence-specific DNA binding;GO:0043566//structure-specific DNA binding;GO:0046872//metal ion binding	GO:0007005//mitochondrion organization;GO:0008156//negative regulation of DNA replication;GO:0032392//DNA geometric change;GO:0032844//regulation of homeostatic process;GO:0033554//cellular response to stress	--
LOC102461578	71	51	76	153	99	132	2.169	1.479	1.926	5.273	2.714	4.467	1.858	4.15133333333333	1.15982427677346	0.000366175695905346	0.0159783834010951	-	-	-	-	-	-	-	-	-	-
LOC102452774	1673	1790	1408	829	434	722	19.624	19.618	13.502	10.864	4.530	9.242	17.5813333333333	8.212	-1.09823895319209	0.000368393842576759	0.0160442602939151	Kcnj15	PREDICTED: ATP-sensitive inward rectifier potassium channel 15 isoform X1 [Pelodiscus sinensis]	Organismal Systems	Digestive system	ko04971//Gastric acid secretion	K05008	-	-	-	--
LOC102451181	150	103	81	337	177	244	1.562	1.018	0.700	3.958	1.653	2.814	1.09333333333333	2.80833333333333	1.36098087145114	0.000369270201001312	0.0160515590059054	-	-	-	-	-	-	-	-	-	-
LOC102459190	241	129	212	74	89	69	6.795	3.453	4.959	2.354	2.252	2.155	5.069	2.25366666666667	-1.1694270174986	0.000377423418908135	0.0163696649949351	Ift172	PREDICTED: intraflagellar transport protein 172 homolog [Pelodiscus sinensis]	-	-	-	-	-	-	-	--
LOC102461192	1277	620	1719	432	254	500	81.214	37.397	90.561	31.067	14.521	34.781	69.724	26.7896666666667	-1.3799787074867	0.000385762226378948	0.0166343938066742	SAT2	PREDICTED: diamine acetyltransferase 2-like isoform X1 [Pelodiscus sinensis]	Metabolism;Metabolism;Cellular Processes	Global and overview maps;Amino acid metabolism;Cell growth and death	ko01100//Metabolic pathways;ko00330//Arginine and proline metabolism;ko04216//Ferroptosis	K00657;K00657;K00657	GO:0031988//membrane-bounded vesicle	GO:0008080//N-acetyltransferase activity	GO:0008215//spermine metabolic process;GO:0008216//spermidine metabolic process;GO:0009445//putrescine metabolic process	--
LOC102451030	793	693	613	1571	954	1188	4.826	4.003	3.097	10.781	5.210	8.004	3.97533333333333	7.99833333333333	1.00862357117939	0.000386961139914223	0.0166343938066742	MTOR	PREDICTED: serine/threonine-protein kinase mTOR isoform X1 [Pelodiscus sinensis]	Human Diseases;Human Diseases;Environmental Information Processing;Human Diseases;Human Diseases;Environmental Information Processing;Human Diseases;Human Diseases;Human Diseases;Human Diseases;Human Diseases;Organismal Systems;Human Diseases;Cellular Processes;Human Diseases;Human Diseases;Human Diseases;Environmental Information Processing;Environmental Information Processing;Organismal Systems…	Cancer: overview;Infectious disease: viral;Signal transduction;Infectious disease: viral;Neurodegenerative disease;Signal transduction;Infectious disease: bacterial;Neurodegenerative disease;Infectious disease: viral;Infectious disease: viral;Cancer: overview;Environmental adaptation;Infectious disease: viral;Cell growth and death;Cancer: specific types;Cancer: overview;Cancer: specific types;Sig…	ko05200//Pathways in cancer;ko05168//Herpes simplex virus 1 infection;ko04151//PI3K-Akt signaling pathway;ko05165//Human papillomavirus infection;ko05010//Alzheimer disease;ko04072//Phospholipase D signaling pathway;ko05131//Shigellosis;ko05016//Huntington disease;ko05163//Human cytomegalovirus infection;ko05170//Human immunodeficiency virus 1 infection;ko05205//Proteoglycans in cancer;ko04714//T…	K07203;K07203;K07203;K07203;K07203;K07203;K07203;K07203;K07203;K07203;K07203;K07203;K07203;K07203;K07203;K07203;K07203;K07203;K07203;K07203;K07203;K07203;K07203;K07203;K07203;K07203;K07203;K07203;K07203;K07203;K07203;K07203;K07203;K07203;K07203;K07203;K07203;K07203;K07203;K07203;K07203;K07203;K07203;K07203;K07203;K07203	-	-	-	--
LOC102455400	3841	2073	2668	1650	867	1054	76.291	39.081	43.969	36.968	15.446	23.192	53.1136666666667	25.202	-1.07554489957343	0.000387085509609102	0.0166343938066742	ACSBG2	PREDICTED: long-chain-fatty-acid--CoA ligase ACSBG2 isoform X1 [Pelodiscus sinensis]	Metabolism;Organismal Systems;Organismal Systems;Metabolism;Metabolism;Metabolism	Global and overview maps;Endocrine system;Endocrine system;Global and overview maps;Lipid metabolism;Lipid metabolism	ko01100//Metabolic pathways;ko03320//PPAR signaling pathway;ko04920//Adipocytokine signaling pathway;ko01212//Fatty acid metabolism;ko00071//Fatty acid degradation;ko00061//Fatty acid biosynthesis	K15013;K15013;K15013;K15013;K15013;K15013	GO:0043231//intracellular membrane-bounded organelle	GO:0015645//fatty acid ligase activity;GO:0016289//CoA hydrolase activity;GO:0032550//purine ribonucleoside binding	GO:0006631//fatty acid metabolic process	--
LOC112543871	67	519	363	79	28	44	2.174	15.981	9.771	2.892	0.815	1.582	9.30866666666667	1.763	-2.40054206249817	0.000389979861407543	0.0166639130590502	-	-	-	-	-	-	-	-	-	-
LOC102452700	310	357	381	676	499	843	8.694	9.504	8.865	21.387	12.557	26.187	9.021	20.0436666666667	1.15178717680027	0.000395478578810291	0.016794154787017	TIMM17A	PREDICTED: mitochondrial import inner membrane translocase subunit Tim17-A [Pelodiscus sinensis]	-	-	-	-	GO:0031304//intrinsic component of mitochondrial inner membrane;GO:0043234//protein complex	GO:0005515//protein binding;GO:0008320//protein transmembrane transporter activity	GO:0006605//protein targeting;GO:0019538//protein metabolic process	--
LOC102461232	188	121	118	291	213	361	9.450	5.773	4.921	16.501	9.606	20.099	6.71466666666667	15.402	1.19773001429871	0.000396735674087257	0.016794154787017	Cdca3	PREDICTED: cell division cycle-associated protein 3, partial [Pelodiscus sinensis]	-	-	-	-	-	-	-	--
MSTRG.32655	1579	1617	922	534	80	277	204.313	198.614	98.981	77.950	9.288	39.701	167.302666666667	42.313	-1.98328755913529	0.000398983006350481	0.0168577763895883	--	zonadhesin-like [Terrapene carolina triunguis]	-	-	-	-	-	-	-	--
LOC102444796	61	70	53	158	121	117	2.266	2.469	1.634	6.622	4.034	4.815	2.123	5.157	1.28042767429384	0.000406122995261574	0.0170956644492358	PMF1	PREDICTED: polyamine-modulated factor 1 [Pelodiscus sinensis]	-	-	-	-	GO:0000776//kinetochore;GO:0043231//intracellular membrane-bounded organelle;GO:0044444//cytoplasmic part	GO:0003712//transcription cofactor activity;GO:0030275//LRR domain binding;GO:0046872//metal ion binding	GO:0000087//mitotic M phase;GO:0000278//mitotic cell cycle;GO:0000280//nuclear division;GO:0006351//transcription, DNA-templated;GO:0010468//regulation of gene expression;GO:0030278//regulation of ossification;GO:0035556//intracellular signal transduction;GO:2001141//regulation of RNA biosynthetic process	--
MSTRG.13684	207	130	120	294	248	394	1.498	0.878	0.593	2.870	1.769	4.020	0.989666666666667	2.88633333333333	1.54422332904732	0.000407738500677253	0.0171318252779921	ZNF707	zinc finger protein 260-like isoform X2 [Pelodiscus sinensis]	Human Diseases	Infectious disease: viral	ko05168//Herpes simplex virus 1 infection	K09228	-	-	-	--
MSTRG.30302	23	302	369	9	16	42	0.674	8.405	8.976	0.298	0.421	1.364	6.01833333333333	0.694333333333333	-3.11566367579536	0.000411619513579698	0.0172628650445175	--	-	-	-	-	-	-	-	-	--
LOC102463448	2547	3823	1803	554	1139	683	66.340	94.523	38.963	16.279	26.619	19.705	66.6086666666667	20.8676666666667	-1.67444060965572	0.000413295546957651	0.0173011169167281	dusp1-a	PREDICTED: dual specificity protein phosphatase 1 [Pelodiscus sinensis]	Environmental Information Processing;Human Diseases;Organismal Systems	Signal transduction;Cardiovascular disease;Nervous system	ko04010//MAPK signaling pathway;ko05418//Fluid shear stress and atherosclerosis;ko04726//Serotonergic synapse	K21278;K21278;K21278	-	-	-	--
LOC102452949	4	3	0	24	28	16	0.105	0.079	0.000	0.824	0.756	0.515	0.0613333333333333	0.698333333333333	3.5091725725297	0.000414791889161569	0.0173317193982326	RGS20	PREDICTED: regulator of G-protein signaling 20-like [Pelodiscus sinensis]	-	-	-	-	-	-	-	--
MSTRG.11313	11	27	7	184	15	210	0.260	0.605	0.137	4.901	0.318	5.492	0.334	3.57033333333333	3.41813876557335	0.000416663614908908	0.0173778653533003	--	PREDICTED: RNA-directed DNA polymerase from mobile element jockey-like, partial [Apteryx mantelli mantelli]	-	-	-	-	-	-	-	--
LOC102448757	532	194	429	108	139	145	20.524	7.105	13.732	4.700	4.812	6.196	13.787	5.236	-1.39677156352237	0.000428702974342765	0.017847125477832	ANAPC15	PREDICTED: anaphase-promoting complex subunit 15 [Pelodiscus sinensis]	-	-	-	-	GO:0000152//nuclear ubiquitin ligase complex	-	GO:1903504//regulation of mitotic spindle checkpoint	--
LOC102457062	265	413	582	171	149	134	2.236	3.308	4.074	1.628	1.128	1.252	3.206	1.336	-1.2628544176805	0.0004304114575105	0.0178853729875969	PLA2R1	PREDICTED: secretory phospholipase A2 receptor [Pelodiscus sinensis]	Human Diseases;Cellular Processes	Infectious disease: bacterial;Transport and catabolism	ko05152//Tuberculosis;ko04145//Phagosome	K06560;K06560	GO:0016021//integral component of membrane;GO:0031988//membrane-bounded vesicle;GO:0043234//protein complex;GO:0044464//cell part	GO:0019899//enzyme binding;GO:0060089//molecular transducer activity	GO:0006897//endocytosis;GO:0010519//negative regulation of phospholipase activity;GO:0032304//negative regulation of icosanoid secretion;GO:0032305//positive regulation of icosanoid secretion;GO:0043516//regulation of DNA damage response, signal transduction by p53 class mediator;GO:0044237//cellular metabolic process;GO:0044707//single-multicellular organism process;GO:0090400//stress-induced pr…	--
MSTRG.9702	14	6	8	25	35	61	1.690	0.688	0.801	3.405	3.791	8.157	1.05966666666667	5.11766666666667	2.27187566640027	0.000432247874276977	0.0179287868292137	IGHV1-46	Ig heavy chain V-I region HG3 [Chelonia mydas]	Environmental Information Processing;Human Diseases;Environmental Information Processing;Human Diseases;Human Diseases;Environmental Information Processing;Human Diseases;Cellular Processes;Organismal Systems;Environmental Information Processing;Organismal Systems;Human Diseases;Human Diseases;Human Diseases;Human Diseases;Human Diseases;Human Diseases;Human Diseases;Organismal Systems;Human Dise…	Signal transduction;Infectious disease: bacterial;Signal transduction;Cancer: overview;Infectious disease: viral;Signal transduction;Infectious disease: bacterial;Transport and catabolism;Immune system;Signal transduction;Immune system;Infectious disease: parasitic;Cardiovascular disease;Immune disease;Immune disease;Immune disease;Immune disease;Cardiovascular disease;Immune system;Infectious di…	ko04151//PI3K-Akt signaling pathway;ko05130//Pathogenic Escherichia coli infection;ko04020//Calcium signaling pathway;ko05202//Transcriptional misregulation in cancer;ko05169//Epstein-Barr virus infection;ko04072//Phospholipase D signaling pathway;ko05152//Tuberculosis;ko04145//Phagosome;ko04650//Natural killer cell mediated cytotoxicity;ko04064//NF-kappa B signaling pathway;ko04666//Fc gamma R-m…	K06856;K06856;K06856;K06856;K06856;K06856;K06856;K06856;K06856;K06856;K06856;K06856;K06856;K06856;K06856;K06856;K06856;K06856;K06856;K06856;K06856;K06856;K06856;K06856;K06856;K06856;K06856	GO:0016020//membrane	GO:0005488//binding	GO:0002431//Fc receptor mediated stimulatory signaling pathway;GO:0006897//endocytosis;GO:0006952//defense response;GO:0006956//complement activation;GO:0038093//Fc receptor signaling pathway	--
LOC102457004	276	356	195	631	522	805	3.347	4.098	1.962	8.632	5.679	10.812	3.13566666666667	8.37433333333333	1.41720214087492	0.000437051166011103	0.0180948770688363	MCM3	PREDICTED: DNA replication licensing factor MCM3 [Pelodiscus sinensis]	Cellular Processes;Genetic Information Processing	Cell growth and death;Replication and repair	ko04110//Cell cycle;ko03030//DNA replication	K02541;K02541	GO:0005815//microtubule organizing center;GO:0031981//nuclear lumen;GO:0043234//protein complex;GO:0044444//cytoplasmic part	GO:0003676//nucleic acid binding;GO:0004386//helicase activity;GO:0005102//receptor binding;GO:0032550//purine ribonucleoside binding	GO:0006952//defense response;GO:0009888//tissue development;GO:0022616//DNA strand elongation;GO:0032392//DNA geometric change;GO:0044710//single-organism metabolic process;GO:0044772//mitotic cell cycle phase transition;GO:0051320//S phase	--
LOC102457873	29	44	17	180	51	157	0.658	0.948	0.320	4.609	1.039	3.947	0.642	3.19833333333333	2.31667510323928	0.000454512297558907	0.0187475460756838	RHNO1	PREDICTED: RAD9, HUS1, RAD1-interacting nuclear orphan protein 1 [Pelodiscus sinensis]	-	-	-	-	GO:0043229//intracellular organelle	-	GO:0006974//cellular response to DNA damage stimulus;GO:0007049//cell cycle;GO:0009314//response to radiation	--
LOC102451561	122	109	99	45	38	18	0.595	0.505	0.401	0.248	0.166	0.097	0.500333333333333	0.170333333333333	-1.55452878068307	0.000455298730146425	0.0187475460756838	-	-	-	-	-	-	-	-	-	-
LOC102463278	248	154	290	93	105	61	4.816	2.839	4.672	2.037	1.829	1.312	4.109	1.726	-1.2513548659887	0.000458413852826826	0.0188415581215411	Mapk7	PREDICTED: mitogen-activated protein kinase 7 [Pelodiscus sinensis]	Environmental Information Processing;Organismal Systems;Human Diseases;Human Diseases;Organismal Systems;Organismal Systems;Cellular Processes;Organismal Systems	Signal transduction;Endocrine system;Cancer: overview;Cardiovascular disease;Nervous system;Endocrine system;Cellular community - eukaryotes;Immune system	ko04010//MAPK signaling pathway;ko04921//Oxytocin signaling pathway;ko05206//MicroRNAs in cancer;ko05418//Fluid shear stress and atherosclerosis;ko04722//Neurotrophin signaling pathway;ko04912//GnRH signaling pathway;ko04540//Gap junction;ko04657//IL-17 signaling pathway	K04464;K04464;K04464;K04464;K04464;K04464;K04464;K04464	GO:0016604//nuclear body;GO:0044444//cytoplasmic part	GO:0004702//receptor signaling protein serine/threonine kinase activity;GO:0019901//protein kinase binding;GO:0032550//purine ribonucleoside binding	GO:0000165//MAPK cascade;GO:0002756//MyD88-independent toll-like receptor signaling pathway;GO:0006468//protein phosphorylation;GO:0007169//transmembrane receptor protein tyrosine kinase signaling pathway;GO:0010604//positive regulation of macromolecule metabolic process;GO:0019935//cyclic-nucleotide-mediated signaling;GO:0022408//negative regulation of cell-cell adhesion;GO:0022603//regulation o…	--
LOC102447634	220	284	145	823	364	571	2.596	3.181	1.420	10.961	3.860	7.466	2.399	7.429	1.6307348684575	0.00046060938455373	0.0188975013260658	KIF4	PREDICTED: chromosome-associated kinesin KIF4A [Pelodiscus sinensis]	-	-	-	-	-	-	-	--
LOC102444448	238	216	269	397	345	542	12.933	11.142	12.128	24.337	16.849	32.685	12.0676666666667	24.6236666666667	1.02889885499066	0.000482207349315652	0.0197478297286647	ccdc134	PREDICTED: coiled-coil domain-containing protein 134 [Pelodiscus sinensis]	-	-	-	-	-	-	-	--
LOC102460744	1358	620	1210	538	436	421	22.974	9.957	16.984	10.268	6.618	7.889	16.6383333333333	8.25833333333333	-1.01058836884608	0.00048846921372772	0.0199681629662304	ADAP1	PREDICTED: arf-GAP with dual PH domain-containing protein 1-like [Pelodiscus sinensis]	-	-	-	-	GO:0016020//membrane;GO:0043231//intracellular membrane-bounded organelle	GO:0008047//enzyme activator activity;GO:0046914//transition metal ion binding;GO:1901981//phosphatidylinositol phosphate binding	GO:0019932//second-messenger-mediated signaling;GO:0043087//regulation of GTPase activity	--
LOC112545231	1	2	1	14	13	20	0.099	0.188	0.082	1.564	1.155	2.193	0.123	1.63733333333333	3.73461783930978	0.000491107987839045	0.0200398605416051	-	-	-	-	-	-	-	-	-	-
LOC102451418	386	265	172	1052	594	455	5.458	3.557	2.018	16.787	7.537	7.125	3.67766666666667	10.483	1.51118901401892	0.000495812942778939	0.0201954599192709	--	PREDICTED: protein rtoA-like [Chrysemys picta bellii]	-	-	-	-	-	-	-	--
LOC102457311	68	55	60	114	125	104	3.958	3.039	2.898	7.487	6.529	6.706	3.29833333333333	6.90733333333333	1.06639164019669	0.000498890497441461	0.0202843323080014	AKIP1	PREDICTED: A-kinase-interacting protein 1 [Pelodiscus sinensis]	-	-	-	-	-	-	-	--
LOC102448331	90	27	17	200	120	178	1.967	0.566	0.322	4.931	2.387	4.322	0.951666666666667	3.88	2.02752840754544	0.000501100133197438	0.0203376607822982	melk	PREDICTED: maternal embryonic leucine zipper kinase isoform X1 [Pelodiscus sinensis]	-	-	-	-	-	-	-	--
MSTRG.31539	6	6	12	15	64	54	1.253	1.197	1.986	3.515	11.896	12.323	1.47866666666667	9.24466666666667	2.64432443678538	0.000502591457708638	0.0203616972141816	IGKV3-11	immunoglobulin kappa variable 4-1, partial [Chelydra serpentina]	-	-	-	-	GO:0016020//membrane;GO:0031988//membrane-bounded vesicle;GO:0044421//extracellular region part	GO:0005488//binding	GO:0002431//Fc receptor mediated stimulatory signaling pathway;GO:0006897//endocytosis;GO:0006952//defense response;GO:0006956//complement activation;GO:0038093//Fc receptor signaling pathway	--
LOC102445398	240	167	224	380	277	477	9.158	6.049	7.091	16.358	9.484	20.160	7.43266666666667	15.334	1.04478227102419	0.000503897305624637	0.0203781469294306	--	PREDICTED: protein mab-21-like 3 [Pelodiscus sinensis]	-	-	-	-	-	-	-	--
LOC102449688	2216	1703	2634	5068	2627	3888	45.805	33.415	45.172	118.180	48.722	89.018	41.464	85.3066666666667	1.04079919289718	0.000514853489528903	0.0207841122591107	EFHD1	PREDICTED: EF-hand domain-containing protein D1 [Pelodiscus sinensis]	-	-	-	-	GO:0019866//organelle inner membrane;GO:0031988//membrane-bounded vesicle;GO:0043231//intracellular membrane-bounded organelle;GO:0098589//membrane region	GO:0046872//metal ion binding	GO:0030030//cell projection organization	--
LOC102444368	229	249	236	542	327	890	30.853	31.846	26.381	82.380	39.530	132.818	29.6933333333333	84.9093333333333	1.51578408781823	0.000520593445063629	0.0209784337194947	ATP5MG	PREDICTED: ATP synthase subunit g, mitochondrial [Pelodiscus sinensis]	Metabolism;Organismal Systems;Metabolism	Global and overview maps;Environmental adaptation;Energy metabolism	ko01100//Metabolic pathways;ko04714//Thermogenesis;ko00190//Oxidative phosphorylation	K02140;K02140;K02140	GO:0019866//organelle inner membrane;GO:0031988//membrane-bounded vesicle;GO:0044455//mitochondrial membrane part;GO:0045263//proton-transporting ATP synthase complex, coupling factor F(o)	GO:0015077//monovalent inorganic cation transmembrane transporter activity;GO:0015662//ATPase activity, coupled to transmembrane movement of ions, phosphorylative mechanism	GO:0006754//ATP biosynthetic process;GO:0006818//hydrogen transport;GO:0006839//mitochondrial transport;GO:0022900//electron transport chain	--
LOC102460121	88	76	65	317	96	237	0.483	0.396	0.296	1.964	0.473	1.441	0.391666666666667	1.29266666666667	1.72265204665443	0.000521639085735465	0.0209832333475152	CIT	PREDICTED: citron Rho-interacting kinase [Pelodiscus sinensis]	-	-	-	-	GO:0005856//cytoskeleton;GO:0016020//membrane;GO:0031252//cell leading edge;GO:0031984//organelle subcompartment;GO:0043231//intracellular membrane-bounded organelle;GO:0044297//cell body;GO:0044444//cytoplasmic part	GO:0004672//protein kinase activity;GO:0017016//Ras GTPase binding;GO:0019904//protein domain specific binding;GO:0032550//purine ribonucleoside binding;GO:0043169//cation binding	GO:0000280//nuclear division;GO:0000819//sister chromatid segregation;GO:0006464//cellular protein modification process;GO:0006796//phosphate-containing compound metabolic process;GO:0010771//negative regulation of cell morphogenesis involved in differentiation;GO:0030832//regulation of actin filament length;GO:0031175//neuron projection development;GO:0032465//regulation of cytokinesis;GO:003555…	--
LOC102460067	132	120	124	206	196	263	2.101	1.813	1.638	3.699	2.799	4.637	1.85066666666667	3.71166666666667	1.00402208509689	0.000524322716149156	0.0210537882138829	TTLL4	PREDICTED: LOW QUALITY PROTEIN: tubulin polyglutamylase TTLL4, partial [Pelodiscus sinensis]	-	-	-	-	GO:0042995//cell projection;GO:0043226//organelle;GO:0044424//intracellular part	GO:0008092//cytoskeletal protein binding	GO:0018200//peptidyl-glutamic acid modification	--
LOC102457345	72	97	104	186	165	188	3.307	4.230	3.964	9.639	6.801	9.566	3.83366666666667	8.66866666666667	1.17708520701127	0.000532834005268682	0.0213576844554334	PAK1IP1	PREDICTED: p21-activated protein kinase-interacting protein 1, partial [Pelodiscus sinensis]	-	-	-	-	GO:0016020//membrane;GO:0031981//nuclear lumen;GO:0043232//intracellular non-membrane-bounded organelle	GO:0016772//transferase activity, transferring phosphorus-containing groups	GO:0006796//phosphate-containing compound metabolic process;GO:0009966//regulation of signal transduction;GO:0048856//anatomical structure development	--
LOC112545184	1	0	0	26	22	3	0.015	0.000	0.000	0.429	0.289	0.049	0.005	0.255666666666667	5.67619217189442	0.000537692820609305	0.0215143627355812	-	-	-	-	-	-	-	-	-	-
LOC102454348	3991	2501	6574	138	1208	834	170.152	101.783	234.637	6.656	46.569	39.683	168.857333333333	30.9693333333333	-2.44689260371266	0.000541326074258657	0.0216205058596664	Iyd	PREDICTED: iodotyrosine deiodinase 1 [Pelodiscus sinensis]	-	-	-	-	GO:0031224//intrinsic component of membrane	GO:0004601//peroxidase activity;GO:0005488//binding	GO:0042403//thyroid hormone metabolic process;GO:0044710//single-organism metabolic process	--
MSTRG.26494	296	163	196	112	79	81	6.389	3.340	3.510	2.727	1.530	1.936	4.413	2.06433333333333	-1.09608380197962	0.000542254926846404	0.0216205058596664	--	homeobox protein not2-like isoform X2 [Pelodiscus sinensis]	-	-	-	-	-	-	-	--
LOC102451375	22	25	26	108	45	62	0.295	0.345	0.303	1.618	0.534	0.921	0.314333333333333	1.02433333333333	1.70431809091786	0.000543641631327207	0.0216377012735804	RAD54B	PREDICTED: DNA repair and recombination protein RAD54B isoform X1 [Pelodiscus sinensis]	Genetic Information Processing	Replication and repair	ko03440//Homologous recombination	K10877	GO:0016020//membrane;GO:0043231//intracellular membrane-bounded organelle	GO:0003676//nucleic acid binding;GO:0004386//helicase activity;GO:0005515//protein binding;GO:0008094//DNA-dependent ATPase activity;GO:0032550//purine ribonucleoside binding;GO:0043167//ion binding	GO:0000725//recombinational repair;GO:0007155//cell adhesion;GO:0007165//signal transduction;GO:0009314//response to radiation;GO:0010259//multicellular organism aging;GO:0022402//cell cycle process;GO:0032392//DNA geometric change;GO:0042221//response to chemical	--
LOC102453262	335	21	490	21	23	48	17.085	1.017	20.734	1.208	1.052	2.712	12.9453333333333	1.65733333333333	-2.96549641332872	0.000546796661566433	0.0216870472758231	-	-	-	-	-	-	-	-	-	-
LOC102462627	1046	755	917	2201	1100	1545	61.507	42.073	44.676	145.966	58.037	100.587	49.4186666666667	101.53	1.03877808485832	0.000549568500703108	0.0217588773346561	H2AFZ	histone H2A.Z [Gallus gallus]	Human Diseases;Cellular Processes;Human Diseases	Immune disease;Cell growth and death;Substance dependence	ko05322//Systemic lupus erythematosus;ko04217//Necroptosis;ko05034//Alcoholism	K11251;K11251;K11251	GO:0000790//nuclear chromatin;GO:0010369//chromocenter;GO:0031224//intrinsic component of membrane;GO:0031988//membrane-bounded vesicle	GO:0000977//RNA polymerase II regulatory region sequence-specific DNA binding;GO:0031490//chromatin DNA binding;GO:0043169//cation binding;GO:0046983//protein dimerization activity	GO:0006325//chromatin organization;GO:0006357//regulation of transcription from RNA polymerase II promoter;GO:0030718//germ-line stem cell population maintenance;GO:0032355//response to estradiol;GO:0032868//response to insulin;GO:0033554//cellular response to stress;GO:0034502//protein localization to chromosome	--
MSTRG.1224	0	0	0	64	4	1	0.000	0.000	0.000	4.129	0.205	0.063	0.001	1.46566666666667	10.5173413164915	0.000550864300391568	0.0217721183437484	--	Zinc finger and SCAN domain-containing protein 29 [Chelonia mydas]	-	-	-	-	-	-	-	--
LOC102450506	68	122	119	0	8	21	0.432	0.735	0.627	0.000	0.046	0.148	0.598	0.0646666666666667	-3.20905133273213	0.000553272155098582	0.0217912252113349	RRH	PREDICTED: opsin-5-like [Pelodiscus sinensis]	-	-	-	-	GO:0031224//intrinsic component of membrane	GO:0004888//transmembrane signaling receptor activity	GO:0006464//cellular protein modification process;GO:0007166//cell surface receptor signaling pathway;GO:0050953//sensory perception of light stimulus	--
LOC102455288	235	194	223	399	280	467	20.509	16.072	16.147	39.283	21.925	45.143	17.576	35.4503333333333	1.01219241806589	0.000558853370940119	0.0219347526718906	MICOS10	PREDICTED: mitochondrial inner membrane organizing system protein 1 isoform X2 [Struthio camelus australis]	-	-	-	-	-	-	-	--
LOC102460495	389	212	313	95	153	85	3.279	1.697	2.189	0.903	1.157	0.794	2.38833333333333	0.951333333333333	-1.32798136967374	0.000561402225851293	0.0219966716416163	Ebf1	PREDICTED: transcription factor COE1 [Pelodiscus sinensis]	-	-	-	-	GO:0043231//intracellular membrane-bounded organelle	GO:0000982//transcription factor activity, RNA polymerase II core promoter proximal region sequence-specific binding;GO:0003676//nucleic acid binding;GO:0019904//protein domain specific binding;GO:0043169//cation binding	GO:0006357//regulation of transcription from RNA polymerase II promoter;GO:0044707//single-multicellular organism process	--
LOC102462108	1505	1131	1091	3418	1422	3322	165.209	117.825	99.327	422.395	139.899	403.517	127.453666666667	321.937	1.33680551599331	0.0005710973505826	0.0222745316708776	COX6C	PREDICTED: cytochrome c oxidase subunit 6C-2 [Pelodiscus sinensis]	Metabolism;Human Diseases;Human Diseases;Organismal Systems;Human Diseases;Human Diseases;Metabolism;Organismal Systems	Global and overview maps;Neurodegenerative disease;Neurodegenerative disease;Environmental adaptation;Endocrine and metabolic disease;Neurodegenerative disease;Energy metabolism;Circulatory system	ko01100//Metabolic pathways;ko05010//Alzheimer disease;ko05016//Huntington disease;ko04714//Thermogenesis;ko04932//Non-alcoholic fatty liver disease;ko05012//Parkinson disease;ko00190//Oxidative phosphorylation;ko04260//Cardiac muscle contraction	K02268;K02268;K02268;K02268;K02268;K02268;K02268;K02268	GO:0005815//microtubule organizing center;GO:0019866//organelle inner membrane;GO:0031224//intrinsic component of membrane;GO:0031981//nuclear lumen;GO:0043234//protein complex;GO:0044455//mitochondrial membrane part	GO:0004674//protein serine/threonine kinase activity;GO:0009055//electron carrier activity;GO:0032550//purine ribonucleoside binding	GO:0003006//developmental process involved in reproduction;GO:0006352//DNA-templated transcription, initiation;GO:0006464//cellular protein modification process;GO:0006796//phosphate-containing compound metabolic process;GO:0007049//cell cycle;GO:0010822//positive regulation of mitochondrion organization;GO:0015992//proton transport;GO:0022900//electron transport chain	--
LOC102461569	1	25	3	3413	1	1447	0.039	0.914	0.096	148.324	0.035	61.743	0.349666666666667	70.034	7.64593140721819	0.000575202996986234	0.0223441205364447	--	PREDICTED: cytochrome b-c1 complex subunit 10-like [Chelonia mydas]	Metabolism;Human Diseases;Human Diseases;Organismal Systems;Human Diseases;Human Diseases;Metabolism;Organismal Systems	Global and overview maps;Neurodegenerative disease;Neurodegenerative disease;Environmental adaptation;Endocrine and metabolic disease;Neurodegenerative disease;Energy metabolism;Circulatory system	ko01100//Metabolic pathways;ko05010//Alzheimer disease;ko05016//Huntington disease;ko04714//Thermogenesis;ko04932//Non-alcoholic fatty liver disease;ko05012//Parkinson disease;ko00190//Oxidative phosphorylation;ko04260//Cardiac muscle contraction	K00420;K00420;K00420;K00420;K00420;K00420;K00420;K00420	-	-	-	--
LOC102443551	15	17	14	51	36	46	0.623	0.671	0.483	2.391	1.342	2.117	0.592333333333333	1.95	1.71899294332945	0.00058584379646739	0.0225639531608792	-	-	-	-	-	-	-	-	-	-
LOC102460334	297	230	282	969	318	603	6.585	4.857	5.205	24.221	6.324	14.800	5.549	15.115	1.44568127086394	0.000607348587964651	0.0232362865418837	Tnfaip2	PREDICTED: tumor necrosis factor alpha-induced protein 2 isoform X1 [Pelodiscus sinensis]	-	-	-	-	-	-	-	--
LOC102452175	3847	3025	6161	1579	2179	1547	94.061	70.210	124.982	43.554	47.804	41.897	96.4176666666667	44.4183333333333	-1.11814225551722	0.000608549804501122	0.0232362865418837	Antxr2	PREDICTED: anthrax toxin receptor 2 [Pelodiscus sinensis]	Organismal Systems	Immune system	ko04621//NOD-like receptor signaling pathway	K20909	GO:0030863//cortical cytoskeleton;GO:0031090//organelle membrane;GO:0031224//intrinsic component of membrane;GO:0031253//cell projection membrane;GO:0031988//membrane-bounded vesicle;GO:0032155//cell division site part;GO:0043231//intracellular membrane-bounded organelle	GO:0003779//actin binding;GO:0017016//Ras GTPase binding;GO:0032403//protein complex binding;GO:0038023//signaling receptor activity;GO:0043169//cation binding	GO:0000904//cell morphogenesis involved in differentiation;GO:0006810//transport;GO:0030036//actin cytoskeleton organization;GO:0050794//regulation of cellular process;GO:0051704//multi-organism process	--
LOC102459365	656	546	626	780	1305	1363	83.081	65.609	65.792	111.420	148.174	191.112	71.494	150.235333333333	1.07133007865646	0.000609456184301626	0.0232362865418837	IGLC6	PREDICTED: immunoglobulin lambda-like polypeptide 5-like, partial [Chelonia mydas]	-	-	-	-	GO:0019814//immunoglobulin complex;GO:0031988//membrane-bounded vesicle;GO:0044421//extracellular region part;GO:0044459//plasma membrane part	GO:0005488//binding	GO:0002431//Fc receptor mediated stimulatory signaling pathway;GO:0006897//endocytosis;GO:0006952//defense response;GO:0006956//complement activation;GO:0038093//Fc receptor signaling pathway	--
LOC102459328	228	66	79	36	23	29	4.089	1.127	1.179	0.731	0.371	0.578	2.13166666666667	0.56	-1.92848312610288	0.000611191939649618	0.0232633006004116	GPM6A	PREDICTED: neuronal membrane glycoprotein M6-a isoform X1 [Pelodiscus sinensis]	-	-	-	-	GO:0030426//growth cone;GO:0031224//intrinsic component of membrane;GO:0031988//membrane-bounded vesicle;GO:0044297//cell body;GO:0044309//neuron spine	GO:0005261//cation channel activity;GO:0005488//binding	GO:0006816//calcium ion transport;GO:0016477//cell migration;GO:0022607//cellular component assembly;GO:0030154//cell differentiation;GO:0031346//positive regulation of cell projection organization;GO:0048731//system development;GO:0048858//cell projection morphogenesis	--
LOC102447790	254	156	190	594	225	703	14.852	8.659	9.218	39.184	11.805	45.532	10.9096666666667	32.1736666666667	1.56027333955202	0.000616779758503379	0.0234365959577618	PERP	PREDICTED: p53 apoptosis effector related to PMP-22 [Pelodiscus sinensis]	Cellular Processes	Cell growth and death	ko04115//p53 signaling pathway	K10136	GO:0016021//integral component of membrane;GO:0030054//cell junction;GO:0043231//intracellular membrane-bounded organelle	-	GO:0006915//apoptotic process;GO:0016337//single organismal cell-cell adhesion;GO:0030162//regulation of proteolysis;GO:0031638//zymogen activation;GO:0042475//odontogenesis of dentin-containing tooth;GO:0045216//cell-cell junction organization;GO:0072331//signal transduction by p53 class mediator	--
LOC102444213	165	164	133	321	233	280	4.147	3.913	2.773	9.101	5.254	7.795	3.611	7.38333333333333	1.03187387265995	0.000622680388091594	0.0236211771341882	CENPM	PREDICTED: centromere protein M isoform X1 [Pelodiscus sinensis]	-	-	-	-	GO:0000776//kinetochore;GO:0031981//nuclear lumen;GO:0044444//cytoplasmic part	-	GO:0000087//mitotic M phase;GO:0000278//mitotic cell cycle;GO:0035556//intracellular signal transduction;GO:0043486//histone exchange	--
LOC102448340	19	19	32	54	59	64	0.572	0.543	0.799	1.834	1.594	2.135	0.638	1.85433333333333	1.53927227576758	0.000628165296213311	0.0237496819087527	Nufip1	PREDICTED: nuclear fragile X mental retardation-interacting protein 1 isoform X2 [Pelodiscus sinensis]	-	-	-	-	GO:0005840//ribosome;GO:0043234//protein complex;GO:0044454//nuclear chromosome part;GO:0044456//synapse part	GO:0003723//RNA binding;GO:0005515//protein binding;GO:0043169//cation binding	GO:0006357//regulation of transcription from RNA polymerase II promoter	--
LOC102444217	71	77	153	207	197	272	3.099	3.134	5.465	9.453	7.355	12.934	3.89933333333333	9.914	1.34623977045083	0.000648865980977558	0.024450695293176	TPMT	PREDICTED: thiopurine S-methyltransferase [Pelodiscus sinensis]	Metabolism	Xenobiotics biodegradation and metabolism	ko00983//Drug metabolism - other enzymes	K00569	GO:0031988//membrane-bounded vesicle	GO:0008172//S-methyltransferase activity	GO:0006725//cellular aromatic compound metabolic process;GO:0044710//single-organism metabolic process;GO:0048545//response to steroid hormone	--
LOC102464005	110	196	96	522	233	423	0.576	0.977	0.417	3.089	1.088	2.457	0.656666666666667	2.21133333333333	1.75168338244428	0.000663018872514248	0.0249011416348759	KNL1	PREDICTED: protein CASC5 isoform X1 [Pelodiscus sinensis]	-	-	-	-	GO:0030141//secretory granule;GO:0031981//nuclear lumen;GO:0043232//intracellular non-membrane-bounded organelle	GO:0005488//binding	GO:0000087//mitotic M phase;GO:0000278//mitotic cell cycle;GO:0010921//regulation of phosphatase activity;GO:0031577//spindle checkpoint;GO:0034453//microtubule anchoring;GO:0034502//protein localization to chromosome;GO:0034728//nucleosome organization	--
LOC102459479	714	611	464	4059	340	4625	9.121	7.409	4.918	58.498	3.897	65.445	7.14933333333333	42.6133333333333	2.57542428383278	0.000666242471574679	0.0249394929814079	ACOT12	PREDICTED: acyl-coenzyme A thioesterase 12 [Pelodiscus sinensis]	Metabolism;Metabolism	Global and overview maps;Carbohydrate metabolism	ko01100//Metabolic pathways;ko00620//Pyruvate metabolism	K01067;K01067	GO:0044444//cytoplasmic part	GO:0016289//CoA hydrolase activity;GO:0032550//purine ribonucleoside binding	GO:0006637//acyl-CoA metabolic process;GO:0032787//monocarboxylic acid metabolic process;GO:0044238//primary metabolic process	--
MSTRG.9794	4	20	4	147	26	61	0.408	2.919	0.593	16.925	2.380	8.021	1.30666666666667	9.10866666666667	2.8013487331007	0.00068177930704646	0.0254422794039247	--	SH3 domain-containing kinase-binding protein 1 [Platysternon megacephalum]	Metabolism	Metabolism of cofactors and vitamins	ko00830//Retinol metabolism	K09516	-	-	-	--
LOC102459876	670	712	642	1224	981	2025	51.506	51.958	40.948	106.152	67.667	172.431	48.1373333333333	115.416666666667	1.26162344236347	0.000694133654546998	0.0257393467857974	PPIB	PREDICTED: LOW QUALITY PROTEIN: peptidyl-prolyl cis-trans isomerase B [Pelodiscus sinensis]	-	-	-	-	-	-	-	--
LOC102459280	469	535	551	972	695	1081	11.922	12.991	11.593	28.058	15.873	30.495	12.1686666666667	24.8086666666667	1.02767310103008	0.000695565868896896	0.0257393467857974	ZMPSTE24	PREDICTED: CAAX prenyl protease 1 homolog isoform X1 [Pelodiscus sinensis]	Metabolism	Metabolism of terpenoids and polyketides	ko00900//Terpenoid backbone biosynthesis	K06013	GO:0019866//organelle inner membrane;GO:0031224//intrinsic component of membrane;GO:0031988//membrane-bounded vesicle;GO:0043231//intracellular membrane-bounded organelle	GO:0004175//endopeptidase activity;GO:0008237//metallopeptidase activity;GO:0043169//cation binding	GO:0016485//protein processing;GO:0019941//modification-dependent protein catabolic process;GO:0044802//single-organism membrane organization	--
LOC102456029	35	36	38	7	11	4	0.712	0.695	0.642	0.161	0.201	0.090	0.683	0.150666666666667	-2.18052530659606	0.000723859956642178	0.0266124292825899	Slc25a22	PREDICTED: mitochondrial glutamate carrier 1-like, partial [Pelodiscus sinensis]	-	-	-	-	GO:0019866//organelle inner membrane;GO:0031224//intrinsic component of membrane;GO:0031981//nuclear lumen	GO:0005310//dicarboxylic acid transmembrane transporter activity;GO:0015291//secondary active transmembrane transporter activity	GO:0015813//L-glutamate transport;GO:0044763//single-organism cellular process	--
LOC102463486	13	4	9	44	19	48	0.296	0.086	0.170	1.129	0.388	1.209	0.184	0.908666666666667	2.30404539002704	0.000748708643320744	0.0273038859664351	GPX7	PREDICTED: glutathione peroxidase 7 [Pelodiscus sinensis]	Metabolism;Human Diseases;Metabolism;Organismal Systems;Human Diseases;Metabolism	Global and overview maps;Neurodegenerative disease;Lipid metabolism;Endocrine system;Neurodegenerative disease;Metabolism of other amino acids	ko01100//Metabolic pathways;ko05016//Huntington disease;ko00590//Arachidonic acid metabolism;ko04918//Thyroid hormone synthesis;ko05014//Amyotrophic lateral sclerosis;ko00480//Glutathione metabolism	K00432;K00432;K00432;K00432;K00432;K00432	GO:0043231//intracellular membrane-bounded organelle	GO:0004601//peroxidase activity	GO:0006950//response to stress;GO:0044710//single-organism metabolic process	--
LOC102448478	1843	611	557	284	325	272	47.671	15.002	11.953	8.287	7.543	7.793	24.8753333333333	7.87433333333333	-1.65948616759452	0.000751107032149472	0.0273038859664351	CCN1	PREDICTED: protein CYR61 [Pelodiscus sinensis]	-	-	-	-	-	-	-	--
LOC102444178	13443	6444	10425	4364	5282	3403	38.390	17.469	24.701	14.060	13.535	10.764	26.8533333333333	12.7863333333333	-1.07049857283865	0.000773129497914088	0.0278419469318768	AHNAK	PREDICTED: neuroblast differentiation-associated protein AHNAK isoform X2 [Pelodiscus sinensis]	-	-	-	-	GO:0005911//cell-cell junction;GO:0030016//myofibril;GO:0031982//vesicle;GO:0043231//intracellular membrane-bounded organelle;GO:0044422//organelle part;GO:0044459//plasma membrane part	GO:0005198//structural molecule activity;GO:0005488//binding	GO:0006461//protein complex assembly;GO:0010468//regulation of gene expression;GO:0050794//regulation of cellular process	--
LOC102443962	7	41	31	3	2	1	0.057	0.319	0.211	0.028	0.015	0.009	0.195666666666667	0.0173333333333333	-3.49677697496896	0.000773284965785777	0.0278419469318768	ACAN	PREDICTED: LOW QUALITY PROTEIN: aggrecan core protein [Pelodiscus sinensis]	-	-	-	-	-	-	-	--
LOC102444798	2288	760	3270	662	701	316	28.159	8.892	33.365	9.210	7.724	4.297	23.472	7.077	-1.72973095171277	0.00077850595518777	0.0279854355033928	PFKFB3	PREDICTED: 6-phosphofructo-2-kinase/fructose-2,6-bisphosphatase 3 isoform X1 [Pelodiscus sinensis]	Metabolism;Environmental Information Processing;Environmental Information Processing;Metabolism	Global and overview maps;Signal transduction;Signal transduction;Carbohydrate metabolism	ko01100//Metabolic pathways;ko04152//AMPK signaling pathway;ko04066//HIF-1 signaling pathway;ko00051//Fructose and mannose metabolism	K01103;K01103;K01103;K01103	GO:0031981//nuclear lumen	GO:0008443//phosphofructokinase activity;GO:0032550//purine ribonucleoside binding;GO:0050308//sugar-phosphatase activity	GO:0007417//central nervous system development;GO:0009118//regulation of nucleoside metabolic process;GO:0016310//phosphorylation;GO:0019318//hexose metabolic process	--
LOC102445992	6	11	8	48	18	49	0.243	0.483	0.307	2.290	0.748	2.217	0.344333333333333	1.75166666666667	2.34685050998449	0.000782060615067429	0.0280235720914678	CCDC103	PREDICTED: coiled-coil domain-containing protein 103 [Pelodiscus sinensis]	-	-	-	-	GO:0044424//intracellular part;GO:0044441//ciliary part	GO:0046983//protein dimerization activity	GO:0003143//embryonic heart tube morphogenesis;GO:0003351//epithelial cilium movement;GO:0007368//determination of left/right symmetry;GO:0070286//axonemal dynein complex assembly	--
LOC102449344	716	1039	2081	388	512	281	29.495	40.629	71.124	18.031	18.924	12.822	47.0826666666667	16.5923333333333	-1.50467925128836	0.000782183919206937	0.0280235720914678	BNIP3	PREDICTED: BCL2/adenovirus E1B 19 kDa protein-interacting protein 3 [Pelodiscus sinensis]	Human Diseases;Cellular Processes;Environmental Information Processing;Human Diseases;Cellular Processes	Infectious disease: bacterial;Transport and catabolism;Signal transduction;Infectious disease: bacterial;Transport and catabolism	ko05131//Shigellosis;ko04140//Autophagy - animal;ko04068//FoxO signaling pathway;ko05134//Legionellosis;ko04137//Mitophagy - animal	K15464;K15464;K15464;K15464;K15464	-	-	-	--
MSTRG.17220	3	6	10	33	25	27	0.034	0.065	0.094	0.423	0.255	0.340	0.0643333333333333	0.339333333333333	2.39906480880761	0.000783279071572355	0.0280235720914678	--	ORF 3 [Chelydra serpentina]	-	-	-	-	-	-	-	--
LOC102446967	54	37	51	169	66	111	0.932	0.604	0.729	3.289	1.028	2.135	0.755	2.15066666666667	1.51023538822205	0.000789401418284077	0.0281980661196837	MIS12	PREDICTED: protein MIS12 homolog [Pelodiscus sinensis]	-	-	-	-	GO:0000776//kinetochore;GO:0043231//intracellular membrane-bounded organelle;GO:0044444//cytoplasmic part	GO:0005488//binding	GO:0000087//mitotic M phase;GO:0000278//mitotic cell cycle;GO:0000280//nuclear division;GO:0035556//intracellular signal transduction;GO:0043623//cellular protein complex assembly	--
LOC112545956	0	1	2	18	19	9	0.000	0.058	0.101	1.242	1.042	0.610	0.053	0.964666666666667	4.18596625124737	0.00079181539681929	0.0282166040639083	-	-	-	-	-	-	-	-	-	-
LOC102453617	201	87	87	36	45	25	1.500	0.672	0.720	0.251	0.249	0.326	0.964	0.275333333333333	-1.80785386553167	0.000792412248184999	0.0282166040639083	CREB5	PREDICTED: cyclic AMP-responsive element-binding protein 5 isoform X1 [Pelodiscus sinensis]	Environmental Information Processing;Human Diseases;Human Diseases;Human Diseases;Environmental Information Processing;Human Diseases;Organismal Systems;Human Diseases;Environmental Information Processing;Human Diseases;Organismal Systems;Human Diseases;Human Diseases;Organismal Systems;Organismal Systems;Organismal Systems;Organismal Systems;Environmental Information Processing;Organismal System…	Signal transduction;Infectious disease: viral;Neurodegenerative disease;Infectious disease: viral;Signal transduction;Infectious disease: viral;Environmental adaptation;Cancer: overview;Signal transduction;Infectious disease: viral;Circulatory system;Endocrine and metabolic disease;Substance dependence;Nervous system;Endocrine system;Endocrine system;Endocrine system;Signal transduction;Nervous s…	ko04151//PI3K-Akt signaling pathway;ko05165//Human papillomavirus infection;ko05016//Huntington disease;ko05163//Human cytomegalovirus infection;ko04024//cAMP signaling pathway;ko05166//Human T-cell leukemia virus 1 infection;ko04714//Thermogenesis;ko05203//Viral carcinogenesis;ko04022//cGMP-PKG signaling pathway;ko05161//Hepatitis B;ko04261//Adrenergic signaling in cardiomyocytes;ko04934//Cushin…	K09047;K09047;K09047;K09047;K09047;K09047;K09047;K09047;K09047;K09047;K09047;K09047;K09047;K09047;K09047;K09047;K09047;K09047;K09047;K09047;K09047;K09047;K09047;K09047;K09047;K09047;K09047;K09047;K09047;K09047;K09047;K09047	GO:0031988//membrane-bounded vesicle;GO:0043231//intracellular membrane-bounded organelle	GO:0000982//transcription factor activity, RNA polymerase II core promoter proximal region sequence-specific binding;GO:0003677//DNA binding;GO:0043169//cation binding	GO:0006357//regulation of transcription from RNA polymerase II promoter;GO:0030154//cell differentiation;GO:0061448//connective tissue development	--
LOC106731265	375	243	340	850	355	801	11.338	6.974	8.529	28.992	9.631	26.825	8.947	21.816	1.28591068387206	0.000795541148529223	0.0282245278811292	Trim39	PREDICTED: E3 ubiquitin-protein ligase TRIM39-like [Pelodiscus sinensis]	-	-	-	-	GO:0031461//cullin-RING ubiquitin ligase complex;GO:0031981//nuclear lumen;GO:0043232//intracellular non-membrane-bounded organelle;GO:0044444//cytoplasmic part	GO:0019787//ubiquitin-like protein transferase activity;GO:0019899//enzyme binding;GO:0035258//steroid hormone receptor binding;GO:0070735//protein-glycine ligase activity	GO:0001819//positive regulation of cytokine production;GO:0006952//defense response;GO:0009967//positive regulation of signal transduction;GO:0010629//negative regulation of gene expression;GO:0019221//cytokine-mediated signaling pathway;GO:0031647//regulation of protein stability;GO:0033143//regulation of intracellular steroid hormone receptor signaling pathway;GO:0042787//protein ubiquitination…	--
LOC102457257	2056	946	2971	483	866	525	53.543	23.518	64.309	13.631	19.802	14.875	47.1233333333333	16.1026666666667	-1.54914196952857	0.000796373617522921	0.0282245278811292	EPHX1	PREDICTED: epoxide hydrolase 1 isoform X1 [Pelodiscus sinensis]	Organismal Systems;Human Diseases;Metabolism	Digestive system;Cancer: overview;Xenobiotics biodegradation and metabolism	ko04976//Bile secretion;ko05204//Chemical carcinogenesis - DNA adducts;ko00980//Metabolism of xenobiotics by cytochrome P450	K01253;K01253;K01253	GO:0031090//organelle membrane;GO:0031224//intrinsic component of membrane;GO:0043231//intracellular membrane-bounded organelle	GO:0005515//protein binding;GO:0016803//ether hydrolase activity	GO:0006725//cellular aromatic compound metabolic process;GO:0051384//response to glucocorticoid	--
LOC102462384	30936	14796	24510	8830	12447	8567	655.792	297.737	431.076	211.166	236.749	201.157	461.535	216.357333333333	-1.09302403613377	0.00080193922830657	0.0283379811031622	Ccni	PREDICTED: cyclin-I [Pelodiscus sinensis]	-	-	-	-	-	-	GO:0001932//regulation of protein phosphorylation;GO:0007049//cell cycle;GO:0048232//male gamete generation	--
LOC102461063	70	80	30	206	128	188	1.350	1.464	0.480	4.481	2.215	4.015	1.098	3.57033333333333	1.7011807190422	0.000809965674202407	0.0285721068904391	GTSE1	PREDICTED: G2 and S phase-expressed protein 1 [Pelodiscus sinensis]	Cellular Processes	Cell growth and death	ko04115//p53 signaling pathway	K10129	GO:0005874//microtubule	-	-	--
LOC112545062	14	0	9	105	34	34	0.617	0.000	0.329	5.221	1.345	1.660	0.315333333333333	2.742	3.12027898316099	0.000834178673381684	0.0292440316038313	--	PREDICTED: butyrophilin subfamily 1 member A1-like [Pelodiscus sinensis]	-	-	-	-	-	-	-	--
LOC102450378	355	266	278	67	143	41	6.306	4.487	4.112	1.356	2.272	0.808	4.96833333333333	1.47866666666667	-1.74846510471682	0.000866166369632489	0.0300859965844586	SLC17A2	PREDICTED: sodium-dependent phosphate transport protein 3-like isoform X1 [Pelodiscus sinensis]	-	-	-	-	GO:0005774//vacuolar membrane;GO:0005886//plasma membrane;GO:0016021//integral component of membrane;GO:0031410//cytoplasmic vesicle	GO:0046943//carboxylic acid transmembrane transporter activity	GO:0006487//protein N-linked glycosylation;GO:0006793//phosphorus metabolic process;GO:0006814//sodium ion transport;GO:0006817//phosphate ion transport;GO:0006818//hydrogen transport;GO:0046942//carboxylic acid transport	--
LOC102454115	967	908	2814	425	577	382	42.803	38.152	103.342	21.222	22.916	18.729	61.4323333333333	20.9556666666667	-1.55165776209664	0.000870306198754286	0.0301045127806554	BLOC1S3	PREDICTED: biogenesis of lysosome-related organelles complex 1 subunit 3 [Pelodiscus sinensis]	-	-	-	-	GO:0016023//cytoplasmic, membrane-bounded vesicle;GO:0031082//BLOC complex	GO:0005488//binding	GO:0007423//sensory organ development;GO:0007599//hemostasis;GO:0008088//axo-dendritic transport;GO:0009306//protein secretion;GO:0032400//melanosome localization;GO:0032814//regulation of natural killer cell activation;GO:0033363//secretory granule organization;GO:0042221//response to chemical;GO:0043485//endosome to pigment granule transport;GO:0048489//synaptic vesicle transport;GO:0048753//pi…	--
LOC102453474	20	30	23	59	65	64	0.367	0.522	0.350	1.179	1.055	1.278	0.413	1.17066666666667	1.50311665739476	0.000871731201655117	0.0301045127806554	MCM8	PREDICTED: DNA helicase MCM8 isoform X1 [Pelodiscus sinensis]	-	-	-	-	GO:0031981//nuclear lumen;GO:0042555//MCM complex	GO:0003676//nucleic acid binding;GO:0017111//nucleoside-triphosphatase activity;GO:0032550//purine ribonucleoside binding	GO:0000725//recombinational repair;GO:0007276//gamete generation;GO:0022402//cell cycle process;GO:0022616//DNA strand elongation;GO:0051320//S phase	--
LOC102461711	276	394	547	801	690	927	3.303	4.476	5.431	10.814	7.409	12.288	4.40333333333333	10.1703333333333	1.20769899853007	0.000874211254764584	0.0301045127806554	them4	PREDICTED: acyl-coenzyme A thioesterase THEM4 [Pelodiscus sinensis]	Environmental Information Processing;Metabolism	Signal transduction;Lipid metabolism	ko04151//PI3K-Akt signaling pathway;ko00062//Fatty acid elongation	K16339;K16339	GO:0019866//organelle inner membrane;GO:0031253//cell projection membrane;GO:0031970//organelle envelope lumen;GO:0044429//mitochondrial part	GO:0047617//acyl-CoA hydrolase activity	GO:0006952//defense response;GO:0008637//apoptotic mitochondrial changes;GO:0032048//cardiolipin metabolic process;GO:0032787//monocarboxylic acid metabolic process;GO:0035337//fatty-acyl-CoA metabolic process;GO:0038093//Fc receptor signaling pathway;GO:0038127//ERBB signaling pathway;GO:0048017//inositol lipid-mediated signaling	--
LOC102460845	434	149	310	118	110	92	13.383	4.353	7.908	4.088	3.041	3.146	8.548	3.425	-1.31948291992456	0.000875504997634801	0.0301045127806554	Bbs1	PREDICTED: Bardet-Biedl syndrome 1 protein isoform X1 [Pelodiscus sinensis]	-	-	-	-	-	-	-	--
LOC102456253	41	22	15	88	49	103	4.269	2.175	1.296	10.338	4.578	11.880	2.58	8.932	1.79161218551186	0.000875985809915852	0.0301045127806554	DUT	PREDICTED: deoxyuridine 5'-triphosphate nucleotidohydrolase, mitochondrial [Pelodiscus sinensis]	Metabolism;Metabolism;Metabolism	Global and overview maps;Nucleotide metabolism;Xenobiotics biodegradation and metabolism	ko01100//Metabolic pathways;ko00240//Pyrimidine metabolism;ko00983//Drug metabolism - other enzymes	K01520;K01520;K01520	-	-	-	--
MSTRG.6974	0	0	0	1	12	30	0.000	0.000	0.000	0.139	1.327	4.097	0.001	1.85433333333333	10.8566848895325	0.0008808362773257	0.0302246957160532	IGHV4-61	immunoglobulin heavy variable 4-59, partial [Chelydra serpentina]	Environmental Information Processing;Human Diseases;Environmental Information Processing;Human Diseases;Human Diseases;Environmental Information Processing;Human Diseases;Cellular Processes;Organismal Systems;Environmental Information Processing;Organismal Systems;Human Diseases;Human Diseases;Human Diseases;Human Diseases;Human Diseases;Human Diseases;Human Diseases;Organismal Systems;Human Dise…	Signal transduction;Infectious disease: bacterial;Signal transduction;Cancer: overview;Infectious disease: viral;Signal transduction;Infectious disease: bacterial;Transport and catabolism;Immune system;Signal transduction;Immune system;Infectious disease: parasitic;Cardiovascular disease;Immune disease;Immune disease;Immune disease;Immune disease;Cardiovascular disease;Immune system;Infectious di…	ko04151//PI3K-Akt signaling pathway;ko05130//Pathogenic Escherichia coli infection;ko04020//Calcium signaling pathway;ko05202//Transcriptional misregulation in cancer;ko05169//Epstein-Barr virus infection;ko04072//Phospholipase D signaling pathway;ko05152//Tuberculosis;ko04145//Phagosome;ko04650//Natural killer cell mediated cytotoxicity;ko04064//NF-kappa B signaling pathway;ko04666//Fc gamma R-m…	K06856;K06856;K06856;K06856;K06856;K06856;K06856;K06856;K06856;K06856;K06856;K06856;K06856;K06856;K06856;K06856;K06856;K06856;K06856;K06856;K06856;K06856;K06856;K06856;K06856;K06856;K06856	GO:0016020//membrane;GO:0031988//membrane-bounded vesicle	GO:0005488//binding	GO:0002431//Fc receptor mediated stimulatory signaling pathway;GO:0006897//endocytosis;GO:0006952//defense response;GO:0006956//complement activation;GO:0038093//Fc receptor signaling pathway	--
MSTRG.22196	2	32	6	238	37	1074	0.217	3.301	0.541	29.164	3.608	129.269	1.353	54.0136666666667	5.31909074317523	0.000894201056734671	0.0305905911357554	G4	immunoglobulin gamma-1 heavy chain-like [Mauremys mutica]	Environmental Information Processing;Human Diseases;Environmental Information Processing;Human Diseases;Human Diseases;Environmental Information Processing;Human Diseases;Cellular Processes;Organismal Systems;Environmental Information Processing;Organismal Systems;Human Diseases;Human Diseases;Human Diseases;Human Diseases;Human Diseases;Human Diseases;Human Diseases;Organismal Systems;Human Dise…	Signal transduction;Infectious disease: bacterial;Signal transduction;Cancer: overview;Infectious disease: viral;Signal transduction;Infectious disease: bacterial;Transport and catabolism;Immune system;Signal transduction;Immune system;Infectious disease: parasitic;Cardiovascular disease;Immune disease;Immune disease;Immune disease;Immune disease;Cardiovascular disease;Immune system;Infectious di…	ko04151//PI3K-Akt signaling pathway;ko05130//Pathogenic Escherichia coli infection;ko04020//Calcium signaling pathway;ko05202//Transcriptional misregulation in cancer;ko05169//Epstein-Barr virus infection;ko04072//Phospholipase D signaling pathway;ko05152//Tuberculosis;ko04145//Phagosome;ko04650//Natural killer cell mediated cytotoxicity;ko04064//NF-kappa B signaling pathway;ko04666//Fc gamma R-m…	K06856;K06856;K06856;K06856;K06856;K06856;K06856;K06856;K06856;K06856;K06856;K06856;K06856;K06856;K06856;K06856;K06856;K06856;K06856;K06856;K06856;K06856;K06856;K06856;K06856;K06856;K06856	GO:0016020//membrane;GO:0031988//membrane-bounded vesicle	GO:0005488//binding	GO:0002431//Fc receptor mediated stimulatory signaling pathway;GO:0006897//endocytosis;GO:0006952//defense response;GO:0006956//complement activation;GO:0038093//Fc receptor signaling pathway	--
LOC102459006	124	66	72	428	124	190	1.917	0.974	0.888	7.398	1.730	3.296	1.25966666666667	4.14133333333333	1.71705331112733	0.000908330332053003	0.0309337699699314	--	-	-	-	-	-	-	-	-	--
LOC102458111	140	111	87	387	153	254	1.654	1.243	0.852	5.152	1.620	3.320	1.24966666666667	3.364	1.42863438068821	0.000928860895457721	0.0315854545036502	FANCI	PREDICTED: Fanconi anemia group I protein [Pelodiscus sinensis]	Genetic Information Processing	Replication and repair	ko03460//Fanconi anemia pathway	K10895	GO:0016020//membrane;GO:0031981//nuclear lumen;GO:0043234//protein complex	GO:0003676//nucleic acid binding;GO:0019899//enzyme binding	GO:0006259//DNA metabolic process;GO:0031396//regulation of protein ubiquitination;GO:0033554//cellular response to stress;GO:0044763//single-organism cellular process	--
LOC112543704	12	5	13	12	151	43	0.458	0.181	0.412	0.517	5.174	1.819	0.350333333333333	2.50333333333333	2.83705023843946	0.000932440821961671	0.0316243208480297	OSTN	PREDICTED: osteocrin-like isoform X2 [Xenopus laevis]	-	-	-	-	GO:0044421//extracellular region part	GO:0005102//receptor binding	GO:0001649//osteoblast differentiation;GO:0007165//signal transduction;GO:0010829//negative regulation of glucose transport;GO:0030278//regulation of ossification;GO:0030804//positive regulation of cyclic nucleotide biosynthetic process;GO:0035265//organ growth	--
LOC102463612	234	250	183	1558	862	192	9.608	9.866	6.307	75.342	31.545	8.824	8.59366666666667	38.5703333333333	2.16614589042277	0.000936191495972936	0.0316446698646255	GCG	PREDICTED: glucagon isoform X1 [Pelodiscus sinensis]	-	-	-	-	-	-	-	--
LOC102449535	1129	1238	1064	5068	1106	3870	34.494	35.905	26.971	174.680	30.319	130.966	32.4566666666667	111.988333333333	1.78676169739255	0.000942926643301026	0.031797552051079	CDKN2B	PREDICTED: cyclin-dependent kinase 4 inhibitor B-like [Pelodiscus sinensis]	Human Diseases;Human Diseases;Human Diseases;Cellular Processes;Human Diseases;Human Diseases;Environmental Information Processing;Cellular Processes;Human Diseases;Environmental Information Processing	Cancer: overview;Infectious disease: viral;Cancer: overview;Cell growth and death;Cancer: specific types;Endocrine and metabolic disease;Signal transduction;Cell growth and death;Cancer: specific types;Signal transduction	ko05200//Pathways in cancer;ko05166//Human T-cell leukemia virus 1 infection;ko05203//Viral carcinogenesis;ko04218//Cellular senescence;ko05226//Gastric cancer;ko04934//Cushing syndrome;ko04068//FoxO signaling pathway;ko04110//Cell cycle;ko05222//Small cell lung cancer;ko04350//TGF-beta signaling pathway	K04685;K04685;K04685;K04685;K04685;K04685;K04685;K04685;K04685;K04685	GO:0000792//heterochromatin;GO:0044444//cytoplasmic part;GO:0044451//nucleoplasm part;GO:0044452//nucleolar part	GO:0001071//nucleic acid binding transcription factor activity;GO:0003723//RNA binding;GO:0004857//enzyme inhibitor activity;GO:0008134//transcription factor binding;GO:0016538//cyclin-dependent protein serine/threonine kinase regulator activity;GO:0019900//kinase binding	GO:0000075//cell cycle checkpoint;GO:0000079//regulation of cyclin-dependent protein serine/threonine kinase activity;GO:0000082//G1/S transition of mitotic cell cycle;GO:0000209//protein polyubiquitination;GO:0001558//regulation of cell growth;GO:0001952//regulation of cell-matrix adhesion;GO:0002244//hematopoietic progenitor cell differentiation;GO:0006352//DNA-templated transcription, initiati…	--
LOC102456968	0	3	6	15	43	25	0.000	0.198	0.346	1.175	2.678	1.922	0.181333333333333	1.925	3.40814238994045	0.000943522540659914	0.031797552051079	RBP7	PREDICTED: retinoid-binding protein 7 [Pelodiscus sinensis]	-	-	-	-	GO:0044424//intracellular part	GO:0005501//retinoid binding	GO:0051234//establishment of localization	--
MSTRG.29343	48	29	29	146	54	89	0.730	0.419	0.366	2.505	0.737	1.499	0.505	1.58033333333333	1.64587359936608	0.000957938010185612	0.0321398846172941	--	Zinc finger and SCAN domain-containing protein 29 [Chelonia mydas]	-	-	-	-	-	-	-	--
LOC102448583	86	77	59	232	109	159	2.796	2.376	1.591	8.509	3.179	5.725	2.25433333333333	5.80433333333333	1.36442952035156	0.000961641897446166	0.0322164261116321	AURKA	PREDICTED: aurora kinase A, partial [Pelodiscus sinensis]	Cellular Processes;Organismal Systems	Cell growth and death;Endocrine system	ko04114//Oocyte meiosis;ko04914//Progesterone-mediated oocyte maturation	K11481;K11481	-	-	-	--
MSTRG.25560	1760	1247	1064	692	648	411	53.961	36.293	27.066	23.935	17.827	13.958	39.1066666666667	18.5733333333333	-1.07418181315571	0.000969775651026023	0.0323930813698913	ZFP36	mRNA decay activator protein ZFP36 [Chelonoidis abingdonii]	Human Diseases;Human Diseases	Infectious disease: viral;Infectious disease: viral	ko05166//Human T-cell leukemia virus 1 infection;ko05167//Kaposi sarcoma-associated herpesvirus infection	K15308;K15308	-	-	-	--
LOC102450944	61	63	143	998	97	238	1.060	1.039	2.062	19.566	1.513	4.581	1.387	8.55333333333333	2.62451897693229	0.000974845521255576	0.032466656646875	SOAT2	PREDICTED: LOW QUALITY PROTEIN: sterol O-acyltransferase 2, partial [Pelodiscus sinensis]	Organismal Systems;Metabolism	Digestive system;Lipid metabolism	ko04979//Cholesterol metabolism;ko00100//Steroid biosynthesis	K00637;K00637	-	-	-	--
LOC102459717	322	298	158	1528	238	1197	21.146	18.577	8.609	113.205	14.024	87.072	16.1106666666667	71.4336666666667	2.14858798164059	0.000996094790241698	0.0330770655639351	Plaat3	PREDICTED: HRAS-like suppressor 3 [Pelodiscus sinensis]	Metabolism;Environmental Information Processing;Metabolism;Organismal Systems;Metabolism;Metabolism;Metabolism;Metabolism	Global and overview maps;Signal transduction;Lipid metabolism;Endocrine system;Lipid metabolism;Lipid metabolism;Lipid metabolism;Lipid metabolism	ko01100//Metabolic pathways;ko04014//Ras signaling pathway;ko00564//Glycerophospholipid metabolism;ko04923//Regulation of lipolysis in adipocytes;ko00590//Arachidonic acid metabolism;ko00565//Ether lipid metabolism;ko00591//Linoleic acid metabolism;ko00592//alpha-Linolenic acid metabolism	K16817;K16817;K16817;K16817;K16817;K16817;K16817;K16817	GO:0031224//intrinsic component of membrane;GO:0043231//intracellular membrane-bounded organelle;GO:0044444//cytoplasmic part	GO:0004620//phospholipase activity;GO:0005488//binding;GO:0016740//transferase activity	GO:0006658//phosphatidylserine metabolic process;GO:0008283//cell proliferation;GO:0046470//phosphatidylcholine metabolic process;GO:0046488//phosphatidylinositol metabolic process;GO:0051726//regulation of cell cycle	--
LOC102457732	82	194	170	358	421	340	0.854	1.917	1.468	4.205	3.932	3.921	1.413	4.01933333333333	1.50819476298267	0.000998168052578434	0.0330973819718064	BLM	PREDICTED: Bloom syndrome protein isoform X1 [Pelodiscus sinensis]	Genetic Information Processing;Genetic Information Processing	Replication and repair;Replication and repair	ko03460//Fanconi anemia pathway;ko03440//Homologous recombination	K10901;K10901	GO:0016604//nuclear body;GO:0043073//germ cell nucleus;GO:0044454//nuclear chromosome part;GO:0098687//chromosomal region	GO:0000217//DNA secondary structure binding;GO:0004003//ATP-dependent DNA helicase activity;GO:0005515//protein binding;GO:0032550//purine ribonucleoside binding	GO:0000019//regulation of mitotic recombination;GO:0000725//recombinational repair;GO:0006355//regulation of transcription, DNA-templated;GO:0006461//protein complex assembly;GO:0010212//response to ionizing radiation;GO:0018205//peptidyl-lysine modification;GO:0030217//T cell differentiation;GO:0031572//G2 DNA damage checkpoint;GO:0032392//DNA geometric change;GO:0042102//positive regulation of …	--
LOC102450235	35	37	39	89	67	73	0.710	0.713	0.676	2.050	1.233	1.663	0.699666666666667	1.64866666666667	1.23656007309779	0.0010122496936982	0.0334175201358355	ADCK1	PREDICTED: uncharacterized aarF domain-containing protein kinase 1 isoform X1 [Pelodiscus sinensis]	-	-	-	-	GO:0043231//intracellular membrane-bounded organelle	GO:0004697//protein kinase C activity;GO:0004708//MAP kinase kinase activity;GO:0004709//MAP kinase kinase kinase activity;GO:0016909//SAP kinase activity;GO:0032550//purine ribonucleoside binding	GO:0006464//cellular protein modification process;GO:0006796//phosphate-containing compound metabolic process	--
LOC102455629	5	10	7	26	79	20	0.103	0.126	0.083	0.426	1.030	0.338	0.104	0.598	2.52356195605701	0.00101778824127166	0.0334679191386409	Ccdc85a	PREDICTED: coiled-coil domain-containing protein 85A isoform X1 [Pelodiscus sinensis]	-	-	-	-	-	-	-	--
LOC102448851	315	651	750	216	209	93	3.116	6.307	6.275	2.480	1.872	1.034	5.23266666666667	1.79533333333333	-1.54329462965002	0.00103337242180314	0.0338679960008332	THRB	PREDICTED: thyroid hormone receptor beta isoform X2 [Pelodiscus sinensis]	Environmental Information Processing;Organismal Systems	Signaling molecules and interaction;Endocrine system	ko04080//Neuroactive ligand-receptor interaction;ko04919//Thyroid hormone signaling pathway	K08362;K08362	GO:0000785//chromatin;GO:0031981//nuclear lumen;GO:0031988//membrane-bounded vesicle	GO:0003682//chromatin binding;GO:0003712//transcription cofactor activity;GO:0004879//RNA polymerase II transcription factor activity, ligand-activated sequence-specific DNA binding;GO:0038023//signaling receptor activity;GO:0042562//hormone binding;GO:0043566//structure-specific DNA binding;GO:0046914//transition metal ion binding;GO:0046983//protein dimerization activity	GO:0001503//ossification;GO:0006352//DNA-templated transcription, initiation;GO:0006357//regulation of transcription from RNA polymerase II promoter;GO:0009755//hormone-mediated signaling pathway;GO:0009790//embryo development;GO:0019218//regulation of steroid metabolic process;GO:0032330//regulation of chondrocyte differentiation;GO:0042127//regulation of cell proliferation;GO:0042462//eye photo…	THR-like
LOC102456113	55	36	33	163	57	116	1.330	0.827	0.662	4.448	1.237	3.108	0.939666666666667	2.931	1.64117199084028	0.00104140198602727	0.0340326562446748	CENPL	PREDICTED: centromere protein L [Pelodiscus sinensis]	-	-	-	-	GO:0031981//nuclear lumen;GO:0044444//cytoplasmic part;GO:0098687//chromosomal region	GO:0005488//binding	GO:0000087//mitotic M phase;GO:0000278//mitotic cell cycle;GO:0035556//intracellular signal transduction;GO:0043486//histone exchange	--
LOC112544496	297	124	179	98	58	49	15.885	6.285	7.930	5.903	2.779	2.898	10.0333333333333	3.86	-1.37812823365782	0.00104920631319807	0.0341676763431971	-	-	-	-	-	-	-	-	-	-
LOC102456637	27419	13808	39747	9158	12474	7602	630.069	300.315	760.489	236.584	256.175	192.895	563.624333333333	228.551333333333	-1.30221566298638	0.00105005973130504	0.0341676763431971	RNH1	PREDICTED: ribonuclease inhibitor isoform X1 [Pelodiscus sinensis]	-	-	-	-	GO:0031988//membrane-bounded vesicle;GO:0043234//protein complex	GO:0004857//enzyme inhibitor activity;GO:0005488//binding	GO:0009892//negative regulation of metabolic process;GO:0016070//RNA metabolic process;GO:0022603//regulation of anatomical structure morphogenesis	--
LOC102453758	478	369	358	239	127	99	10.508	7.700	6.529	5.927	2.505	2.411	8.24566666666667	3.61433333333333	-1.18990657559869	0.00105241667429883	0.0341706972127109	FUCA2	PREDICTED: plasma alpha-L-fucosidase [Pelodiscus sinensis]	Cellular Processes;Metabolism	Transport and catabolism;Glycan biosynthesis and metabolism	ko04142//Lysosome;ko00511//Other glycan degradation	K01206;K01206	-	-	-	--
LOC102460508	150	93	161	60	38	62	3.102	1.826	2.762	1.400	0.705	1.420	2.56333333333333	1.175	-1.12536034067567	0.0010531702501202	0.0341706972127109	NLRP1	PREDICTED: NACHT, LRR and PYD domains-containing protein 1-like [Pelodiscus sinensis]	-	-	-	-	GO:0005737//cytoplasm;GO:0043231//intracellular membrane-bounded organelle;GO:0043234//protein complex;GO:0044297//cell body	GO:0005515//protein binding;GO:0032550//purine ribonucleoside binding	GO:0006952//defense response;GO:0009057//macromolecule catabolic process;GO:0009617//response to bacterium;GO:0032731//positive regulation of interleukin-1 beta production;GO:0043280//positive regulation of cysteine-type endopeptidase activity involved in apoptotic process;GO:0070997//neuron death;GO:1901652//response to peptide	--
MSTRG.28497	53	73	126	34	15	12	1.451	1.898	2.863	1.050	0.369	0.364	2.07066666666667	0.594333333333333	-1.80075112676231	0.0010782863325859	0.0347522777937775	--	protein ANTAGONIST OF LIKE HETEROCHROMATIN PROTEIN 1-like isoform X2 [Pelodiscus sinensis]	-	-	-	-	-	-	-	--
MSTRG.25373	9	34	44	51	167	183	0.088	0.315	0.357	0.562	1.464	1.981	0.253333333333333	1.33566666666667	2.39845118609986	0.00108328836375716	0.0348050587862086	--	zinc finger MYM-type protein 1-like [Solenopsis invicta]	-	-	-	-	-	-	-	--
LOC102445425	45	50	18	175	71	129	1.372	1.448	0.455	6.021	1.943	4.358	1.09166666666667	4.10733333333333	1.9116696290025	0.00108565760300835	0.0348256200217141	NEK2	PREDICTED: serine/threonine-protein kinase Nek2 [Pelodiscus sinensis]	-	-	-	-	-	-	-	--
LOC102458909	308	772	1056	121	241	217	7.613	18.113	21.655	3.374	5.345	5.941	15.7936666666667	4.88666666666667	-1.6924235442372	0.00110321447998626	0.0351399413899419	CYP4F22	PREDICTED: LOW QUALITY PROTEIN: cytochrome P450 4F22-like, partial [Pelodiscus sinensis]	-	-	-	-	GO:0005886//plasma membrane;GO:0031090//organelle membrane;GO:0031224//intrinsic component of membrane;GO:0043231//intracellular membrane-bounded organelle	GO:0008391//arachidonic acid monooxygenase activity;GO:0016713//oxidoreductase activity, acting on paired donors, with incorporation or reduction of molecular oxygen, reduced iron-sulfur protein as one donor, and incorporation of one atom of oxygen;GO:0016900//oxidoreductase activity, acting on the CH-OH group of donors, disulfide as acceptor;GO:0046906//tetrapyrrole binding;GO:0046914//transitio…	GO:0001977//renal system process involved in regulation of blood volume;GO:0007599//hemostasis;GO:0009233//menaquinone metabolic process;GO:0019369//arachidonic acid metabolic process;GO:0032303//regulation of icosanoid secretion;GO:0036100//leukotriene catabolic process;GO:0042362//fat-soluble vitamin biosynthetic process;GO:0042363//fat-soluble vitamin catabolic process;GO:0042374//phylloquinon…	--
LOC102444614	6	23	14	44	66	65	0.106	0.385	0.205	0.876	1.045	1.271	0.232	1.064	2.19730144037362	0.00110621534658023	0.0351860378567451	SQLE	PREDICTED: squalene monooxygenase [Pelodiscus sinensis]	Metabolism;Metabolism	Global and overview maps;Lipid metabolism	ko01100//Metabolic pathways;ko00100//Steroid biosynthesis	K00511;K00511	GO:0031090//organelle membrane;GO:0031224//intrinsic component of membrane;GO:0043231//intracellular membrane-bounded organelle	GO:0000166//nucleotide binding;GO:0016616//oxidoreductase activity, acting on the CH-OH group of donors, NAD or NADP as acceptor;GO:0016709//oxidoreductase activity, acting on paired donors, with incorporation or reduction of molecular oxygen, NAD(P)H as one donor, and incorporation of one atom of oxygen	GO:0006694//steroid biosynthetic process;GO:0008203//cholesterol metabolic process;GO:0032787//monocarboxylic acid metabolic process;GO:0042221//response to chemical	--
LOC102444580	20	5	10	39	72	29	1.622	0.387	0.677	3.588	5.279	2.609	0.895333333333333	3.82533333333333	2.09508866334122	0.00110909709820583	0.0352282215751298	--	PREDICTED: C-C motif chemokine 3-like [Pelodiscus sinensis]	Environmental Information Processing;Organismal Systems;Organismal Systems;Organismal Systems;Environmental Information Processing	Signaling molecules and interaction;Immune system;Immune system;Immune system;Signaling molecules and interaction	ko04060//Cytokine-cytokine receptor interaction;ko04062//Chemokine signaling pathway;ko04625//C-type lectin receptor signaling pathway;ko04657//IL-17 signaling pathway;ko04061//Viral protein interaction with cytokine and cytokine receptor	K21083;K21083;K21083;K21083;K21083	GO:0044421//extracellular region part;GO:0044444//cytoplasmic part	GO:0004697//protein kinase C activity;GO:0005125//cytokine activity;GO:0048020//CCR chemokine receptor binding;GO:0060229//lipase activator activity	GO:0001819//positive regulation of cytokine production;GO:0002278//eosinophil activation involved in immune response;GO:0002690//positive regulation of leukocyte chemotaxis;GO:0002762//negative regulation of myeloid leukocyte differentiation;GO:0006461//protein complex assembly;GO:0006468//protein phosphorylation;GO:0006996//organelle organization;GO:0007159//leukocyte cell-cell adhesion;GO:00082…	--
MSTRG.34122	145	110	86	354	155	250	8.348	6.012	4.108	22.992	8.007	15.942	6.156	15.647	1.34582093890897	0.00111110160722537	0.0352424623232953	UBE2S	ubiquitin-conjugating enzyme E2 S [Chrysemys picta bellii]	Genetic Information Processing	Folding, sorting and degradation	ko04120//Ubiquitin mediated proteolysis	K10583	-	-	-	--
LOC102444532	1232	1258	1568	3054	1539	3352	50.512	48.961	53.338	141.259	56.617	152.227	50.937	116.701	1.19603102556717	0.00111650035597184	0.0353641728135584	PPA1	PREDICTED: inorganic pyrophosphatase [Pelodiscus sinensis]	Metabolism	Energy metabolism	ko00190//Oxidative phosphorylation	K01507	GO:0031988//membrane-bounded vesicle;GO:0044444//cytoplasmic part	GO:0016462//pyrophosphatase activity;GO:0046872//metal ion binding	GO:0006793//phosphorus metabolic process;GO:0043039//tRNA aminoacylation	--
MSTRG.9372	138	100	121	46	60	37	2.499	1.719	1.818	0.940	0.975	0.742	2.012	0.885666666666667	-1.18379457803618	0.00115380559929477	0.0363930855253882	--	-	-	-	-	-	-	-	-	--
LOC102450191	17	20	25	56	42	56	0.172	0.192	0.209	0.638	0.381	0.626	0.191	0.548333333333333	1.5214805398657	0.00115692060042691	0.0364405853099697	MYBL1	PREDICTED: myb-related protein A isoform X1 [Pelodiscus sinensis]	-	-	-	-	GO:0043231//intracellular membrane-bounded organelle	GO:0000977//RNA polymerase II regulatory region sequence-specific DNA binding;GO:0000982//transcription factor activity, RNA polymerase II core promoter proximal region sequence-specific binding	GO:0006357//regulation of transcription from RNA polymerase II promoter;GO:0034660//ncRNA metabolic process	MYB
LOC102455377	1365	1237	1762	3082	1658	2930	62.211	53.517	66.626	158.462	67.801	147.912	60.7846666666667	124.725	1.03697132401633	0.00119144651256989	0.0374239794315814	MCUB	PREDICTED: calcium uniporter regulatory subunit MCUb, mitochondrial [Pelodiscus sinensis]	-	-	-	-	GO:0031304//intrinsic component of mitochondrial inner membrane;GO:0034703//cation channel complex	GO:0005246//calcium channel regulator activity;GO:0005515//protein binding;GO:0015075//ion transmembrane transporter activity	GO:0006461//protein complex assembly;GO:0006851//mitochondrial calcium ion transport;GO:0019932//second-messenger-mediated signaling;GO:0051560//mitochondrial calcium ion homeostasis	--
LOC102464054	3187	5316	4377	1684	1871	1957	43.750	69.274	49.852	26.080	23.046	29.757	54.292	26.2943333333333	-1.04598771143036	0.00120909308372319	0.0379256662978935	PTGER4	PREDICTED: prostaglandin E2 receptor EP4 subtype [Pelodiscus sinensis]	Human Diseases;Environmental Information Processing;Human Diseases;Human Diseases;Organismal Systems;Organismal Systems	Cancer: overview;Signaling molecules and interaction;Infectious disease: viral;Infectious disease: viral;Sensory system;Endocrine system	ko05200//Pathways in cancer;ko04080//Neuroactive ligand-receptor interaction;ko05165//Human papillomavirus infection;ko05163//Human cytomegalovirus infection;ko04750//Inflammatory mediator regulation of TRP channels;ko04924//Renin secretion	K04261;K04261;K04261;K04261;K04261;K04261	GO:0031224//intrinsic component of membrane;GO:0044464//cell part	GO:0004955//prostaglandin receptor activity;GO:0005488//binding	GO:0001501//skeletal system development;GO:0001503//ossification;GO:0001818//negative regulation of cytokine production;GO:0001819//positive regulation of cytokine production;GO:0002237//response to molecule of bacterial origin;GO:0002294//CD4-positive, alpha-beta T cell differentiation involved in immune response;GO:0002692//negative regulation of cellular extravasation;GO:0007188//adenylate cyc…	--
LOC102447230	41	19	29	47	93	98	3.049	1.338	1.772	3.882	6.134	8.016	2.053	6.01066666666667	1.54979138734246	0.00122017295874382	0.0382202724711913	--	PREDICTED: prosaposin-like isoform X1 [Pelodiscus sinensis]	-	-	-	-	-	-	GO:0044238//primary metabolic process;GO:0044763//single-organism cellular process;GO:0050896//response to stimulus;GO:0051704//multi-organism process;GO:0065007//biological regulation	--
LOC102446916	68	61	99	133	132	144	0.657	0.533	0.755	1.414	1.140	1.511	0.648333333333333	1.355	1.06348519708884	0.00123728614075787	0.0386107905517689	MMS22L	PREDICTED: protein MMS22-like [Pelodiscus sinensis]	-	-	-	-	GO:0005657//replication fork;GO:0008023//transcription elongation factor complex	GO:0005506//iron ion binding	GO:0000041//transition metal ion transport;GO:0000725//recombinational repair;GO:0046916//cellular transition metal ion homeostasis	--
LOC102445624	0	39	56	0	0	1	0.000	1.534	1.925	0.000	0.000	0.046	1.153	0.0153333333333333	-6.23257734231592	0.00123775484349292	0.0386107905517689	TRIM10	PREDICTED: tripartite motif-containing protein 26-like [Pelodiscus sinensis]	-	-	-	-	-	-	-	--
LOC102456699	260	65	129	38	45	12	4.730	1.123	1.950	0.780	0.728	0.234	2.601	0.580666666666667	-2.16328427606528	0.00125289405293934	0.038946766677498	TLE2	PREDICTED: transducin-like enhancer protein 2 [Pelodiscus sinensis]	-	-	-	-	GO:0031981//nuclear lumen;GO:0044421//extracellular region part	GO:0003712//transcription cofactor activity;GO:0005488//binding	GO:0006355//regulation of transcription, DNA-templated;GO:0009653//anatomical structure morphogenesis;GO:0030178//negative regulation of Wnt signaling pathway	--
LOC102456469	168	191	125	519	229	353	3.474	3.768	2.149	12.161	4.249	8.109	3.13033333333333	8.173	1.38454944389207	0.0012536845016071	0.038946766677498	CENPN	PREDICTED: centromere protein N isoform X1 [Pelodiscus sinensis]	-	-	-	-	GO:0000776//kinetochore;GO:0031981//nuclear lumen;GO:0044444//cytoplasmic part	-	GO:0000087//mitotic M phase;GO:0000278//mitotic cell cycle;GO:0000280//nuclear division;GO:0035556//intracellular signal transduction;GO:0043486//histone exchange	--
LOC102461053	81	57	57	129	117	105	2.572	1.718	1.502	4.622	3.334	3.694	1.93066666666667	3.88333333333333	1.0081964473458	0.00127264319920951	0.0393199870838988	tamm41	PREDICTED: phosphatidate cytidylyltransferase, mitochondrial [Pelodiscus sinensis]	-	-	-	-	GO:0019866//organelle inner membrane;GO:0031312//extrinsic component of organelle membrane;GO:0043231//intracellular membrane-bounded organelle	GO:0070567//cytidylyltransferase activity	GO:0006655//phosphatidylglycerol biosynthetic process;GO:0046341//CDP-diacylglycerol metabolic process	--
LOC102463116	179	20	53	10	17	8	13.863	1.470	3.405	0.874	1.181	0.686	6.246	0.913666666666667	-2.77319274191595	0.00127665495242425	0.0393430379965013	MS4A15	PREDICTED: membrane-spanning 4-domains subfamily A member 15-like [Pelodiscus sinensis]	-	-	-	-	GO:0031224//intrinsic component of membrane;GO:0031988//membrane-bounded vesicle;GO:0044421//extracellular region part	GO:0023023//MHC protein complex binding	GO:0002376//immune system process;GO:0044763//single-organism cellular process	--
LOC102443856	37	16	23	62	49	76	2.512	1.031	1.296	4.760	2.985	5.726	1.613	4.49033333333333	1.4770761068063	0.00127717409445732	0.0393430379965013	mnd1	PREDICTED: meiotic nuclear division protein 1 homolog isoform X1 [Pelodiscus sinensis]	-	-	-	-	GO:0043231//intracellular membrane-bounded organelle	GO:0005488//binding	GO:0006259//DNA metabolic process;GO:0007049//cell cycle	--
MSTRG.7385	654	450	639	149	211	321	20.533	13.412	16.645	5.277	5.944	11.163	16.8633333333333	7.46133333333333	-1.17638437152988	0.00127860096107321	0.0393430379965013	--	-	-	-	-	-	-	-	-	--
LOC102453590	193	260	177	428	334	582	4.677	5.981	3.559	11.702	7.263	15.623	4.739	11.5293333333333	1.28265452760899	0.00128987878427288	0.039636207364217	PDSS2	PREDICTED: decaprenyl-diphosphate synthase subunit 2 [Pelodiscus sinensis]	Metabolism	Metabolism of terpenoids and polyketides	ko00900//Terpenoid backbone biosynthesis	K12505	GO:0044429//mitochondrial part;GO:1902494//catalytic complex	GO:0016765//transferase activity, transferring alkyl or aryl (other than methyl) groups;GO:0046983//protein dimerization activity	GO:0006720//isoprenoid metabolic process;GO:0006743//ubiquinone metabolic process;GO:0044707//single-multicellular organism process;GO:0051262//protein tetramerization	--
LOC102462416	21	47	15	30	686	56	1.518	3.226	0.900	2.447	44.504	4.485	1.88133333333333	17.1453333333333	3.18798856057169	0.00130107632659728	0.0398720914322715	MSMB	PREDICTED: beta-microseminoprotein-like [Pelodiscus sinensis]	-	-	-	-	GO:0005576//extracellular region	GO:0005488//binding	-	--
LOC102462391	6	41	22	125	62	151	0.059	0.383	0.180	1.387	0.547	1.645	0.207333333333333	1.193	2.52457005828578	0.00130716168280078	0.0400044467978232	DIAPH3	PREDICTED: protein diaphanous homolog 3 [Pelodiscus sinensis]	Cellular Processes	Cell motility	ko04810//Regulation of actin cytoskeleton	K05745	GO:0043231//intracellular membrane-bounded organelle;GO:0044444//cytoplasmic part	GO:0017016//Ras GTPase binding	GO:0007010//cytoskeleton organization;GO:0035556//intracellular signal transduction;GO:0048232//male gamete generation	--
LOC102459179	12	27	17	90	52	46	0.521	1.114	0.613	4.412	2.027	2.214	0.749333333333333	2.88433333333333	1.94455836710511	0.00131133885700015	0.0400774710924345	CCR9	PREDICTED: C-C chemokine receptor type 9 [Pelodiscus sinensis]	Environmental Information Processing;Organismal Systems;Organismal Systems;Environmental Information Processing	Signaling molecules and interaction;Immune system;Immune system;Signaling molecules and interaction	ko04060//Cytokine-cytokine receptor interaction;ko04062//Chemokine signaling pathway;ko04672//Intestinal immune network for IgA production;ko04061//Viral protein interaction with cytokine and cytokine receptor	K04184;K04184;K04184;K04184	GO:0016021//integral component of membrane;GO:0044464//cell part	GO:0004950//chemokine receptor activity;GO:0005515//protein binding	GO:0002376//immune system process;GO:0006952//defense response;GO:0019221//cytokine-mediated signaling pathway;GO:0051480//regulation of cytosolic calcium ion concentration	--
LOC102444059	472	645	273	218	123	82	6.199	8.042	2.975	3.230	1.450	1.193	5.73866666666667	1.95766666666667	-1.5515804400592	0.00131308709986251	0.0400774710924345	MTTP	PREDICTED: microsomal triglyceride transfer protein large subunit-like [Chelonia mydas]	-	-	-	-	GO:0005783//endoplasmic reticulum;GO:0005902//microvillus;GO:0005903//brush border;GO:0016020//membrane;GO:0031982//vesicle;GO:0043234//protein complex	GO:0046983//protein dimerization activity	GO:0006464//cellular protein modification process;GO:0006639//acylglycerol metabolic process;GO:0010038//response to metal ion;GO:0015031//protein transport;GO:0044765//single-organism transport;GO:0055092//sterol homeostasis	--
LOC102454655	208	223	316	375	540	429	9.270	9.434	11.684	18.853	21.593	21.177	10.1293333333333	20.541	1.01996719262862	0.00132888465915032	0.0403337389186476	DNAJC9	PREDICTED: dnaJ homolog subfamily C member 9 [Pelodiscus sinensis]	-	-	-	-	GO:0043231//intracellular membrane-bounded organelle	GO:0016491//oxidoreductase activity;GO:0046906//tetrapyrrole binding	GO:0044710//single-organism metabolic process;GO:0051703//intraspecies interaction between organisms	--
LOC102456038	119	95	49	303	126	293	2.119	1.606	0.724	6.083	2.013	5.775	1.483	4.62366666666667	1.64051879578973	0.00133216923703574	0.0403337389186476	KIF20A	PREDICTED: kinesin-like protein KIF20A isoform X1 [Pelodiscus sinensis]	-	-	-	-	-	-	-	--
LOC102456445	327	200	222	458	322	554	2.676	1.554	1.508	4.229	2.365	5.022	1.91266666666667	3.872	1.01749348522708	0.00133484131058984	0.040360682457848	TICRR	PREDICTED: LOW QUALITY PROTEIN: treslin [Pelodiscus sinensis]	-	-	-	-	GO:0031981//nuclear lumen	GO:0005488//binding	GO:0006974//cellular response to DNA damage stimulus;GO:0031570//DNA integrity checkpoint;GO:0090329//regulation of DNA-dependent DNA replication	--
LOC102445259	19	18	5	41	73	50	0.467	0.363	0.102	1.027	1.434	1.314	0.310666666666667	1.25833333333333	2.01807478444552	0.00134752534394317	0.0406356943598947	EYA2	PREDICTED: eyes absent homolog 2 isoform X2 [Pelodiscus sinensis]	-	-	-	-	GO:0005815//microtubule organizing center;GO:0032991//macromolecular complex;GO:0043231//intracellular membrane-bounded organelle	GO:0003676//nucleic acid binding;GO:0004721//phosphoprotein phosphatase activity;GO:0046872//metal ion binding	GO:0001708//cell fate specification;GO:0001822//kidney development;GO:0003266//regulation of secondary heart field cardioblast proliferation;GO:0006282//regulation of DNA repair;GO:0006357//regulation of transcription from RNA polymerase II promoter;GO:0006470//protein dephosphorylation;GO:0008104//protein localization;GO:0008284//positive regulation of cell proliferation;GO:0008593//regulation o…	--
MSTRG.29501	398	184	410	146	149	101	7.031	3.086	6.010	2.910	2.362	1.976	5.37566666666667	2.416	-1.15382322786284	0.00136110173430217	0.0409360836344505	EDN3	endothelin-3 [Chelonia mydas]	Environmental Information Processing;Environmental Information Processing;Organismal Systems;Organismal Systems	Signaling molecules and interaction;Signal transduction;Circulatory system;Endocrine system	ko04080//Neuroactive ligand-receptor interaction;ko04024//cAMP signaling pathway;ko04270//Vascular smooth muscle contraction;ko04924//Renin secretion	K05227;K05227;K05227;K05227	GO:0044421//extracellular region part	GO:0071855//neuropeptide receptor binding	GO:0001667//ameboidal-type cell migration;GO:0001990//regulation of systemic arterial blood pressure by hormone;GO:0002027//regulation of heart rate;GO:0002687//positive regulation of leukocyte migration;GO:0002790//peptide secretion;GO:0006875//cellular metal ion homeostasis;GO:0007088//regulation of mitotic nuclear division;GO:0010647//positive regulation of cell communication;GO:0010648//negat…	--
LOC106731509	44	12	10	74	233	37	3.286	0.862	0.620	6.295	15.819	3.074	1.58933333333333	8.396	2.40128043155115	0.00136823506837305	0.0410960472061599	--	PREDICTED: perforin-1-like [Pelodiscus sinensis]	Organismal Systems;Human Diseases;Human Diseases;Human Diseases;Cellular Processes;Human Diseases;Human Diseases	Immune system;Immune disease;Immune disease;Cardiovascular disease;Cell growth and death;Endocrine and metabolic disease;Immune disease	ko04650//Natural killer cell mediated cytotoxicity;ko05320//Autoimmune thyroid disease;ko05330//Allograft rejection;ko05416//Viral myocarditis;ko04210//Apoptosis;ko04940//Type I diabetes mellitus;ko05332//Graft-versus-host disease	K07818;K07818;K07818;K07818;K07818;K07818;K07818	GO:0031224//intrinsic component of membrane;GO:0043231//intracellular membrane-bounded organelle;GO:0044444//cytoplasmic part	GO:0005488//binding;GO:0015267//channel activity	GO:0002376//immune system process;GO:0006952//defense response;GO:0009607//response to biotic stimulus;GO:0044763//single-organism cellular process;GO:0051259//protein oligomerization	--
LOC102447604	4910	7940	5705	3396	2312	1912	94.412	145.771	91.381	72.380	39.611	41.209	110.521333333333	51.0666666666667	-1.11387107555108	0.00137051497408889	0.0411100034678026	TMPRSS2	PREDICTED: transmembrane protease serine 2 isoform X2 [Pelodiscus sinensis]	Human Diseases;Human Diseases;Human Diseases	Cancer: overview;Infectious disease: viral;Cancer: specific types	ko05202//Transcriptional misregulation in cancer;ko05164//Influenza A;ko05215//Prostate cancer	K09633;K09633;K09633	GO:0016021//integral component of membrane;GO:0031988//membrane-bounded vesicle	GO:0004175//endopeptidase activity;GO:0005488//binding;GO:0038024//cargo receptor activity	GO:0006897//endocytosis;GO:0016485//protein processing;GO:0040017//positive regulation of locomotion	--
LOC102446167	3265	5838	5176	1883	1816	2277	115.337	191.371	152.925	76.993	58.464	90.014	153.211	75.157	-1.0275404955406	0.00141842161091301	0.042378620346104	CYP2J2	PREDICTED: cytochrome P450 2J2-like, partial [Pelodiscus sinensis]	Metabolism;Organismal Systems;Organismal Systems;Organismal Systems;Metabolism;Metabolism	Global and overview maps;Sensory system;Nervous system;Endocrine system;Lipid metabolism;Lipid metabolism	ko01100//Metabolic pathways;ko04750//Inflammatory mediator regulation of TRP channels;ko04726//Serotonergic synapse;ko04913//Ovarian steroidogenesis;ko00590//Arachidonic acid metabolism;ko00591//Linoleic acid metabolism	K07418;K07418;K07418;K07418;K07418;K07418	-	-	-	--
LOC102453735	759	545	962	1371	944	2099	73.749	50.269	77.553	150.283	82.301	225.907	67.1903333333333	152.830333333333	1.18560532118255	0.0014214446230198	0.0424129860046499	ATP5MC3	PREDICTED: ATP synthase F(0) complex subunit C3, mitochondrial, partial [Pelodiscus sinensis]	Metabolism;Human Diseases;Human Diseases;Organismal Systems;Human Diseases;Metabolism	Global and overview maps;Neurodegenerative disease;Neurodegenerative disease;Environmental adaptation;Neurodegenerative disease;Energy metabolism	ko01100//Metabolic pathways;ko05010//Alzheimer disease;ko05016//Huntington disease;ko04714//Thermogenesis;ko05012//Parkinson disease;ko00190//Oxidative phosphorylation	K02128;K02128;K02128;K02128;K02128;K02128	GO:0031224//intrinsic component of membrane;GO:0033177//proton-transporting two-sector ATPase complex, proton-transporting domain;GO:0044455//mitochondrial membrane part	GO:0005488//binding;GO:0015077//monovalent inorganic cation transmembrane transporter activity	GO:0006754//ATP biosynthetic process;GO:0006839//mitochondrial transport;GO:0015988//energy coupled proton transmembrane transport, against electrochemical gradient;GO:0022900//electron transport chain;GO:0097305//response to alcohol	--
LOC102444525	34	23	16	85	51	55	0.512	0.329	0.200	1.446	0.693	0.932	0.347	1.02366666666667	1.56073844367646	0.0014406614877839	0.0428178118864109	PKN2	PREDICTED: serine/threonine-protein kinase N3 isoform X1 [Pelodiscus sinensis]	Environmental Information Processing;Human Diseases;Organismal Systems;Human Diseases	Signal transduction;Infectious disease: bacterial;Immune system;Infectious disease: bacterial	ko04151//PI3K-Akt signaling pathway;ko05132//Salmonella infection;ko04621//NOD-like receptor signaling pathway;ko05135//Yersinia infection	K06071;K06071;K06071;K06071	GO:0005815//microtubule organizing center;GO:0005911//cell-cell junction;GO:0016020//membrane;GO:0031252//cell leading edge;GO:0031981//nuclear lumen;GO:0032155//cell division site part;GO:0044444//cytoplasmic part	GO:0003723//RNA binding;GO:0004674//protein serine/threonine kinase activity;GO:0019899//enzyme binding;GO:0032550//purine ribonucleoside binding	GO:0001667//ameboidal-type cell migration;GO:0006464//cellular protein modification process;GO:0006796//phosphate-containing compound metabolic process;GO:0007043//cell-cell junction assembly;GO:0007346//regulation of mitotic cell cycle;GO:0010467//gene expression;GO:0032465//regulation of cytokinesis;GO:0034645//cellular macromolecule biosynthetic process;GO:0035556//intracellular signal transdu…	--
LOC102463153	1959	853	500	471	256	190	113.408	46.875	24.015	30.760	13.297	12.183	61.4326666666667	18.7466666666667	-1.71237191541875	0.00144068409314457	0.0428178118864109	LYZ	PREDICTED: lysozyme C-like [Pelodiscus sinensis]	Organismal Systems	Digestive system	ko04970//Salivary secretion	K13915	GO:0005788//endoplasmic reticulum lumen;GO:0005798//Golgi-associated vesicle;GO:0042995//cell projection;GO:0044421//extracellular region part	GO:0004553//hydrolase activity, hydrolyzing O-glycosyl compounds;GO:0005515//protein binding	GO:0001894//tissue homeostasis;GO:0009620//response to fungus;GO:0009987//cellular process;GO:0042742//defense response to bacterium	--
LOC102445777	31	27	21	58	55	68	2.770	2.290	1.557	5.847	4.410	6.731	2.20566666666667	5.66266666666667	1.36026682913061	0.00144462430290679	0.0428786455936175	PIGH	PREDICTED: phosphatidylinositol N-acetylglucosaminyltransferase subunit H [Pelodiscus sinensis]	Metabolism;Metabolism	Global and overview maps;Glycan biosynthesis and metabolism	ko01100//Metabolic pathways;ko00563//Glycosylphosphatidylinositol (GPI)-anchor biosynthesis	K03858;K03858	GO:0031090//organelle membrane;GO:0043231//intracellular membrane-bounded organelle;GO:0043234//protein complex	GO:0008375//acetylglucosaminyltransferase activity	GO:0006497//protein lipidation;GO:0006650//glycerophospholipid metabolic process	--
LOC102447058	1597	1592	1223	3380	1781	3437	47.007	44.470	29.768	112.152	47.007	111.946	40.415	90.3683333333333	1.16092646760735	0.00144657475051272	0.0428803381869916	VDAC1	PREDICTED: voltage-dependent anion-selective channel protein 1 [Pelodiscus sinensis]	Environmental Information Processing;Human Diseases;Human Diseases;Human Diseases;Human Diseases;Organismal Systems;Environmental Information Processing;Cellular Processes;Human Diseases;Cellular Processes;Human Diseases;Organismal Systems	Signal transduction;Neurodegenerative disease;Infectious disease: bacterial;Neurodegenerative disease;Infectious disease: viral;Immune system;Signal transduction;Cell growth and death;Infectious disease: viral;Cell growth and death;Neurodegenerative disease;Digestive system	ko04020//Calcium signaling pathway;ko05010//Alzheimer disease;ko05131//Shigellosis;ko05016//Huntington disease;ko05166//Human T-cell leukemia virus 1 infection;ko04621//NOD-like receptor signaling pathway;ko04022//cGMP-PKG signaling pathway;ko04218//Cellular senescence;ko05164//Influenza A;ko04217//Necroptosis;ko05012//Parkinson disease;ko04979//Cholesterol metabolism	K05862;K05862;K05862;K05862;K05862;K05862;K05862;K05862;K05862;K05862;K05862;K05862	GO:0009295//nucleoid;GO:0016021//integral component of membrane;GO:0019866//organelle inner membrane;GO:0031966//mitochondrial membrane;GO:0031988//membrane-bounded vesicle;GO:0032991//macromolecular complex	GO:0005244//voltage-gated ion channel activity;GO:0019900//kinase binding;GO:0022829//wide pore channel activity;GO:0036094//small molecule binding	GO:0002209//behavioral defense response;GO:0006816//calcium ion transport;GO:0006820//anion transport;GO:0007268//synaptic transmission;GO:0007611//learning or memory;GO:0010506//regulation of autophagy;GO:0022604//regulation of cell morphogenesis;GO:0030154//cell differentiation;GO:0031333//negative regulation of protein complex assembly;GO:0034765//regulation of ion transmembrane transport;GO:0…	--
LOC102463215	422	364	735	1122	644	1335	6.797	5.576	9.819	20.389	9.300	23.838	7.39733333333333	17.8423333333333	1.27022710416406	0.00146681658053706	0.0434235230057813	CLIP4	PREDICTED: CAP-Gly domain-containing linker protein 4 isoform X1 [Pelodiscus sinensis]	-	-	-	-	-	-	-	--
LOC102445790	707	652	1025	1643	936	1737	34.189	29.930	41.125	89.633	40.613	93.041	35.0813333333333	74.429	1.08516127135901	0.00147394585355484	0.0435776132447212	sdhb	PREDICTED: succinate dehydrogenase [ubiquinone] iron-sulfur subunit, mitochondrial [Pelodiscus sinensis]	Metabolism;Human Diseases;Human Diseases;Organismal Systems;Human Diseases;Human Diseases;Metabolism;Metabolism;Metabolism	Global and overview maps;Neurodegenerative disease;Neurodegenerative disease;Environmental adaptation;Endocrine and metabolic disease;Neurodegenerative disease;Energy metabolism;Global and overview maps;Carbohydrate metabolism	ko01100//Metabolic pathways;ko05010//Alzheimer disease;ko05016//Huntington disease;ko04714//Thermogenesis;ko04932//Non-alcoholic fatty liver disease;ko05012//Parkinson disease;ko00190//Oxidative phosphorylation;ko01200//Carbon metabolism;ko00020//Citrate cycle (TCA cycle)	K00235;K00235;K00235;K00235;K00235;K00235;K00235;K00235;K00235	GO:0019866//organelle inner membrane;GO:0031988//membrane-bounded vesicle;GO:0043234//protein complex;GO:0044455//mitochondrial membrane part	GO:0000104//succinate dehydrogenase activity;GO:0043169//cation binding;GO:0048038//quinone binding;GO:0051536//iron-sulfur cluster binding	GO:0006101//citrate metabolic process;GO:0022900//electron transport chain;GO:0043648//dicarboxylic acid metabolic process;GO:0045333//cellular respiration;GO:0051234//establishment of localization	--
LOC102443424	114	141	102	263	181	255	1.558	1.838	1.141	4.143	2.250	4.012	1.51233333333333	3.46833333333333	1.19746640027195	0.0015081360474237	0.0444723399296935	ncapg2	PREDICTED: condensin-2 complex subunit G2 isoform X1 [Pelodiscus sinensis]	-	-	-	-	GO:0031981//nuclear lumen	GO:0042393//histone binding	GO:0000087//mitotic M phase;GO:0000280//nuclear division;GO:0007049//cell cycle;GO:0008283//cell proliferation;GO:0051276//chromosome organization	--
LOC102456884	1004	201	467	193	156	119	5.553	1.055	2.143	1.204	0.774	0.729	2.917	0.902333333333333	-1.69275299940437	0.00151446996407312	0.0445471615953492	CSPG4	PREDICTED: chondroitin sulfate proteoglycan 4 [Pelodiscus sinensis]	-	-	-	-	GO:0005775//vacuolar lumen;GO:0005924//cell-substrate adherens junction;GO:0016021//integral component of membrane;GO:0031988//membrane-bounded vesicle;GO:0044431//Golgi apparatus part;GO:0044459//plasma membrane part	GO:0019900//kinase binding;GO:0032403//protein complex binding	GO:0001934//positive regulation of protein phosphorylation;GO:0006024//glycosaminoglycan biosynthetic process;GO:0006027//glycosaminoglycan catabolic process;GO:0006790//sulfur compound metabolic process;GO:0006952//defense response;GO:0007167//enzyme linked receptor protein signaling pathway;GO:0010038//response to metal ion;GO:0010975//regulation of neuron projection development;GO:0016477//cel…	--
LOC102444015	3895	1117	2026	738	809	925	18.325	4.989	7.908	3.917	3.415	4.820	10.4073333333333	4.05066666666667	-1.36136918060996	0.00151460742828714	0.0445471615953492	SORL1	PREDICTED: sortilin-related receptor [Pelodiscus sinensis]	-	-	-	-	GO:0005635//nuclear envelope;GO:0005770//late endosome;GO:0016021//integral component of membrane;GO:0031984//organelle subcompartment;GO:0031988//membrane-bounded vesicle;GO:0034358//plasma lipoprotein particle;GO:0044297//cell body	GO:0031267//small GTPase binding;GO:0038023//signaling receptor activity;GO:0042277//peptide binding;GO:0071813//lipoprotein particle binding	GO:0000301//retrograde transport, vesicle recycling within Golgi;GO:0006469//negative regulation of protein kinase activity;GO:0006623//protein targeting to vacuole;GO:0006897//endocytosis;GO:0009896//positive regulation of catabolic process;GO:0010467//gene expression;GO:0010721//negative regulation of cell development;GO:0010951//negative regulation of endopeptidase activity;GO:0014909//smooth …	--
MSTRG.17643	106	87	118	33	52	29	0.612	0.477	0.566	0.215	0.270	0.186	0.551666666666667	0.223666666666667	-1.3024465454944	0.0015185577871055	0.0446054192017875	--	PREDICTED: RNA-directed DNA polymerase from mobile element jockey-like [Nanorana parkeri]	Genetic Information Processing;Genetic Information Processing	Translation;Translation	ko03013//Nucleocytoplasmic transport;ko03008//Ribosome biogenesis in eukaryotes	K14530;K14530	-	-	-	--
MSTRG.9798	109	77	25	309	135	237	1.333	0.894	0.254	4.264	1.482	3.211	0.827	2.98566666666667	1.85209387095295	0.00152678158134654	0.0447888892134134	--	-	-	-	-	-	-	-	-	--
MSTRG.31542	66	53	37	90	405	99	7.203	5.491	3.350	11.081	39.620	11.967	5.348	20.8893333333333	1.96569508011668	0.00153226814463302	0.044891690390044	IGKV3-11	Ig kappa chain V-IV region B17 [Chelonia mydas]	-	-	-	-	-	-	-	--
LOC102447178	113	60	80	203	123	145	13.674	6.892	8.032	27.712	13.355	19.435	9.53266666666667	20.1673333333333	1.08106857828613	0.00155168216522248	0.0453431561236045	COPS9	PREDICTED: myeloma-overexpressed gene 2 protein [Pelodiscus sinensis]	-	-	-	-	-	-	GO:0007049//cell cycle	--
LOC102460271	132	50	104	33	23	36	2.171	0.781	1.419	0.612	0.339	0.656	1.457	0.535666666666667	-1.44359344911057	0.00155517369271318	0.0453866219315404	Trim27	PREDICTED: zinc finger protein 419-like [Pelodiscus sinensis]	-	-	-	-	-	-	-	zf-C2H2
LOC102460721	212	485	332	1794	430	1118	4.765	10.347	6.191	45.485	8.671	27.831	7.101	27.329	1.94433855902558	0.0015599897436543	0.0454685813700631	CWH43	PREDICTED: PGAP2-interacting protein [Pelodiscus sinensis]	-	-	-	-	GO:0031224//intrinsic component of membrane	-	GO:0006497//protein lipidation	--
LOC102462891	29	19	14	194	23	75	1.399	0.870	0.560	10.554	0.995	4.006	0.943	5.185	2.45901431302549	0.00156412284378398	0.0455304499269612	Gzma	PREDICTED: granzyme A [Pelodiscus sinensis]	Environmental Information Processing	Signaling molecules and interaction	ko04080//Neuroactive ligand-receptor interaction	K01352	GO:0043231//intracellular membrane-bounded organelle	GO:0004175//endopeptidase activity;GO:0046983//protein dimerization activity	GO:0002376//immune system process;GO:0006508//proteolysis;GO:0032071//regulation of endodeoxyribonuclease activity;GO:0042981//regulation of apoptotic process;GO:0043086//negative regulation of catalytic activity;GO:0051100//negative regulation of binding	--
LOC112543527	539	768	587	1725	864	1303	5.877	7.943	5.308	21.219	8.449	15.734	6.376	15.134	1.24706981580178	0.00157811729765956	0.0457889307313997	-	-	-	-	-	-	-	-	-	-
LOC102455351	1057	475	990	446	291	170	27.504	11.733	21.373	13.092	6.794	4.900	20.2033333333333	8.262	-1.29003037651854	0.00160106704725429	0.0462731614900578	CPVL	PREDICTED: probable serine carboxypeptidase CPVL [Pelodiscus sinensis]	-	-	-	-	GO:0031988//membrane-bounded vesicle	GO:0004180//carboxypeptidase activity	GO:0019538//protein metabolic process	--
MSTRG.4074	122	10	63	132	256	414	1.024	0.080	0.437	1.244	1.924	3.836	0.513666666666667	2.33466666666667	2.18431222191877	0.00160189687853602	0.0462731614900578	pol	GIN1 [Branchiostoma lanceolatum]	-	-	-	-	-	-	-	--
LOC102450970	93	110	72	251	133	229	1.779	1.998	1.143	5.417	2.283	4.854	1.64	4.18466666666667	1.35141689335648	0.00160627675652677	0.0463405728726901	ncaph	PREDICTED: condensin complex subunit 2 isoform X1 [Pelodiscus sinensis]	-	-	-	-	GO:0000793//condensed chromosome;GO:0005856//cytoskeleton;GO:0044444//cytoplasmic part	GO:0005488//binding	GO:0000278//mitotic cell cycle;GO:0000279//M phase;GO:0000280//nuclear division;GO:0022402//cell cycle process;GO:0051276//chromosome organization	--
MSTRG.7711	73	29	71	123	283	92	1.928	0.727	1.556	3.665	6.707	2.692	1.40366666666667	4.35466666666667	1.6333619153926	0.00161690164207124	0.0465654944729843	--	hypothetical protein UY3_00381 [Chelonia mydas]	-	-	-	-	-	-	-	--
LOC102454745	163	159	165	244	250	376	13.655	12.644	11.468	23.060	18.792	34.890	12.589	25.5806666666667	1.02289017533308	0.00162384590315864	0.0465654944729843	Pfdn1	PREDICTED: prefoldin subunit 1 [Pelodiscus sinensis]	-	-	-	-	GO:0043234//protein complex	GO:0001071//nucleic acid binding transcription factor activity;GO:0005515//protein binding	GO:0007010//cytoskeleton organization;GO:0010468//regulation of gene expression;GO:0044767//single-organism developmental process;GO:0046649//lymphocyte activation;GO:0048856//anatomical structure development;GO:0051084//'de novo' posttranslational protein folding	--
LOC102457094	40	28	14	134	47	84	0.410	0.272	0.119	1.538	0.432	0.953	0.267	0.974333333333333	1.86757568139734	0.00162674532761904	0.0465654944729843	Pdik1l	PREDICTED: serine/threonine-protein kinase PDIK1L-like [Pelodiscus sinensis]	-	-	-	-	GO:0031981//nuclear lumen	GO:0004672//protein kinase activity;GO:0032550//purine ribonucleoside binding	GO:0006464//cellular protein modification process;GO:0006796//phosphate-containing compound metabolic process	--
LOC102449182	286	449	345	822	528	876	3.038	4.527	3.040	9.849	5.032	10.305	3.535	8.39533333333333	1.24787739289117	0.00162798014055157	0.0465654944729843	kif15-a	PREDICTED: kinesin-like protein KIF15 [Pelodiscus sinensis]	-	-	-	-	-	-	-	--
LOC102450931	32	31	52	165	49	111	1.039	0.999	1.443	6.089	1.428	4.149	1.16033333333333	3.88866666666667	1.74473626009009	0.00162846609363728	0.0465654944729843	Klrg2	PREDICTED: C-type lectin domain family 2 member B-like isoform X1 [Pelodiscus sinensis]	-	-	-	-	-	-	-	--
LOC102452094	10	8	5	56	17	28	1.001	0.774	0.423	6.364	1.554	3.160	0.732666666666667	3.69266666666667	2.33343415221409	0.00164115289933755	0.0468137630494439	NUTF2	PREDICTED: nuclear transport factor 2-like [Pelodiscus sinensis]	-	-	-	-	GO:0031965//nuclear membrane;GO:0031988//membrane-bounded vesicle;GO:0043234//protein complex	GO:0017016//Ras GTPase binding;GO:0022892//substrate-specific transporter activity	GO:0001817//regulation of cytokine production;GO:0042306//regulation of protein import into nucleus	--
LOC102448895	23	17	63	92	118	83	0.112	0.082	0.255	0.507	0.517	0.449	0.149666666666667	0.491	1.7139700802947	0.00165800790278372	0.0470032503706423	TEX15	PREDICTED: testis-expressed sequence 15 protein isoform X1 [Pelodiscus sinensis]	-	-	-	-	GO:0044424//intracellular part	GO:0005515//protein binding	GO:0000018//regulation of DNA recombination;GO:0000278//mitotic cell cycle;GO:0001894//tissue homeostasis;GO:0006355//regulation of transcription, DNA-templated;GO:0007059//chromosome segregation;GO:0022607//cellular component assembly;GO:0030154//cell differentiation;GO:0033365//protein localization to organelle;GO:0048232//male gamete generation;GO:0048523//negative regulation of cellular proce…	--
MSTRG.33641	7	24	12	55	43	67	0.169	0.550	0.241	1.499	0.932	1.793	0.32	1.408	2.13750352374993	0.00166452981839781	0.0470032503706423	--	PREDICTED: general transcription factor II-I repeat domain-containing protein 2B-like [Latimeria chalumnae]	-	-	-	-	-	-	-	--
LOC102449709	2	5	2	7	60	18	0.230	0.547	0.191	0.909	6.199	2.296	0.322666666666667	3.13466666666667	3.28019558637843	0.00170364115169856	0.0478096173017562	-	-	-	-	-	-	-	-	-	-
LOC102451036	6	31	142	1	5	7	0.218	1.072	4.294	0.042	0.162	0.279	1.86133333333333	0.161	-3.53120384737388	0.00173681826895154	0.0482941538991971	HSD17B3	PREDICTED: testosterone 17-beta-dehydrogenase 3 [Pelodiscus sinensis]	Metabolism;Metabolism	Global and overview maps;Lipid metabolism	ko01100//Metabolic pathways;ko00140//Steroid hormone biosynthesis	K10207;K10207	GO:0043231//intracellular membrane-bounded organelle	GO:0033764//steroid dehydrogenase activity, acting on the CH-OH group of donors, NAD or NADP as acceptor	GO:0001101//response to acid chemical;GO:0006702//androgen biosynthetic process;GO:0006805//xenobiotic metabolic process;GO:0006950//response to stress;GO:0009991//response to extracellular stimulus;GO:0010038//response to metal ion;GO:0021543//pallium development;GO:0032870//cellular response to hormone stimulus;GO:0042537//benzene-containing compound metabolic process;GO:0046677//response to an…	--
LOC102449312	616	426	855	194	323	261	5.149	3.435	5.984	1.838	2.426	2.420	4.856	2.228	-1.12401918891565	0.00173796685776684	0.0482941538991971	ZBTB21	PREDICTED: zinc finger and BTB domain-containing protein 21 [Pelodiscus sinensis]	-	-	-	-	GO:0043231//intracellular membrane-bounded organelle	GO:0000166//nucleotide binding;GO:0003676//nucleic acid binding;GO:0043169//cation binding	GO:0006355//regulation of transcription, DNA-templated	ZBTB
LOC102460256	525	28	61	19	35	12	16.942	0.808	1.852	0.717	0.966	0.319	6.534	0.667333333333333	-3.29148698132323	0.00175521401692573	0.0487136419623983	A4gnt	PREDICTED: alpha-1,4-N-acetylglucosaminyltransferase-like [Pelodiscus sinensis]	-	-	-	-	GO:0031224//intrinsic component of membrane;GO:0043227//membrane-bounded organelle	GO:0008194//UDP-glycosyltransferase activity	GO:0006486//protein glycosylation;GO:0008285//negative regulation of cell proliferation	--
MSTRG.34753	56	52	42	117	77	106	0.259	0.228	0.161	0.611	0.320	0.543	0.216	0.491333333333333	1.18567080621044	0.00179139249552842	0.0495961685161763	--	ORF 3 [Chelydra serpentina]	-	-	-	-	-	-	-	--
