# Supplementary material for: Comparative Analysis of the Growth, Physiological Responses, and Gene Expression of Chinese Soft-Shelled Turtles Cultured in Different Modes
Source: Animals (Basel). 2024 Mar 20;14(6):962. doi: 10.3390/ani14060962 (PMC10967438; doi:10.3390/ani14060962)
Supplement: Supplementary file 1 [file animals-14-00962-s001.zip › Table S6 KEGG pathway on DEGs of brain.xls]

KEGG_A_class	KEGG_B_class	Pathway	PTB-vs-RTB (81)	All (8605)	Pvalue	Qvalue	Pathway ID	Genes	K_IDs
Organismal Systems	Aging	Longevity regulating pathway - worm	2	7	0.001782489	0.2851982	ko04212	MSTRG.18429(--);MSTRG.5645(--)	K14739+K14739
Metabolism	Lipid metabolism	Glycerolipid metabolism	4	72	0.004615353	0.3457325	ko00561	LOC102449089(mogat1);LOC102454922(DGKH);LOC102459845(GK);MSTRG.1190(--)	K14458+K00901+K00864+K00864
Environmental Information Processing	Signaling molecules and interaction	Cytokine-cytokine receptor interaction	7	235	0.006482484	0.3457325	ko04060	LOC102447027(IL1R2);LOC102454632(CXCL8);LOC102455369(TNFSF15);LOC102458875(TNFRSF10A);LOC102459395(IL4R);LOC102460143(CSF3R);LOC102463217(CCL3)	K04387+K10030+K05478+K04722+K05071+K05061+K12964
Organismal Systems	Immune system	Toll-like receptor signaling pathway	4	104	0.01646231	0.5904651	ko04620	LOC102454632(CXCL8);LOC102460005(TLR5);LOC102463208(TLR5);LOC102463217(CCL3)	K10030+K10168+K10168+K12964
Environmental Information Processing	Signal transduction	PI3K-Akt signaling pathway	9	443	0.02283037	0.5904651	ko04151	LOC102447926(THBS1);LOC102452547(ITGA1);LOC102453260(EREG);LOC102455609(TNC);LOC102459395(IL4R);LOC102460143(CSF3R);LOC102461925(--);LOC102462418(F2R);MSTRG.6978(IGHV1-46)	K16857+K06480+K09784+K06252+K05071+K05061+K05096+K03914+K06856
Metabolism	Amino acid metabolism	Valine, leucine and isoleucine biosynthesis	1	3	0.02797763	0.5904651	ko00290	LOC102454795(SDS)	K17989
Human Diseases	Immune disease	Inflammatory bowel disease	3	70	0.02801318	0.5904651	ko05321	LOC102459395(IL4R);LOC102460005(TLR5);LOC102463208(TLR5)	K05071+K10168+K10168
Organismal Systems	Immune system	Hematopoietic cell lineage	5	187	0.03120831	0.5904651	ko04640	LOC102447027(IL1R2);LOC102452547(ITGA1);LOC102459395(IL4R);LOC102460143(CSF3R);MSTRG.6978(IGHV1-46)	K04387+K06480+K05071+K05061+K06856
Environmental Information Processing	Signaling molecules and interaction	Viral protein interaction with cytokine and cytokine receptor	3	80	0.039348	0.5904651	ko04061	LOC102454632(CXCL8);LOC102458875(TNFRSF10A);LOC102463217(CCL3)	K10030+K04722+K12964
Human Diseases	Infectious disease: bacterial	Legionellosis	3	84	0.04444265	0.5904651	ko05134	LOC102454632(CXCL8);LOC102460005(TLR5);LOC102463208(TLR5)	K10030+K10168+K10168
Metabolism	Amino acid metabolism	Glycine, serine and threonine metabolism	2	36	0.04485752	0.5904651	ko00260	LOC102447520(Chdh);LOC102454795(SDS)	K00108+K17989
Genetic Information Processing	Translation	Ribosome biogenesis in eukaryotes	5	208	0.04595883	0.5904651	ko03008	MSTRG.10332(--);MSTRG.12737(--);MSTRG.14359(--);MSTRG.21146(--);MSTRG.28773(--)	K14530+K14530+K14530+K14530+K14530
Environmental Information Processing	Signaling molecules and interaction	ECM-receptor interaction	3	88	0.04985027	0.5904651	ko04512	LOC102447926(THBS1);LOC102452547(ITGA1);LOC102455609(TNC)	K16857+K06480+K06252
Cellular Processes	Cellular community - eukaryotes	Focal adhesion	5	215	0.0516657	0.5904651	ko04510	LOC102444846(PARVG);LOC102447926(THBS1);LOC102452547(ITGA1);LOC102455609(TNC);LOC102461925(--)	K06275+K16857+K06480+K06252+K05096
Human Diseases	Infectious disease: parasitic	Amoebiasis	5	220	0.05598695	0.5914383	ko05146	LOC102447027(IL1R2);LOC102450310(SERPINB4);LOC102450790(BDMD1);LOC102454632(CXCL8);MSTRG.6978(IGHV1-46)	K04387+K13963+K01319+K10030+K06856
Organismal Systems	Excretory system	Vasopressin-regulated water reabsorption	2	42	0.05914383	0.5914383	ko04962	LOC102444761(AQP4);LOC102451428(AQP3)	K09866+K09876
Environmental Information Processing	Signaling molecules and interaction	Neuroactive ligand-receptor interaction	7	388	0.07209135	0.6785068	ko04080	LOC102446429(P2RX5);LOC102447745(TSPO);LOC102448252(TRHR);LOC102448916(CHRNA4);LOC102450060(galr2a);LOC102450790(BDMD1);LOC102462418(F2R)	K05219+K05770+K04282+K04806+K04231+K01319+K03914
Human Diseases	Cancer: specific types	Bladder cancer	2	52	0.08582737	0.7629100	ko05219	LOC102447926(THBS1);LOC102454632(CXCL8)	K16857+K10030
Human Diseases	Cancer: overview	Transcriptional misregulation in cancer	6	338	0.09820825	0.7686218	ko05202	LOC102447027(IL1R2);LOC102452978(NFKBIZ);LOC102454632(CXCL8);LOC102461925(--);LOC102463089(MPO);MSTRG.6978(IGHV1-46)	K04387+K14242+K10030+K05096+K10789+K06856
Organismal Systems	Digestive system	Mineral absorption	2	57	0.1002946	0.7686218	ko04978	MSTRG.18429(--);MSTRG.5645(--)	K14739+K14739
Cellular Processes	Transport and catabolism	Phagosome	5	263	0.1014946	0.7686218	ko04145	LOC102447926(THBS1);LOC102456456(MRC1);LOC102456945(MRC1);LOC102463089(MPO);MSTRG.6978(IGHV1-46)	K16857+K06560+K06560+K10789+K06856
Human Diseases	Infectious disease: bacterial	Pathogenic Escherichia coli infection	6	345	0.1056855	0.7686218	ko05130	LOC102454632(CXCL8);LOC102458875(TNFRSF10A);LOC102460005(TLR5);LOC102462418(F2R);LOC102463208(TLR5);MSTRG.6978(IGHV1-46)	K10030+K04722+K10168+K03914+K10168+K06856
Human Diseases	Cancer: overview	Choline metabolism in cancer	3	126	0.1153595	0.7825893	ko05231	LOC102446945(PLA2G4C);LOC102454922(DGKH);MSTRG.26317(--)	K16342+K00901+K15377
Metabolism	Lipid metabolism	Glycerophospholipid metabolism	3	127	0.1173884	0.7825893	ko00564	LOC102446945(PLA2G4C);LOC102454922(DGKH);LOC102456032(etnppl)	K16342+K00901+K14286
Genetic Information Processing	Translation	Nucleocytoplasmic transport	5	287	0.1330717	0.8034897	ko03013	MSTRG.10332(--);MSTRG.12737(--);MSTRG.14359(--);MSTRG.21146(--);MSTRG.28773(--)	K14530+K14530+K14530+K14530+K14530
Environmental Information Processing	Signal transduction	Phospholipase D signaling pathway	5	289	0.1358867	0.8034897	ko04072	LOC102446945(PLA2G4C);LOC102454632(CXCL8);LOC102454922(DGKH);LOC102462418(F2R);MSTRG.6978(IGHV1-46)	K16342+K10030+K00901+K03914+K06856
Environmental Information Processing	Signal transduction	Apelin signaling pathway	3	138	0.1405591	0.8034897	ko04371	LOC102448409(KLF2);LOC102461012(EGR1);LOC102463064(ADCY10)	K17845+K09203+K11265
Metabolism	Lipid metabolism	Arachidonic acid metabolism	2	70	0.1406107	0.8034897	ko00590	LOC102446945(PLA2G4C);LOC102450743(HPGDS)	K16342+K04097
Human Diseases	Infectious disease: bacterial	Salmonella infection	4	222	0.1563147	0.8086679	ko05132	LOC102454632(CXCL8);LOC102458875(TNFRSF10A);LOC102460005(TLR5);LOC102463208(TLR5)	K10030+K04722+K10168+K10168
Human Diseases	Infectious disease: viral	Human T-cell leukemia virus 1 infection	4	222	0.1563147	0.8086679	ko05166	LOC102446243(ETS1);LOC102447027(IL1R2);LOC102447745(TSPO);LOC102461012(EGR1)	K02678+K04387+K05770+K09203
Metabolism	Carbohydrate metabolism	Pentose and glucuronate interconversions	1	18	0.1566794	0.8086679	ko00040	LOC102447748(XYLB)	K00854
Human Diseases	Infectious disease: parasitic	Malaria	2	78	0.1668904	0.8243913	ko05144	LOC102447926(THBS1);LOC102454632(CXCL8)	K16857+K10030
Organismal Systems	Endocrine system	PPAR signaling pathway	2	79	0.1702349	0.8243913	ko03320	LOC102459845(GK);MSTRG.1190(--)	K00864+K00864
Human Diseases	Neurodegenerative disease	Prion disease	1	21	0.1803225	0.8243913	ko05020	LOC102461012(EGR1)	K09203
Organismal Systems	Immune system	IL-17 signaling pathway	2	82	0.1803356	0.8243913	ko04657	LOC102453334(FOS);LOC102454632(CXCL8)	K09029+K10030
Cellular Processes	Cell growth and death	Necroptosis	3	165	0.2029241	0.8608448	ko04217	LOC102446945(PLA2G4C);LOC102447161(SPATA2L);LOC102458875(TNFRSF10A)	K16342+K17595+K04722
Environmental Information Processing	Signal transduction	Calcium signaling pathway	5	344	0.222665	0.8608448	ko04020	LOC102446429(P2RX5);LOC102448252(TRHR);LOC102462418(F2R);MSTRG.24586(--);MSTRG.6978(IGHV1-46)	K05219+K04282+K03914+K23449+K06856
Environmental Information Processing	Signal transduction	Ras signaling pathway	4	257	0.2227967	0.8608448	ko04014	LOC102446243(ETS1);LOC102446945(PLA2G4C);LOC102453172(RIN1);LOC102461925(--)	K02678+K16342+K17638+K05096
Organismal Systems	Immune system	Complement and coagulation cascades	2	95	0.2249876	0.8608448	ko04610	LOC102462418(F2R);LOC102463618(F10)	K03914+K01314
Human Diseases	Endocrine and metabolic disease	AGE-RAGE signaling pathway in diabetic complications	2	104	0.256391	0.8608448	ko04933	LOC102454632(CXCL8);LOC102461012(EGR1)	K10030+K09203
Organismal Systems	Endocrine system	GnRH signaling pathway	2	106	0.2633909	0.8608448	ko04912	LOC102446945(PLA2G4C);LOC102461012(EGR1)	K16342+K09203
Human Diseases	Infectious disease: bacterial	Tuberculosis	4	282	0.2742081	0.8608448	ko05152	LOC102449499(Clec4d);LOC102456456(MRC1);LOC102456945(MRC1);MSTRG.6978(IGHV1-46)	K10059+K06560+K06560+K06856
Metabolism	Xenobiotics biodegradation and metabolism	Drug metabolism - cytochrome P450	1	35	0.2822822	0.8608448	ko00982	LOC102450743(HPGDS)	K04097
Genetic Information Processing	Replication and repair	DNA replication	1	37	0.295786	0.8608448	ko03030	LOC102462485(MCM5)	K02209
Organismal Systems	Nervous system	Glutamatergic synapse	2	119	0.308831	0.8608448	ko04724	LOC102446945(PLA2G4C);LOC102461003(Slc1a7)	K16342+K05618
Metabolism	Lipid metabolism	alpha-Linolenic acid metabolism	1	39	0.3090388	0.8608448	ko00592	LOC102446945(PLA2G4C)	K16342
Human Diseases	Immune disease	Rheumatoid arthritis	3	209	0.3142864	0.8608448	ko05323	LOC102454632(CXCL8);LOC102461925(--);MSTRG.6978(IGHV1-46)	K10030+K05096+K06856
Human Diseases	Immune disease	Systemic lupus erythematosus	3	210	0.3168769	0.8608448	ko05322	LOC102449128(H2B-VIII);LOC102450790(BDMD1);MSTRG.6978(IGHV1-46)	K11252+K01319+K06856
Metabolism	Xenobiotics biodegradation and metabolism	Metabolism of xenobiotics by cytochrome P450	1	41	0.3220452	0.8608448	ko00980	LOC102450743(HPGDS)	K04097
Human Diseases	Substance dependence	Nicotine addiction	1	41	0.3220452	0.8608448	ko05033	LOC102448916(CHRNA4)	K04806
Environmental Information Processing	Signal transduction	MAPK signaling pathway	4	307	0.3274667	0.8608448	ko04010	LOC102446945(PLA2G4C);LOC102447187(DUSP4);LOC102453260(EREG);LOC102461925(--)	K16342+K04459+K09784+K05096
Metabolism	Carbohydrate metabolism	Pyruvate metabolism	1	42	0.3284575	0.8608448	ko00620	LOC102449681(ACYP2)	K01512
Human Diseases	Substance dependence	Cocaine addiction	1	43	0.3348098	0.8608448	ko05030	LOC102453334(FOS)	K09029
Organismal Systems	Endocrine system	Renin-angiotensin system	1	44	0.3411028	0.8608448	ko04614	LOC102450790(BDMD1)	K01319
Environmental Information Processing	Membrane transport	ABC transporters	1	45	0.3473369	0.8608448	ko02010	LOC102461494(ABCA9)	K05651
Metabolism	Metabolism of other amino acids	Glutathione metabolism	1	46	0.3535128	0.8608448	ko00480	LOC102450743(HPGDS)	K04097
Metabolism	Lipid metabolism	Linoleic acid metabolism	1	47	0.359631	0.8608448	ko00591	LOC102446945(PLA2G4C)	K16342
Environmental Information Processing	Signal transduction	NF-kappa B signaling pathway	3	228	0.3634963	0.8608448	ko04064	LOC102454632(CXCL8);LOC102463217(CCL3);MSTRG.6978(IGHV1-46)	K10030+K12964+K06856
Environmental Information Processing	Signal transduction	Hedgehog signaling pathway	1	48	0.365692	0.8608448	ko04340	LOC102458295(EVC)	K19605
Metabolism	Amino acid metabolism	Tryptophan metabolism	1	50	0.3776445	0.8608448	ko00380	LOC102447289(haao)	K00452
Metabolism	Metabolism of cofactors and vitamins	Retinol metabolism	1	50	0.3776445	0.8608448	ko00830	LOC102450173(cyp26b1)	K12664
Metabolism	Xenobiotics biodegradation and metabolism	Drug metabolism - other enzymes	1	50	0.3776445	0.8608448	ko00983	LOC102463089(MPO)	K10789
Human Diseases	Cancer: overview	Chemical carcinogenesis - DNA adducts	1	50	0.3776445	0.8608448	ko05204	LOC102450743(HPGDS)	K04097
Human Diseases	Substance dependence	Alcoholism	2	140	0.3809076	0.8608448	ko05034	LOC102449128(H2B-VIII);LOC102453334(FOS)	K11252+K09029
Environmental Information Processing	Signal transduction	Rap1 signaling pathway	3	237	0.386675	0.8608448	ko04015	LOC102447926(THBS1);LOC102461925(--);LOC102462418(F2R)	K16857+K05096+K03914
Human Diseases	Cardiovascular disease	Fluid shear stress and atherosclerosis	2	142	0.3876274	0.8608448	ko05418	LOC102447027(IL1R2);LOC102448409(KLF2)	K04387+K17845
Organismal Systems	Digestive system	Cholesterol metabolism	1	54	0.4008861	0.8608448	ko04979	LOC102447745(TSPO)	K05770
Organismal Systems	Immune system	Platelet activation	2	149	0.4108948	0.8608448	ko04611	LOC102446945(PLA2G4C);LOC102462418(F2R)	K16342+K03914
Human Diseases	Infectious disease: bacterial	Shigellosis	3	247	0.41221	0.8608448	ko05131	LOC102454632(CXCL8);LOC102460005(TLR5);LOC102463208(TLR5)	K10030+K10168+K10168
Environmental Information Processing	Signal transduction	JAK-STAT signaling pathway	2	153	0.4240013	0.8608448	ko04630	LOC102459395(IL4R);LOC102460143(CSF3R)	K05071+K05061
Metabolism	Global and overview maps	Biosynthesis of amino acids	1	59	0.4287357	0.8608448	ko01230	LOC102454795(SDS)	K17989
Human Diseases	Cancer: overview	MicroRNAs in cancer	2	155	0.4304996	0.8608448	ko05206	LOC102447926(THBS1);LOC102455609(TNC)	K16857+K06252
Metabolism	Amino acid metabolism	Cysteine and methionine metabolism	1	60	0.4341502	0.8608448	ko00270	LOC102454795(SDS)	K17989
Metabolism	Lipid metabolism	Ether lipid metabolism	1	62	0.4448276	0.8608448	ko00565	LOC102446945(PLA2G4C)	K16342
Organismal Systems	Immune system	Cytosolic DNA-sensing pathway	1	63	0.4500915	0.8608448	ko04623	LOC102463217(CCL3)	K12964
Organismal Systems	Aging	Longevity regulating pathway - multiple species	1	65	0.4604717	0.8608448	ko04213	LOC102460134(CRYAB)	K09542
Human Diseases	Cancer: specific types	Acute myeloid leukemia	1	65	0.4604717	0.8608448	ko05221	LOC102463089(MPO)	K10789
Organismal Systems	Immune system	RIG-I-like receptor signaling pathway	1	66	0.465589	0.8608448	ko04622	LOC102454632(CXCL8)	K10030
Human Diseases	Substance dependence	Amphetamine addiction	1	66	0.465589	0.8608448	ko05031	LOC102453334(FOS)	K09029
Human Diseases	Infectious disease: viral	Influenza A	2	168	0.4717796	0.8608448	ko05164	LOC102454632(CXCL8);LOC102458875(TNFRSF10A)	K10030+K04722
Organismal Systems	Sensory system	Taste transduction	1	70	0.4855832	0.8608448	ko04742	LOC102446421(Scn2a)	K04836
Cellular Processes	Cell growth and death	Cellular senescence	2	173	0.4871862	0.8608448	ko04218	LOC102446243(ETS1);LOC102454632(CXCL8)	K02678+K10030
Human Diseases	Cancer: specific types	Renal cell carcinoma	1	71	0.4904652	0.8608448	ko05211	LOC102446243(ETS1)	K02678
Organismal Systems	Endocrine system	Ovarian steroidogenesis	1	72	0.4953014	0.8608448	ko04913	LOC102446945(PLA2G4C)	K16342
Organismal Systems	Digestive system	Bile secretion	1	73	0.5000923	0.8608448	ko04976	LOC102444761(AQP4)	K09866
Environmental Information Processing	Signal transduction	VEGF signaling pathway	1	74	0.5048383	0.8608448	ko04370	LOC102446945(PLA2G4C)	K16342
Human Diseases	Infectious disease: bacterial	Epithelial cell signaling in Helicobacter pylori infection	1	74	0.5048383	0.8608448	ko05120	LOC102454632(CXCL8)	K10030
Organismal Systems	Immune system	Chemokine signaling pathway	2	180	0.5082901	0.8608448	ko04062	LOC102454632(CXCL8);LOC102463217(CCL3)	K10030+K12964
Cellular Processes	Cell growth and death	p53 signaling pathway	1	77	0.5188108	0.8608448	ko04115	LOC102447926(THBS1)	K16857
Organismal Systems	Immune system	Fc epsilon RI signaling pathway	2	184	0.5200987	0.8608448	ko04664	LOC102446945(PLA2G4C);MSTRG.6978(IGHV1-46)	K16342+K06856
Organismal Systems	Nervous system	Long-term depression	1	78	0.5233812	0.8608448	ko04730	LOC102446945(PLA2G4C)	K16342
Organismal Systems	Nervous system	Synaptic vesicle cycle	1	80	0.5323937	0.8608448	ko04721	LOC102461003(Slc1a7)	K05618
Organismal Systems	Digestive system	Gastric acid secretion	1	81	0.5368367	0.8608448	ko04971	LOC102458134(KCNE2)	K04896
Human Diseases	Infectious disease: bacterial	Pertussis	1	85	0.5541953	0.8608448	ko05133	LOC102454632(CXCL8)	K10030
Organismal Systems	Circulatory system	Cardiac muscle contraction	1	86	0.5584336	0.8608448	ko04260	MSTRG.24586(--)	K23449
Human Diseases	Cancer: overview	Pathways in cancer	5	530	0.5639097	0.8608448	ko05200	LOC102446243(ETS1);LOC102454632(CXCL8);LOC102459395(IL4R);LOC102460143(CSF3R);LOC102462418(F2R)	K02678+K10030+K05071+K05061+K03914
Environmental Information Processing	Signal transduction	ErbB signaling pathway	1	88	0.5667911	0.8608448	ko04012	LOC102453260(EREG)	K09784
Human Diseases	Cardiovascular disease	Arrhythmogenic right ventricular cardiomyopathy	1	89	0.5709111	0.8608448	ko05412	LOC102452547(ITGA1)	K06480
Metabolism	Global and overview maps	Metabolic pathways	14	1513	0.5742741	0.8608448	ko01100	LOC102446945(PLA2G4C);LOC102447289(haao);LOC102447520(Chdh);LOC102447748(XYLB);LOC102449681(ACYP2);LOC102450173(cyp26b1);LOC102450743(HPGDS);LOC102452724(ATP12A);LOC102454795(SDS);LOC102454922(DGKH);LOC102456032(etnppl);LOC102459845(GK);LOC102463064(ADCY10);MSTRG.1190(--)	K16342+K00452+K00108+K00854+K01512+K12664+K04097+K01544+K17989+K00901+K14286+K00864+K11265+K00864
Human Diseases	Cancer: specific types	Colorectal cancer	1	90	0.5749924	0.8608448	ko05210	LOC102453260(EREG)	K09784
Environmental Information Processing	Signal transduction	TGF-beta signaling pathway	1	91	0.5790353	0.8608448	ko04350	LOC102447926(THBS1)	K16857
Organismal Systems	Environmental adaptation	Thermogenesis	2	209	0.5895971	0.8608448	ko04714	LOC102458701(KLB);LOC102463064(ADCY10)	K22404+K11265
Organismal Systems	Digestive system	Protein digestion and absorption	1	95	0.5948307	0.8608448	ko04974	LOC102460988(CPA2)	K01298
Human Diseases	Cardiovascular disease	Dilated cardiomyopathy	2	215	0.6051471	0.8608448	ko05414	LOC102452547(ITGA1);MSTRG.6978(IGHV1-46)	K06480+K06856
Organismal Systems	Immune system	Th1 and Th2 cell differentiation	1	98	0.6062917	0.8608448	ko04658	LOC102459395(IL4R)	K05071
Human Diseases	Cancer: specific types	Prostate cancer	1	98	0.6062917	0.8608448	ko05215	LOC102447027(IL1R2)	K04387
Human Diseases	Cardiovascular disease	Hypertrophic cardiomyopathy	1	98	0.6062917	0.8608448	ko05410	LOC102452547(ITGA1)	K06480
Human Diseases	Infectious disease: viral	Human papillomavirus infection	3	332	0.6101351	0.8608448	ko05165	LOC102447926(THBS1);LOC102452547(ITGA1);LOC102455609(TNC)	K16857+K06480+K06252
Organismal Systems	Environmental adaptation	Circadian entrainment	1	100	0.6137539	0.8608448	ko04713	LOC102463064(ADCY10)	K11265
Organismal Systems	Immune system	Fc gamma R-mediated phagocytosis	2	221	0.620256	0.8608448	ko04666	LOC102446945(PLA2G4C);MSTRG.6978(IGHV1-46)	K16342+K06856
Metabolism	Global and overview maps	Carbon metabolism	1	104	0.6282617	0.8608448	ko01200	LOC102454795(SDS)	K17989
Environmental Information Processing	Signal transduction	HIF-1 signaling pathway	1	105	0.6318037	0.8608448	ko04066	LOC102461925(--)	K05096
Environmental Information Processing	Signal transduction	cAMP signaling pathway	2	227	0.6349243	0.8608448	ko04024	LOC102462418(F2R);LOC102463064(ADCY10)	K03914+K11265
Cellular Processes	Cell motility	Regulation of actin cytoskeleton	2	228	0.6373263	0.8608448	ko04810	LOC102452547(ITGA1);LOC102462418(F2R)	K06480+K03914
Organismal Systems	Endocrine system	Parathyroid hormone synthesis, secretion and action	1	109	0.6456416	0.8608448	ko04928	LOC102461012(EGR1)	K09203
Environmental Information Processing	Signal transduction	Phosphatidylinositol signaling system	1	110	0.64902	0.8608448	ko04070	LOC102454922(DGKH)	K00901
Organismal Systems	Development and regeneration	Osteoclast differentiation	1	110	0.64902	0.8608448	ko04380	LOC102453334(FOS)	K09029
Organismal Systems	Digestive system	Pancreatic secretion	1	110	0.64902	0.8608448	ko04972	LOC102460988(CPA2)	K01298
Human Diseases	Infectious disease: viral	Human cytomegalovirus infection	2	234	0.6514833	0.8608448	ko05163	LOC102454632(CXCL8);LOC102463217(CCL3)	K10030+K12964
Metabolism	Energy metabolism	Oxidative phosphorylation	1	112	0.6556817	0.8608448	ko00190	LOC102452724(ATP12A)	K01544
Organismal Systems	Immune system	Th17 cell differentiation	1	116	0.6686326	0.8608448	ko04659	LOC102459395(IL4R)	K05071
Organismal Systems	Nervous system	Cholinergic synapse	1	119	0.678029	0.8608448	ko04725	LOC102448916(CHRNA4)	K04806
Human Diseases	Neurodegenerative disease	Huntington disease	2	246	0.6784973	0.8608448	ko05016	LOC102445297(Dnah2);LOC102459541(DNAH5)	K10408+K10408
Organismal Systems	Immune system	Natural killer cell mediated cytotoxicity	2	248	0.682833	0.8608448	ko04650	LOC102458875(TNFRSF10A);MSTRG.6978(IGHV1-46)	K04722+K06856
Organismal Systems	Immune system	C-type lectin receptor signaling pathway	1	121	0.6841465	0.8608448	ko04625	LOC102449499(Clec4d)	K10059
Organismal Systems	Endocrine system	Growth hormone synthesis, secretion and action	1	121	0.6841465	0.8608448	ko04935	LOC102463064(ADCY10)	K11265
Organismal Systems	Nervous system	Serotonergic synapse	1	124	0.6931082	0.8608448	ko04726	LOC102446945(PLA2G4C)	K16342
Organismal Systems	Sensory system	Inflammatory mediator regulation of TRP channels	1	125	0.6960392	0.8608448	ko04750	LOC102446945(PLA2G4C)	K16342
Cellular Processes	Cell growth and death	Cell cycle	1	131	0.7130538	0.8608448	ko04110	LOC102462485(MCM5)	K02209
Genetic Information Processing	Transcription	Spliceosome	1	132	0.7157966	0.8608448	ko03040	MSTRG.16754(--)	K12852
Human Diseases	Infectious disease: parasitic	Chagas disease	1	132	0.7157966	0.8608448	ko05142	LOC102454632(CXCL8)	K10030
Environmental Information Processing	Signal transduction	FoxO signaling pathway	1	133	0.7185135	0.8608448	ko04068	LOC102448409(KLF2)	K17845
Cellular Processes	Cellular community - eukaryotes	Signaling pathways regulating pluripotency of stem cells	1	133	0.7185135	0.8608448	ko04550	LOC102462178(JARID2)	K11478
Human Diseases	Immune disease	Asthma	1	137	0.7291271	0.8608448	ko05310	MSTRG.6978(IGHV1-46)	K06856
Human Diseases	Immune disease	Primary immunodeficiency	1	137	0.7291271	0.8608448	ko05340	MSTRG.6978(IGHV1-46)	K06856
Metabolism	Nucleotide metabolism	Purine metabolism	1	138	0.7317181	0.8608448	ko00230	LOC102463064(ADCY10)	K11265
Organismal Systems	Circulatory system	Vascular smooth muscle contraction	1	144	0.746758	0.8643643	ko04270	LOC102446945(PLA2G4C)	K16342
Human Diseases	Infectious disease: parasitic	African trypanosomiasis	1	145	0.7491823	0.8643643	ko05143	MSTRG.6978(IGHV1-46)	K06856
Cellular Processes	Transport and catabolism	Lysosome	1	148	0.7563188	0.8643643	ko04142	LOC102450790(BDMD1)	K01319
Human Diseases	Endocrine and metabolic disease	Non-alcoholic fatty liver disease	1	148	0.7563188	0.8643643	ko04932	LOC102454632(CXCL8)	K10030
Environmental Information Processing	Signal transduction	mTOR signaling pathway	1	153	0.7677697	0.8712280	ko04150	LOC102444970(TTI1)	K20403
Organismal Systems	Immune system	Intestinal immune network for IgA production	1	162	0.7870579	0.8748359	ko04672	MSTRG.6978(IGHV1-46)	K06856
Human Diseases	Infectious disease: bacterial	Yersinia infection	1	163	0.7891008	0.8748359	ko05135	LOC102454632(CXCL8)	K10030
Human Diseases	Infectious disease: viral	Hepatitis B	1	165	0.7931287	0.8748359	ko05161	LOC102454632(CXCL8)	K10030
Genetic Information Processing	Folding, sorting and degradation	Protein processing in endoplasmic reticulum	1	166	0.7951141	0.8748359	ko04141	LOC102460134(CRYAB)	K09542
Organismal Systems	Endocrine system	Oxytocin signaling pathway	1	172	0.8066372	0.8748359	ko04921	LOC102446945(PLA2G4C)	K16342
Organismal Systems	Immune system	B cell receptor signaling pathway	1	177	0.815749	0.8748359	ko04662	MSTRG.6978(IGHV1-46)	K06856
Human Diseases	Infectious disease: parasitic	Leishmaniasis	1	177	0.815749	0.8748359	ko05140	MSTRG.6978(IGHV1-46)	K06856
Organismal Systems	Immune system	NOD-like receptor signaling pathway	1	183	0.8261248	0.8748359	ko04621	LOC102454632(CXCL8)	K10030
Human Diseases	Infectious disease: viral	Kaposi sarcoma-associated herpesvirus infection	1	183	0.8261248	0.8748359	ko05167	LOC102454632(CXCL8)	K10030
Human Diseases	Cancer: overview	Viral carcinogenesis	1	185	0.8294535	0.8748359	ko05203	LOC102449128(H2B-VIII)	K11252
Human Diseases	Infectious disease: bacterial	Staphylococcus aureus infection	1	186	0.8310941	0.8748359	ko05150	MSTRG.6978(IGHV1-46)	K06856
Cellular Processes	Cell growth and death	Apoptosis	1	197	0.8481438	0.8869478	ko04210	LOC102458875(TNFRSF10A)	K04722
Human Diseases	Cardiovascular disease	Viral myocarditis	1	205	0.8594648	0.8899739	ko05416	MSTRG.6978(IGHV1-46)	K06856
Human Diseases	Immune disease	Allograft rejection	1	207	0.8621622	0.8899739	ko05330	MSTRG.6978(IGHV1-46)	K06856
Human Diseases	Immune disease	Autoimmune thyroid disease	1	214	0.8712066	0.8916188	ko05320	MSTRG.6978(IGHV1-46)	K06856
Human Diseases	Cancer: overview	Proteoglycans in cancer	1	217	0.8749009	0.8916188	ko05205	LOC102447926(THBS1)	K16857
Human Diseases	Infectious disease: viral	Epstein-Barr virus infection	1	322	0.9551273	0.9672175	ko05169	MSTRG.6978(IGHV1-46)	K06856
Human Diseases	Infectious disease: viral	Herpes simplex virus 1 infection	1	455	0.9879841	0.9941978	ko05168	LOC102449714(ZNF251)	K09228
Organismal Systems	Sensory system	Olfactory transduction	2	1237	0.999952	0.9999520	ko04740	LOC102462509(OR52P1P);MSTRG.23731(--)	K04257+K04257
