# Supplementary material for: Comparative Analysis of the Growth, Physiological Responses, and Gene Expression of Chinese Soft-Shelled Turtles Cultured in Different Modes
Source: Animals (Basel). 2024 Mar 20;14(6):962. doi: 10.3390/ani14060962 (PMC10967438; doi:10.3390/ani14060962)
Supplement: Supplementary file 1 [file animals-14-00962-s001.zip › Table S7 KEGG pathway on DEGs of gut.xls]

## Sheet: Sheet1
KEGG_A_class	KEGG_B_class	Pathway	PTG-vs-RTG (239)	All (8605)	Pvalue	Qvalue	Pathway ID	Genes	K_IDs
Cellular Processes	Cell growth and death	Cell cycle	33	131	4.64259e-23	1.20707e-20	ko04110	LOC102443505(ORC1);LOC102443905(MAD2L1);LOC102444384(CCNA2);LOC102445271(CCNE2);LOC102446825(PLK1);LOC102448219(CDK1);LOC102448879(CCNB1);LOC102448890(E2F1);LOC102449412(CDC6);LOC102449535(CDKN2B);LOC102450716(CDKN1A);LOC102451245(CHEK1);LOC102452522(cdc45);LOC102453459(E2F2);LOC102454875(CCNB2);LOC102455533(ESPL1);LOC102456953(cdc25-1-b);LOC102457004(MCM3);LOC102457377(TFDP1);LOC102458496(pkmyt1…	K02603+K02537+K06627+K06626+K06631+K02087+K05868+K17454+K02213+K04685+K06625+K02216+K06628+K09389+K21770+K02365+K05867+K02541+K04683+K06633+K06645+K02178+K02608+K06637+K02206+K02540+K04402+K06641+K08866+K02209+K02212+K04802+K02214
Genetic Information Processing	Replication and repair	DNA replication	12	37	1.60347e-10	2.08451e-08	ko03030	LOC102447209(SSBP1);LOC102447676(DNA2);LOC102447974(RPA3);LOC102449236(Prim2);LOC102452418(POLE3);LOC102457004(MCM3);LOC102460675(mcm2);LOC102462088(RFC4);LOC102462485(MCM5);LOC102462549(mcm4);LOC102463110(PCNA);LOC102463705(Pola2)	K03111+K10742+K10740+K02685+K02326+K02541+K02540+K10755+K02209+K02212+K04802+K02321
Cellular Processes	Cell growth and death	Cellular senescence	20	173	5.83644e-08	5.05824e-06	ko04218	LOC102444384(CCNA2);LOC102445271(CCNE2);LOC102447058(VDAC1);LOC102448219(CDK1);LOC102448879(CCNB1);LOC102448890(E2F1);LOC102449276(RAD1);LOC102449535(CDKN2B);LOC102450716(CDKN1A);LOC102451030(MTOR);LOC102451245(CHEK1);LOC102453459(E2F2);LOC102453911(CXCL8);LOC102454875(CCNB2);LOC102455970(FOXO3);LOC102457620(Foxm1);LOC102458852(CDC25A);LOC102459974(CDK2);LOC102460773(GADD45B);LOC102461937(CHEK2)	K06627+K06626+K05862+K02087+K05868+K17454+K02830+K04685+K06625+K07203+K02216+K09389+K10030+K21770+K09408+K09406+K06645+K02206+K04402+K06641
Cellular Processes	Cell growth and death	p53 signaling pathway	13	77	1.60188e-07	1.04122e-05	ko04115	LOC102445271(CCNE2);LOC102447790(PERP);LOC102448219(CDK1);LOC102448879(CCNB1);LOC102450716(CDKN1A);LOC102451245(CHEK1);LOC102452484(RRM2);LOC102454517(Sesn3);LOC102454875(CCNB2);LOC102459974(CDK2);LOC102460773(GADD45B);LOC102461063(GTSE1);LOC102461937(CHEK2)	K06626+K10136+K02087+K05868+K06625+K02216+K10808+K10141+K21770+K02206+K04402+K10129+K06641
Organismal Systems	Endocrine system	Progesterone-mediated oocyte maturation	13	90	1.03968e-06	5.40633e-05	ko04914	LOC102443811(HSP90AA1);LOC102443905(MAD2L1);LOC102444384(CCNA2);LOC102446825(PLK1);LOC102448219(CDK1);LOC102448583(AURKA);LOC102448879(CCNB1);LOC102454875(CCNB2);LOC102456953(cdc25-1-b);LOC102458496(pkmyt1);LOC102458852(CDC25A);LOC102459264(BUB1);LOC102459974(CDK2)	K04079+K02537+K06627+K06631+K02087+K11481+K05868+K21770+K05867+K06633+K06645+K02178+K02206
Genetic Information Processing	Folding, sorting and degradation	Proteasome	8	39	9.20056e-06	0.000398691	ko03050	LOC102452932(PSMA5);LOC102453119(PSMB6);LOC102453368(Psmb4);LOC102454974(PSMB7);LOC102459522(Psma3);LOC102460436(PSMA2);LOC102461991(PSMD14);LOC102463820(PSMB3)	K02729+K02738+K02736+K02739+K02727+K02726+K03030+K02735
Cellular Processes	Cell growth and death	Oocyte meiosis	13	115	1.66962e-05	0.000620144	ko04114	LOC102443905(MAD2L1);LOC102445271(CCNE2);LOC102446825(PLK1);LOC102448219(CDK1);LOC102448324(sgo1);LOC102448583(AURKA);LOC102448879(CCNB1);LOC102454875(CCNB2);LOC102455533(ESPL1);LOC102456953(cdc25-1-b);LOC102458496(pkmyt1);LOC102459264(BUB1);LOC102459974(CDK2)	K02537+K06626+K06631+K02087+K11580+K11481+K05868+K21770+K02365+K05867+K06633+K02178+K02206
Genetic Information Processing	Replication and repair	Fanconi anemia pathway	8	53	9.47659e-05	0.00307989	ko03460	LOC102443991(RAD51);LOC102446365(EME1);LOC102447974(RPA3);LOC102448405(FANCM);LOC102454986(CENPS);LOC102457732(BLM);LOC102458111(FANCI);LOC102461357(FANCD2)	K04482+K10882+K10740+K10896+K11511+K10901+K10895+K10891
Genetic Information Processing	Replication and repair	Homologous recombination	7	41	0.000117186	0.00338536	ko03440	LOC102443991(RAD51);LOC102446365(EME1);LOC102447209(SSBP1);LOC102447974(RPA3);LOC102451375(RAD54B);LOC102457732(BLM);LOC102462924(BARD1)	K04482+K10882+K03111+K10740+K10877+K10901+K10683
Genetic Information Processing	Replication and repair	Mismatch repair	5	21	0.00022404	0.00582504	ko03430	LOC102447209(SSBP1);LOC102447974(RPA3);LOC102462088(RFC4);LOC102462984(EXO1);LOC102463110(PCNA)	K03111+K10740+K10755+K10746+K04802
Human Diseases	Cancer: specific types	Prostate cancer	10	98	0.000371785	0.00878765	ko05215	LOC102443811(HSP90AA1);LOC102445271(CCNE2);LOC102447500(MMP3);LOC102447604(TMPRSS2);LOC102448890(E2F1);LOC102450716(CDKN1A);LOC102451030(MTOR);LOC102453459(E2F2);LOC102453617(CREB5);LOC102459974(CDK2)	K04079+K06626+K01394+K09633+K17454+K06625+K07203+K09389+K09047+K02206
Human Diseases	Infectious disease: viral	Human T-cell leukemia virus 1 infection	16	222	0.000444932	0.00964019	ko05166	LOC102443905(MAD2L1);LOC102444384(CCNA2);LOC102445271(CCNE2);LOC102447058(VDAC1);LOC102448890(E2F1);LOC102449535(CDKN2B);LOC102450716(CDKN1A);LOC102451245(CHEK1);LOC102453459(E2F2);LOC102453617(CREB5);LOC102454875(CCNB2);LOC102455533(ESPL1);LOC102459964(BUB1B);LOC102459974(CDK2);LOC102461937(CHEK2);MSTRG.25560(ZFP36)	K02537+K06627+K06626+K05862+K17454+K04685+K06625+K02216+K09389+K09047+K21770+K02365+K06637+K02206+K06641+K15308
Human Diseases	Cancer: overview	Transcriptional misregulation in cancer	20	338	0.00113387	0.0213931	ko05202	LOC102444384(CCNA2);LOC102446453(ETV4);LOC102447500(MMP3);LOC102447604(TMPRSS2);LOC102450716(CDKN1A);LOC102452978(NFKBIZ);LOC102453911(CXCL8);LOC102456174(NTRK1);LOC102460537(ZBTB16);LOC102460773(GADD45B);LOC102461984(GZMH);LOC112544606(IGHV3-7);LOC112546466(G4);MSTRG.15967(IGHV1-46);MSTRG.22196(G4);MSTRG.24340(G4);MSTRG.6974(IGHV4-61);MSTRG.6975(IGHV1-46);MSTRG.6978(IGHV1-46);MSTRG.9702(IGHV1-46)	K06627+K15592+K01394+K09633+K06625+K14242+K10030+K03176+K10055+K04402+K01353+K06856+K06856+K06856+K06856+K06856+K06856+K06856+K06856+K06856
Environmental Information Processing	Signal transduction	FoxO signaling pathway	11	133	0.00115193	0.0213931	ko04068	LOC102446825(PLK1);LOC102448879(CCNB1);LOC102449344(BNIP3);LOC102449535(CDKN2B);LOC102450219(SGK1);LOC102450716(CDKN1A);LOC102454875(CCNB2);LOC102455970(FOXO3);LOC102459974(CDK2);LOC102460773(GADD45B);LOC102462374(PLK4)	K06631+K05868+K15464+K04685+K13302+K06625+K21770+K09408+K02206+K04402+K08863
Human Diseases	Cancer: overview	MicroRNAs in cancer	11	155	0.00387308	0.0629713	ko05206	LOC102445271(CCNE2);LOC102446580(HDAC5);LOC102448890(E2F1);LOC102450716(CDKN1A);LOC102451030(MTOR);LOC102453073(STMN1);LOC102453459(E2F2);LOC102454486(KIF23);LOC102456953(cdc25-1-b);LOC102458852(CDC25A);LOC102463278(Mapk7)	K06626+K11406+K17454+K06625+K07203+K04381+K09389+K17387+K05867+K06645+K04464
Metabolism	Energy metabolism	Oxidative phosphorylation	9	112	0.00387516	0.0629713	ko00190	LOC102444368(ATP5MG);LOC102444532(PPA1);LOC102445790(sdhb);LOC102450250(NDUFA8);LOC102453735(ATP5MC3);LOC102459529(ATP5PD);LOC102461569(--);LOC102462108(COX6C);LOC102463797(NDUFA12)	K02140+K01507+K00235+K03952+K02128+K02138+K00420+K02268+K11352
Genetic Information Processing	Replication and repair	Nucleotide excision repair	5	40	0.00471703	0.0686443	ko03420	LOC102447974(RPA3);LOC102448883(GTF2H3);LOC102452418(POLE3);LOC102462088(RFC4);LOC102463110(PCNA)	K10740+K03143+K02326+K10755+K04802
Human Diseases	Immune disease	Primary immunodeficiency	10	137	0.0047523	0.0686443	ko05340	LOC102461488(UNG);LOC112544606(IGHV3-7);LOC112546466(G4);MSTRG.15967(IGHV1-46);MSTRG.22196(G4);MSTRG.24340(G4);MSTRG.6974(IGHV4-61);MSTRG.6975(IGHV1-46);MSTRG.6978(IGHV1-46);MSTRG.9702(IGHV1-46)	K03648+K06856+K06856+K06856+K06856+K06856+K06856+K06856+K06856+K06856
Metabolism	Nucleotide metabolism	Pyrimidine metabolism	6	58	0.00521975	0.0714282	ko00240	LOC102444422(DCK);LOC102446462(DCTD);LOC102446804(TK1);LOC102448176(NUDT2);LOC102452484(RRM2);LOC102456253(DUT)	K00893+K01493+K00857+K01518+K10808+K01520
Environmental Information Processing	Signaling molecules and interaction	Viral protein interaction with cytokine and cytokine receptor	7	80	0.00663083	0.0862008	ko04061	LOC102444580(--);LOC102449082(--);LOC102453911(CXCL8);LOC102455154(Ccl21b);LOC102459179(CCR9);LOC102460577(CCL3);LOC102461350(--)	K21083+K12672+K10030+K05508+K04184+K14625+K10032
Human Diseases	Infectious disease: parasitic	African trypanosomiasis	10	145	0.00705161	0.0873056	ko05143	LOC102460883(PLCB1);LOC112544606(IGHV3-7);LOC112546466(G4);MSTRG.15967(IGHV1-46);MSTRG.22196(G4);MSTRG.24340(G4);MSTRG.6974(IGHV4-61);MSTRG.6975(IGHV1-46);MSTRG.6978(IGHV1-46);MSTRG.9702(IGHV1-46)	K05858+K06856+K06856+K06856+K06856+K06856+K06856+K06856+K06856+K06856
Human Diseases	Infectious disease: viral	Epstein-Barr virus infection	17	322	0.00823887	0.0893493	ko05169	LOC102444384(CCNA2);LOC102445271(CCNE2);LOC102448890(E2F1);LOC102450716(CDKN1A);LOC102453459(E2F2);LOC102459974(CDK2);LOC102460773(GADD45B);LOC102461991(PSMD14);LOC112544606(IGHV3-7);LOC112546466(G4);MSTRG.15967(IGHV1-46);MSTRG.22196(G4);MSTRG.24340(G4);MSTRG.6974(IGHV4-61);MSTRG.6975(IGHV1-46);MSTRG.6978(IGHV1-46);MSTRG.9702(IGHV1-46)	K06627+K06626+K17454+K06625+K09389+K02206+K04402+K03030+K06856+K06856+K06856+K06856+K06856+K06856+K06856+K06856+K06856
Human Diseases	Infectious disease: parasitic	Amoebiasis	13	220	0.00826905	0.0893493	ko05146	LOC102453911(CXCL8);LOC102456084(GZMB);LOC102460883(PLCB1);LOC102462227(BDMD1);LOC112544606(IGHV3-7);LOC112546466(G4);MSTRG.15967(IGHV1-46);MSTRG.22196(G4);MSTRG.24340(G4);MSTRG.6974(IGHV4-61);MSTRG.6975(IGHV1-46);MSTRG.6978(IGHV1-46);MSTRG.9702(IGHV1-46)	K10030+K01319+K05858+K01319+K06856+K06856+K06856+K06856+K06856+K06856+K06856+K06856+K06856
Human Diseases	Neurodegenerative disease	Huntington disease	14	246	0.00858281	0.0893493	ko05016	LOC102444812(ULK2);LOC102445790(sdhb);LOC102447058(VDAC1);LOC102450250(NDUFA8);LOC102451030(MTOR);LOC102453617(CREB5);LOC102453735(ATP5MC3);LOC102456719(TUBB4B);LOC102459529(ATP5PD);LOC102460883(PLCB1);LOC102461569(--);LOC102462108(COX6C);LOC102463486(GPX7);LOC102463797(NDUFA12)	K08269+K00235+K05862+K03952+K07203+K09047+K02128+K07375+K02138+K05858+K00420+K02268+K00432+K11352
Metabolism	Metabolism of other amino acids	Glutathione metabolism	5	46	0.00859128	0.0893493	ko00480	LOC102452484(RRM2);LOC102452754(SRM);LOC102455884(GGCT);LOC102460884(GGT1);LOC102463486(GPX7)	K10808+K00797+K00682+K18592+K00432
Environmental Information Processing	Signal transduction	PI3K-Akt signaling pathway	21	443	0.0114619	0.114619	ko04151	LOC102443811(HSP90AA1);LOC102444525(PKN2);LOC102445271(CCNE2);LOC102450219(SGK1);LOC102450716(CDKN1A);LOC102451030(MTOR);LOC102453617(CREB5);LOC102454802(Col6a4);LOC102455970(FOXO3);LOC102456174(NTRK1);LOC102459974(CDK2);LOC102461711(them4);LOC112544606(IGHV3-7);LOC112546466(G4);MSTRG.15967(IGHV1-46);MSTRG.22196(G4);MSTRG.24340(G4);MSTRG.6974(IGHV4-61);MSTRG.6975(IGHV1-46);MSTRG.6978(IGHV1-46);MS…	K04079+K06071+K06626+K13302+K06625+K07203+K09047+K06238+K09408+K03176+K02206+K16339+K06856+K06856+K06856+K06856+K06856+K06856+K06856+K06856+K06856
Metabolism	Xenobiotics biodegradation and metabolism	Drug metabolism - other enzymes	5	50	0.0121459	0.116252	ko00983	LOC102443432(ITPA);LOC102444217(TPMT);LOC102446804(TK1);LOC102452484(RRM2);LOC102456253(DUT)	K01519+K00569+K00857+K10808+K01520
Metabolism	Lipid metabolism	Arachidonic acid metabolism	6	70	0.0128525	0.116252	ko00590	LOC102446167(CYP2J2);LOC102449068(PLA2G4F);LOC102459717(Plaat3);LOC102460777(CYP2J2);LOC102460884(GGT1);LOC102463486(GPX7)	K07418+K16342+K16817+K07418+K18592+K00432
Human Diseases	Immune disease	Rheumatoid arthritis	12	209	0.0135597	0.116252	ko05323	LOC102447500(MMP3);LOC102453911(CXCL8);LOC102460577(CCL3);LOC112544606(IGHV3-7);LOC112546466(G4);MSTRG.15967(IGHV1-46);MSTRG.22196(G4);MSTRG.24340(G4);MSTRG.6974(IGHV4-61);MSTRG.6975(IGHV1-46);MSTRG.6978(IGHV1-46);MSTRG.9702(IGHV1-46)	K01394+K10030+K14625+K06856+K06856+K06856+K06856+K06856+K06856+K06856+K06856+K06856
Human Diseases	Immune disease	Asthma	9	137	0.0139471	0.116252	ko05310	LOC112544606(IGHV3-7);LOC112546466(G4);MSTRG.15967(IGHV1-46);MSTRG.22196(G4);MSTRG.24340(G4);MSTRG.6974(IGHV4-61);MSTRG.6975(IGHV1-46);MSTRG.6978(IGHV1-46);MSTRG.9702(IGHV1-46)	K06856+K06856+K06856+K06856+K06856+K06856+K06856+K06856+K06856
Human Diseases	Immune disease	Systemic lupus erythematosus	12	210	0.0140384	0.116252	ko05322	LOC102456084(GZMB);LOC102462227(BDMD1);LOC102462627(H2AFZ);LOC112544606(IGHV3-7);LOC112546466(G4);MSTRG.15967(IGHV1-46);MSTRG.22196(G4);MSTRG.24340(G4);MSTRG.6974(IGHV4-61);MSTRG.6975(IGHV1-46);MSTRG.6978(IGHV1-46);MSTRG.9702(IGHV1-46)	K01319+K01319+K11251+K06856+K06856+K06856+K06856+K06856+K06856+K06856+K06856+K06856
Organismal Systems	Immune system	Intestinal immune network for IgA production	10	162	0.0147236	0.116252	ko04672	LOC102459179(CCR9);LOC112544606(IGHV3-7);LOC112546466(G4);MSTRG.15967(IGHV1-46);MSTRG.22196(G4);MSTRG.24340(G4);MSTRG.6974(IGHV4-61);MSTRG.6975(IGHV1-46);MSTRG.6978(IGHV1-46);MSTRG.9702(IGHV1-46)	K04184+K06856+K06856+K06856+K06856+K06856+K06856+K06856+K06856+K06856
Metabolism	Metabolism of terpenoids and polyketides	Terpenoid backbone biosynthesis	3	19	0.0147551	0.116252	ko00900	LOC102453590(PDSS2);LOC102458644(IDI1);LOC102459280(ZMPSTE24)	K12505+K01823+K06013
Human Diseases	Cancer: specific types	Small cell lung cancer	7	99	0.0200069	0.152994	ko05222	LOC102445271(CCNE2);LOC102448890(E2F1);LOC102449535(CDKN2B);LOC102450716(CDKN1A);LOC102453459(E2F2);LOC102459974(CDK2);LOC102460773(GADD45B)	K06626+K17454+K04685+K06625+K09389+K02206+K04402
Human Diseases	Cancer: specific types	Pancreatic cancer	6	78	0.0209924	0.155943	ko05212	LOC102443991(RAD51);LOC102448890(E2F1);LOC102450716(CDKN1A);LOC102451030(MTOR);LOC102453459(E2F2);LOC102460773(GADD45B)	K04482+K17454+K06625+K07203+K09389+K04402
Human Diseases	Neurodegenerative disease	Parkinson disease	8	124	0.0219529	0.158549	ko05012	LOC102445790(sdhb);LOC102447058(VDAC1);LOC102450250(NDUFA8);LOC102453735(ATP5MC3);LOC102459529(ATP5PD);LOC102461569(--);LOC102462108(COX6C);LOC102463797(NDUFA12)	K00235+K05862+K03952+K02128+K02138+K00420+K02268+K11352
Organismal Systems	Immune system	IL-17 signaling pathway	6	82	0.0261408	0.183692	ko04657	LOC102443811(HSP90AA1);LOC102444580(--);LOC102447500(MMP3);LOC102453911(CXCL8);LOC102460577(CCL3);LOC102463278(Mapk7)	K04079+K21083+K01394+K10030+K14625+K04464
Metabolism	Lipid metabolism	Steroid biosynthesis	3	24	0.0278487	0.190544	ko00100	LOC102444614(SQLE);LOC102450944(SOAT2);LOC102461698(Hsd17b7)	K00511+K00637+K13373
Human Diseases	Immune disease	Allograft rejection	11	207	0.0293531	0.195687	ko05330	LOC102461984(GZMH);LOC106731509(--);LOC112544606(IGHV3-7);LOC112546466(G4);MSTRG.15967(IGHV1-46);MSTRG.22196(G4);MSTRG.24340(G4);MSTRG.6974(IGHV4-61);MSTRG.6975(IGHV1-46);MSTRG.6978(IGHV1-46);MSTRG.9702(IGHV1-46)	K01353+K07818+K06856+K06856+K06856+K06856+K06856+K06856+K06856+K06856+K06856
Organismal Systems	Environmental adaptation	Thermogenesis	11	209	0.0311888	0.199809	ko04714	LOC102444368(ATP5MG);LOC102445790(sdhb);LOC102446877(NDUFAF6);LOC102450250(NDUFA8);LOC102451030(MTOR);LOC102453617(CREB5);LOC102453735(ATP5MC3);LOC102459529(ATP5PD);LOC102461569(--);LOC102462108(COX6C);LOC102463797(NDUFA12)	K02140+K00235+K18163+K03952+K07203+K09047+K02128+K02138+K00420+K02268+K11352
Cellular Processes	Transport and catabolism	Phagosome	13	263	0.0315624	0.199809	ko04145	LOC102444061(SEC61G);LOC102448292(SEC61B);LOC102456719(TUBB4B);LOC102457062(PLA2R1);LOC112544606(IGHV3-7);LOC112546466(G4);MSTRG.15967(IGHV1-46);MSTRG.22196(G4);MSTRG.24340(G4);MSTRG.6974(IGHV4-61);MSTRG.6975(IGHV1-46);MSTRG.6978(IGHV1-46);MSTRG.9702(IGHV1-46)	K07342+K09481+K07375+K06560+K06856+K06856+K06856+K06856+K06856+K06856+K06856+K06856+K06856
Organismal Systems	Immune system	Fc epsilon RI signaling pathway	10	184	0.0322769	0.199809	ko04664	LOC102449068(PLA2G4F);LOC112544606(IGHV3-7);LOC112546466(G4);MSTRG.15967(IGHV1-46);MSTRG.22196(G4);MSTRG.24340(G4);MSTRG.6974(IGHV4-61);MSTRG.6975(IGHV1-46);MSTRG.6978(IGHV1-46);MSTRG.9702(IGHV1-46)	K16342+K06856+K06856+K06856+K06856+K06856+K06856+K06856+K06856+K06856
Human Diseases	Cancer: overview	Viral carcinogenesis	10	185	0.0333225	0.201485	ko05203	LOC102444384(CCNA2);LOC102445271(CCNE2);LOC102446580(HDAC5);LOC102448219(CDK1);LOC102448883(GTF2H3);LOC102449535(CDKN2B);LOC102450716(CDKN1A);LOC102451245(CHEK1);LOC102453617(CREB5);LOC102459974(CDK2)	K06627+K06626+K11406+K02087+K03143+K04685+K06625+K02216+K09047+K02206
Human Diseases	Immune disease	Autoimmune thyroid disease	11	214	0.0361345	0.213522	ko05320	LOC102461984(GZMH);LOC106731509(--);LOC112544606(IGHV3-7);LOC112546466(G4);MSTRG.15967(IGHV1-46);MSTRG.22196(G4);MSTRG.24340(G4);MSTRG.6974(IGHV4-61);MSTRG.6975(IGHV1-46);MSTRG.6978(IGHV1-46);MSTRG.9702(IGHV1-46)	K01353+K07818+K06856+K06856+K06856+K06856+K06856+K06856+K06856+K06856+K06856
Genetic Information Processing	Replication and repair	Base excision repair	3	27	0.0378847	0.21889	ko03410	LOC102452418(POLE3);LOC102461488(UNG);LOC102463110(PCNA)	K02326+K03648+K04802
Human Diseases	Infectious disease: viral	Hepatitis B	9	165	0.0402766	0.225589	ko05161	LOC102444384(CCNA2);LOC102445271(CCNE2);LOC102448890(E2F1);LOC102450716(CDKN1A);LOC102453459(E2F2);LOC102453617(CREB5);LOC102453911(CXCL8);LOC102459974(CDK2);LOC102463110(PCNA)	K06627+K06626+K17454+K06625+K09389+K09047+K10030+K02206+K04802
Metabolism	Lipid metabolism	Linoleic acid metabolism	4	47	0.0407795	0.225589	ko00591	LOC102446167(CYP2J2);LOC102449068(PLA2G4F);LOC102459717(Plaat3);LOC102460777(CYP2J2)	K07418+K16342+K16817+K07418
Metabolism	Amino acid metabolism	Arginine and proline metabolism	4	49	0.0464316	0.250076	ko00330	LOC102446043(CNDP2);LOC102447367(Got2);LOC102452754(SRM);LOC102461192(SAT2)	K08660+K14455+K00797+K00657
Human Diseases	Endocrine and metabolic disease	Cushing syndrome	8	144	0.0471298	0.250076	ko04934	LOC102445271(CCNE2);LOC102448890(E2F1);LOC102449535(CDKN2B);LOC102450716(CDKN1A);LOC102453459(E2F2);LOC102453617(CREB5);LOC102459974(CDK2);LOC102460883(PLCB1)	K06626+K17454+K04685+K06625+K09389+K09047+K02206+K05858
Cellular Processes	Transport and catabolism	Autophagy - other	3	30	0.0495142	0.257474	ko04136	LOC102444812(ULK2);LOC102451030(MTOR);LOC102451707(IGBP1)	K08269+K07203+K17606
Human Diseases	Cancer: specific types	Non-small cell lung cancer	5	73	0.0518278	0.26422	ko05223	LOC102448890(E2F1);LOC102450716(CDKN1A);LOC102453459(E2F2);LOC102455970(FOXO3);LOC102460773(GADD45B)	K17454+K06625+K09389+K09408+K04402
Environmental Information Processing	Signal transduction	NF-kappa B signaling pathway	11	228	0.0528628	0.264314	ko04064	LOC102453911(CXCL8);LOC102460773(GADD45B);LOC112544606(IGHV3-7);LOC112546466(G4);MSTRG.15967(IGHV1-46);MSTRG.22196(G4);MSTRG.24340(G4);MSTRG.6974(IGHV4-61);MSTRG.6975(IGHV1-46);MSTRG.6978(IGHV1-46);MSTRG.9702(IGHV1-46)	K10030+K04402+K06856+K06856+K06856+K06856+K06856+K06856+K06856+K06856+K06856
Human Diseases	Cancer: specific types	Bladder cancer	4	52	0.0556848	0.266536	ko05219	LOC102448890(E2F1);LOC102450716(CDKN1A);LOC102453459(E2F2);LOC102453911(CXCL8)	K17454+K06625+K09389+K10030
Genetic Information Processing	Translation	Nucleocytoplasmic transport	13	287	0.0565754	0.266536	ko03013	LOC102444222(POP1);LOC102445613(tacc3);LOC102448073(EIF2B1);LOC102449640(--);LOC102457399(NDC1);LOC102460013(Rpp40);LOC102461619(EIF4A2);LOC102461623(PABPC4);LOC102462205(--);MSTRG.15088(--);MSTRG.17643(--);MSTRG.26632(--);MSTRG.44(--)	K01164+K14283+K03239+K14310+K14315+K14530+K03257+K13126+K14310+K14530+K14530+K14530+K14530
Organismal Systems	Immune system	B cell receptor signaling pathway	9	177	0.0581142	0.266536	ko04662	LOC112544606(IGHV3-7);LOC112546466(G4);MSTRG.15967(IGHV1-46);MSTRG.22196(G4);MSTRG.24340(G4);MSTRG.6974(IGHV4-61);MSTRG.6975(IGHV1-46);MSTRG.6978(IGHV1-46);MSTRG.9702(IGHV1-46)	K06856+K06856+K06856+K06856+K06856+K06856+K06856+K06856+K06856
Human Diseases	Infectious disease: parasitic	Leishmaniasis	9	177	0.0581142	0.266536	ko05140	LOC112544606(IGHV3-7);LOC112546466(G4);MSTRG.15967(IGHV1-46);MSTRG.22196(G4);MSTRG.24340(G4);MSTRG.6974(IGHV4-61);MSTRG.6975(IGHV1-46);MSTRG.6978(IGHV1-46);MSTRG.9702(IGHV1-46)	K06856+K06856+K06856+K06856+K06856+K06856+K06856+K06856+K06856
Environmental Information Processing	Signal transduction	Phospholipase D signaling pathway	13	289	0.0591358	0.266536	ko04072	LOC102449068(PLA2G4F);LOC102451030(MTOR);LOC102453911(CXCL8);LOC102460883(PLCB1);LOC112544606(IGHV3-7);LOC112546466(G4);MSTRG.15967(IGHV1-46);MSTRG.22196(G4);MSTRG.24340(G4);MSTRG.6974(IGHV4-61);MSTRG.6975(IGHV1-46);MSTRG.6978(IGHV1-46);MSTRG.9702(IGHV1-46)	K16342+K07203+K10030+K05858+K06856+K06856+K06856+K06856+K06856+K06856+K06856+K06856+K06856
Human Diseases	Cardiovascular disease	Viral myocarditis	10	205	0.059458	0.266536	ko05416	LOC106731509(--);LOC112544606(IGHV3-7);LOC112546466(G4);MSTRG.15967(IGHV1-46);MSTRG.22196(G4);MSTRG.24340(G4);MSTRG.6974(IGHV4-61);MSTRG.6975(IGHV1-46);MSTRG.6978(IGHV1-46);MSTRG.9702(IGHV1-46)	K07818+K06856+K06856+K06856+K06856+K06856+K06856+K06856+K06856+K06856
Organismal Systems	Immune system	Chemokine signaling pathway	9	180	0.0632609	0.278777	ko04062	LOC102444580(--);LOC102449082(--);LOC102453911(CXCL8);LOC102455154(Ccl21b);LOC102455970(FOXO3);LOC102459179(CCR9);LOC102460577(CCL3);LOC102460883(PLCB1);LOC102461350(--)	K21083+K12672+K10030+K05508+K09408+K04184+K14625+K05858+K10032
Human Diseases	Cancer: specific types	Gastric cancer	8	155	0.0668376	0.289629	ko05226	LOC102445271(CCNE2);LOC102448890(E2F1);LOC102449535(CDKN2B);LOC102450716(CDKN1A);LOC102451030(MTOR);LOC102453459(E2F2);LOC102459974(CDK2);LOC102460773(GADD45B)	K06626+K17454+K04685+K06625+K07203+K09389+K02206+K04402
Human Diseases	Infectious disease: bacterial	Staphylococcus aureus infection	9	186	0.0744027	0.317126	ko05150	LOC112544606(IGHV3-7);LOC112546466(G4);MSTRG.15967(IGHV1-46);MSTRG.22196(G4);MSTRG.24340(G4);MSTRG.6974(IGHV4-61);MSTRG.6975(IGHV1-46);MSTRG.6978(IGHV1-46);MSTRG.9702(IGHV1-46)	K06856+K06856+K06856+K06856+K06856+K06856+K06856+K06856+K06856
Organismal Systems	Immune system	Hematopoietic cell lineage	9	187	0.0763704	0.317483	ko04640	LOC112544606(IGHV3-7);LOC112546466(G4);MSTRG.15967(IGHV1-46);MSTRG.22196(G4);MSTRG.24340(G4);MSTRG.6974(IGHV4-61);MSTRG.6975(IGHV1-46);MSTRG.6978(IGHV1-46);MSTRG.9702(IGHV1-46)	K06856+K06856+K06856+K06856+K06856+K06856+K06856+K06856+K06856
Cellular Processes	Transport and catabolism	Mitophagy - animal	4	58	0.0769285	0.317483	ko04137	LOC102448890(E2F1);LOC102449344(BNIP3);LOC102455970(FOXO3);LOC102457736(HIF1A)	K17454+K15464+K09408+K08268
Human Diseases	Cancer: specific types	Glioma	5	83	0.080589	0.327393	ko05214	LOC102448890(E2F1);LOC102450716(CDKN1A);LOC102451030(MTOR);LOC102453459(E2F2);LOC102460773(GADD45B)	K17454+K06625+K07203+K09389+K04402
Organismal Systems	Immune system	Natural killer cell mediated cytotoxicity	11	248	0.0847434	0.338974	ko04650	LOC102461984(GZMH);LOC106731509(--);LOC112544606(IGHV3-7);LOC112546466(G4);MSTRG.15967(IGHV1-46);MSTRG.22196(G4);MSTRG.24340(G4);MSTRG.6974(IGHV4-61);MSTRG.6975(IGHV1-46);MSTRG.6978(IGHV1-46);MSTRG.9702(IGHV1-46)	K01353+K07818+K06856+K06856+K06856+K06856+K06856+K06856+K06856+K06856+K06856
Organismal Systems	Immune system	Fc gamma R-mediated phagocytosis	10	221	0.0880603	0.346904	ko04666	LOC102449068(PLA2G4F);LOC112544606(IGHV3-7);LOC112546466(G4);MSTRG.15967(IGHV1-46);MSTRG.22196(G4);MSTRG.24340(G4);MSTRG.6974(IGHV4-61);MSTRG.6975(IGHV1-46);MSTRG.6978(IGHV1-46);MSTRG.9702(IGHV1-46)	K16342+K06856+K06856+K06856+K06856+K06856+K06856+K06856+K06856+K06856
Metabolism	Xenobiotics biodegradation and metabolism	Metabolism of xenobiotics by cytochrome P450	3	41	0.104519	0.39963	ko00980	LOC102448631(CYP2A13);LOC102456350(Akr7a2);LOC102457257(EPHX1)	K17685+K15303+K01253
Human Diseases	Cancer: specific types	Thyroid cancer	3	41	0.104519	0.39963	ko05216	LOC102450716(CDKN1A);LOC102456174(NTRK1);LOC102460773(GADD45B)	K06625+K03176+K04402
Genetic Information Processing	Folding, sorting and degradation	Protein export	2	21	0.114285	0.430639	ko03060	LOC102444061(SEC61G);LOC102448292(SEC61B)	K07342+K09481
Organismal Systems	Digestive system	Fat digestion and absorption	3	43	0.116343	0.431211	ko04975	LOC102443676(mogat2-b);LOC102447367(Got2);LOC102456667(ABCA1)	K14457+K14455+K05641
Human Diseases	Endocrine and metabolic disease	Non-alcoholic fatty liver disease	7	148	0.117754	0.431211	ko04932	LOC102444181(Mlxipl);LOC102445790(sdhb);LOC102450250(NDUFA8);LOC102453911(CXCL8);LOC102461569(--);LOC102462108(COX6C);LOC102463797(NDUFA12)	K09113+K00235+K03952+K10030+K00420+K02268+K11352
Metabolism	Global and overview maps	Metabolic pathways	49	1513	0.132923	0.478556	ko01100	LOC102443432(ITPA);LOC102443917(DPM1);LOC102444368(ATP5MG);LOC102444422(DCK);LOC102444614(SQLE);LOC102444798(PFKFB3);LOC102445777(PIGH);LOC102445790(sdhb);LOC102445815(HSD17B12);LOC102446043(CNDP2);LOC102446167(CYP2J2);LOC102446462(DCTD);LOC102446804(TK1);LOC102447329(ALG12);LOC102447367(Got2);LOC102447748(XYLB);LOC102448176(NUDT2);LOC102448682(GPAM);LOC102449068(PLA2G4F);LOC102450027(ACOX2);LOC1…	K01519+K00721+K02140+K00893+K00511+K01103+K03858+K00235+K10251+K08660+K07418+K01493+K00857+K03847+K14455+K00854+K01518+K00629+K16342+K10214+K03952+K00281+K10207+K17497+K10808+K00797+K02128+K01092+K15013+K00682+K01520+K01823+K01067+K02138+K16817+K07418+K10224+K13987+K05858+K18592+K00657+K13051+K00420+K13373+K02268+K00432+K16860+K11352+K19006
Organismal Systems	Sensory system	Inflammatory mediator regulation of TRP channels	6	125	0.134364	0.478556	ko04750	LOC102446167(CYP2J2);LOC102449068(PLA2G4F);LOC102456174(NTRK1);LOC102460777(CYP2J2);LOC102460883(PLCB1);LOC102464054(PTGER4)	K07418+K16342+K03176+K07418+K05858+K04261
Organismal Systems	Immune system	NOD-like receptor signaling pathway	8	183	0.136965	0.481227	ko04621	LOC102443811(HSP90AA1);LOC102444525(PKN2);LOC102447058(VDAC1);LOC102452175(Antxr2);LOC102453782(TXNIP);LOC102453911(CXCL8);LOC102460023(Nlrp1b);LOC102460883(PLCB1)	K04079+K06071+K05862+K20909+K20910+K10030+K12801+K05858
Organismal Systems	Endocrine system	Ovarian steroidogenesis	4	72	0.139482	0.483537	ko04913	LOC102446167(CYP2J2);LOC102449068(PLA2G4F);LOC102460777(CYP2J2);LOC102461698(Hsd17b7)	K07418+K16342+K07418+K13373
Human Diseases	Cardiovascular disease	Dilated cardiomyopathy	9	215	0.144225	0.493402	ko05414	LOC112544606(IGHV3-7);LOC112546466(G4);MSTRG.15967(IGHV1-46);MSTRG.22196(G4);MSTRG.24340(G4);MSTRG.6974(IGHV4-61);MSTRG.6975(IGHV1-46);MSTRG.6978(IGHV1-46);MSTRG.9702(IGHV1-46)	K06856+K06856+K06856+K06856+K06856+K06856+K06856+K06856+K06856
Genetic Information Processing	Translation	Aminoacyl-tRNA biosynthesis	3	49	0.154519	0.516464	ko00970	LOC102446939(IARS1);LOC102450885(Aars2);LOC102452616(FARS2)	K01870+K01872+K01889
Human Diseases	Cancer: specific types	Melanoma	4	75	0.154939	0.516464	ko05218	LOC102448890(E2F1);LOC102450716(CDKN1A);LOC102453459(E2F2);LOC102460773(GADD45B)	K17454+K06625+K09389+K04402
Human Diseases	Infectious disease: bacterial	Pathogenic Escherichia coli infection	13	345	0.163278	0.53737	ko05130	LOC102453911(CXCL8);LOC102456719(TUBB4B);LOC102459038(SEC24D);LOC102461036(Myo1e);LOC112544606(IGHV3-7);LOC112546466(G4);MSTRG.15967(IGHV1-46);MSTRG.22196(G4);MSTRG.24340(G4);MSTRG.6974(IGHV4-61);MSTRG.6975(IGHV1-46);MSTRG.6978(IGHV1-46);MSTRG.9702(IGHV1-46)	K10030+K07375+K14007+K10356+K06856+K06856+K06856+K06856+K06856+K06856+K06856+K06856+K06856
Metabolism	Lipid metabolism	Steroid hormone biosynthesis	3	54	0.188886	0.606299	ko00140	LOC102445815(HSD17B12);LOC102451036(HSD17B3);LOC102461698(Hsd17b7)	K10251+K10207+K13373
Organismal Systems	Digestive system	Cholesterol metabolism	3	54	0.188886	0.606299	ko04979	LOC102447058(VDAC1);LOC102450944(SOAT2);LOC102456667(ABCA1)	K05862+K00637+K05641
Environmental Information Processing	Signal transduction	TNF signaling pathway	5	111	0.195541	0.613363	ko04668	LOC102447273(IRF1);LOC102447500(MMP3);LOC102453617(CREB5);LOC102455154(Ccl21b);LOC102460577(CCL3)	K09444+K01394+K09047+K05508+K14625
Human Diseases	Neurodegenerative disease	Alzheimer disease	12	326	0.195804	0.613363	ko05010	LOC102444812(ULK2);LOC102445790(sdhb);LOC102447058(VDAC1);LOC102450250(NDUFA8);LOC102451030(MTOR);LOC102453735(ATP5MC3);LOC102456719(TUBB4B);LOC102459529(ATP5PD);LOC102460883(PLCB1);LOC102461569(--);LOC102462108(COX6C);LOC102463797(NDUFA12)	K08269+K00235+K05862+K03952+K07203+K02128+K07375+K02138+K05858+K00420+K02268+K11352
Metabolism	Lipid metabolism	Fatty acid elongation	2	30	0.202191	0.621752	ko00062	LOC102445815(HSD17B12);LOC102461711(them4)	K10251+K16339
Human Diseases	Infectious disease: viral	Human cytomegalovirus infection	9	234	0.203265	0.621752	ko05163	LOC102448890(E2F1);LOC102450716(CDKN1A);LOC102451030(MTOR);LOC102453459(E2F2);LOC102453617(CREB5);LOC102453911(CXCL8);LOC102455154(Ccl21b);LOC102460883(PLCB1);LOC102464054(PTGER4)	K17454+K06625+K07203+K09389+K09047+K10030+K05508+K05858+K04261
Human Diseases	Cancer: specific types	Chronic myeloid leukemia	4	86	0.216398	0.654227	ko05220	LOC102448890(E2F1);LOC102450716(CDKN1A);LOC102453459(E2F2);LOC102460773(GADD45B)	K17454+K06625+K09389+K04402
Organismal Systems	Endocrine system	Thyroid hormone synthesis	3	61	0.239777	0.701534	ko04918	LOC102453617(CREB5);LOC102460883(PLCB1);LOC102463486(GPX7)	K09047+K05858+K00432
Environmental Information Processing	Signal transduction	AMPK signaling pathway	5	120	0.240775	0.701534	ko04152	LOC102444384(CCNA2);LOC102444798(PFKFB3);LOC102451030(MTOR);LOC102453617(CREB5);LOC102455970(FOXO3)	K06627+K01103+K07203+K09047+K09408
Organismal Systems	Aging	Longevity regulating pathway	4	91	0.246277	0.701534	ko04211	LOC102451030(MTOR);LOC102453617(CREB5);LOC102454517(Sesn3);LOC102455970(FOXO3)	K07203+K09047+K10141+K09408
Human Diseases	Infectious disease: viral	Kaposi sarcoma-associated herpesvirus infection	7	183	0.246534	0.701534	ko05167	LOC102448890(E2F1);LOC102450716(CDKN1A);LOC102451030(MTOR);LOC102453459(E2F2);LOC102453911(CXCL8);LOC102457736(HIF1A);MSTRG.25560(ZFP36)	K17454+K06625+K07203+K09389+K10030+K08268+K15308
Metabolism	Lipid metabolism	Ether lipid metabolism	3	62	0.247238	0.701534	ko00565	LOC102449068(PLA2G4F);LOC102459717(Plaat3);LOC102463517(pld3)	K16342+K16817+K16860
Metabolism	Carbohydrate metabolism	Fructose and mannose metabolism	2	35	0.253769	0.701534	ko00051	LOC102444798(PFKFB3);LOC102451266(PMM2)	K01103+K17497
Metabolism	Global and overview maps	Fatty acid metabolism	3	63	0.254735	0.701534	ko01212	LOC102445815(HSD17B12);LOC102455400(ACSBG2);LOC102460779(FADS1)	K10251+K15013+K10224
Human Diseases	Cancer: overview	Central carbon metabolism in cancer	3	63	0.254735	0.701534	ko05230	LOC102451030(MTOR);LOC102456174(NTRK1);LOC102457736(HIF1A)	K07203+K03176+K08268
Human Diseases	Infectious disease: bacterial	Tuberculosis	10	282	0.25833	0.701534	ko05152	LOC102457062(PLA2R1);LOC112544606(IGHV3-7);LOC112546466(G4);MSTRG.15967(IGHV1-46);MSTRG.22196(G4);MSTRG.24340(G4);MSTRG.6974(IGHV4-61);MSTRG.6975(IGHV1-46);MSTRG.6978(IGHV1-46);MSTRG.9702(IGHV1-46)	K06560+K06856+K06856+K06856+K06856+K06856+K06856+K06856+K06856+K06856
Organismal Systems	Nervous system	Serotonergic synapse	5	124	0.261736	0.701534	ko04726	LOC102446167(CYP2J2);LOC102449068(PLA2G4F);LOC102460777(CYP2J2);LOC102460883(PLCB1);LOC102463448(dusp1-a)	K07418+K16342+K07418+K05858+K21278
Metabolism	Lipid metabolism	Biosynthesis of unsaturated fatty acids	2	36	0.264151	0.701534	ko01040	LOC102445815(HSD17B12);LOC102460779(FADS1)	K10251+K10224
Cellular Processes	Cellular community - eukaryotes	Gap junction	4	94	0.264624	0.701534	ko04540	LOC102448219(CDK1);LOC102456719(TUBB4B);LOC102460883(PLCB1);LOC102463278(Mapk7)	K02087+K07375+K05858+K04464
Organismal Systems	Aging	Longevity regulating pathway - multiple species	3	65	0.269821	0.701534	ko04213	LOC102449630(Hspa2);LOC102451030(MTOR);LOC102455970(FOXO3)	K03283+K07203+K09408
Human Diseases	Cancer: specific types	Acute myeloid leukemia	3	65	0.269821	0.701534	ko05221	LOC102444384(CCNA2);LOC102451030(MTOR);LOC102460537(ZBTB16)	K06627+K07203+K10055
Human Diseases	Cancer: specific types	Endometrial cancer	3	67	0.285004	0.733675	ko05213	LOC102450716(CDKN1A);LOC102455970(FOXO3);LOC102460773(GADD45B)	K06625+K09408+K04402
Metabolism	Lipid metabolism	alpha-Linolenic acid metabolism	2	39	0.295274	0.75266	ko00592	LOC102449068(PLA2G4F);LOC102459717(Plaat3)	K16342+K16817
Human Diseases	Cancer: overview	Pathways in cancer	17	530	0.303558	0.761991	ko05200	LOC102443811(HSP90AA1);LOC102443991(RAD51);LOC102444384(CCNA2);LOC102445271(CCNE2);LOC102448890(E2F1);LOC102449535(CDKN2B);LOC102450716(CDKN1A);LOC102451030(MTOR);LOC102453459(E2F2);LOC102453911(CXCL8);LOC102456174(NTRK1);LOC102457736(HIF1A);LOC102459974(CDK2);LOC102460537(ZBTB16);LOC102460773(GADD45B);LOC102460883(PLCB1);LOC102464054(PTGER4)	K04079+K04482+K06627+K06626+K17454+K04685+K06625+K07203+K09389+K10030+K03176+K08268+K02206+K10055+K04402+K05858+K04261
Genetic Information Processing	Transcription	Spliceosome	5	132	0.304796	0.761991	ko03040	LOC102445831(SNRPG);LOC102449630(Hspa2);LOC102455127(SNRPF);LOC102456130(SNRPA);LOC102459015(SNRPA1)	K11099+K03283+K11098+K11091+K11092
Genetic Information Processing	Folding, sorting and degradation	Protein processing in endoplasmic reticulum	6	166	0.31438	0.770741	ko04141	LOC102443811(HSP90AA1);LOC102444061(SEC61G);LOC102448292(SEC61B);LOC102449630(Hspa2);LOC102457373(Hsph1);LOC102459038(SEC24D)	K04079+K07342+K09481+K03283+K09485+K14007
Organismal Systems	Endocrine system	Renin secretion	3	71	0.315553	0.770741	ko04924	LOC102460883(PLCB1);LOC102464054(PTGER4);MSTRG.29501(EDN3)	K05858+K04261+K05227
Human Diseases	Drug resistance: antineoplastic	Endocrine resistance	4	103	0.320924	0.770741	ko01522	LOC102448890(E2F1);LOC102450716(CDKN1A);LOC102451030(MTOR);LOC102453459(E2F2)	K17454+K06625+K07203+K09389
Metabolism	Amino acid metabolism	Phenylalanine, tyrosine and tryptophan biosynthesis	1	14	0.326083	0.770741	ko00400	LOC102447367(Got2)	K14455
Metabolism	Metabolism of other amino acids	Taurine and hypotaurine metabolism	1	14	0.326083	0.770741	ko00430	LOC102460884(GGT1)	K18592
Metabolism	Global and overview maps	2-Oxocarboxylic acid metabolism	1	14	0.326083	0.770741	ko01210	LOC102447367(Got2)	K14455
Environmental Information Processing	Signaling molecules and interaction	Cytokine-cytokine receptor interaction	8	235	0.329159	0.771003	ko04060	LOC102444580(--);LOC102448083(IL22);LOC102449082(--);LOC102453911(CXCL8);LOC102455154(Ccl21b);LOC102459179(CCR9);LOC102460577(CCL3);LOC102461350(--)	K21083+K05445+K12672+K10030+K05508+K04184+K14625+K10032
Environmental Information Processing	Signal transduction	HIF-1 signaling pathway	4	105	0.33359	0.774406	ko04066	LOC102444798(PFKFB3);LOC102450716(CDKN1A);LOC102451030(MTOR);LOC102457736(HIF1A)	K01103+K06625+K07203+K08268
Metabolism	Nucleotide metabolism	Purine metabolism	5	138	0.337763	0.777153	ko00230	LOC102443432(ITPA);LOC102444422(DCK);LOC102448176(NUDT2);LOC102452484(RRM2);LOC102460805(NUDT5)	K01519+K00893+K01518+K10808+K13987
Cellular Processes	Transport and catabolism	Autophagy - animal	5	139	0.343291	0.782944	ko04140	LOC102444812(ULK2);LOC102449344(BNIP3);LOC102451030(MTOR);LOC102451707(IGBP1);LOC102457736(HIF1A)	K08269+K15464+K07203+K17606+K08268
Organismal Systems	Endocrine system	Renin-angiotensin system	2	44	0.346634	0.783694	ko04614	LOC102456084(GZMB);LOC102462227(BDMD1)	K01319+K01319
Genetic Information Processing	Translation	Ribosome biogenesis in eukaryotes	7	208	0.356921	0.798606	ko03008	LOC102444222(POP1);LOC102451186(nol6);LOC102460013(Rpp40);MSTRG.15088(--);MSTRG.17643(--);MSTRG.26632(--);MSTRG.44(--)	K01164+K14544+K14530+K14530+K14530+K14530+K14530
Environmental Information Processing	Signal transduction	Calcium signaling pathway	11	344	0.359373	0.798606	ko04020	LOC102447058(VDAC1);LOC102460883(PLCB1);LOC112544606(IGHV3-7);LOC112546466(G4);MSTRG.15967(IGHV1-46);MSTRG.22196(G4);MSTRG.24340(G4);MSTRG.6974(IGHV4-61);MSTRG.6975(IGHV1-46);MSTRG.6978(IGHV1-46);MSTRG.9702(IGHV1-46)	K05862+K05858+K06856+K06856+K06856+K06856+K06856+K06856+K06856+K06856+K06856
Organismal Systems	Endocrine system	PPAR signaling pathway	3	79	0.376658	0.823428	ko03320	LOC102450027(ACOX2);LOC102451799(DBI);LOC102455400(ACSBG2)	K10214+K08762+K15013
Metabolism	Amino acid metabolism	Alanine, aspartate and glutamate metabolism	2	47	0.376877	0.823428	ko00250	LOC102447367(Got2);LOC102461237(asrgl1)	K14455+K13051
Human Diseases	Cancer: specific types	Breast cancer	5	147	0.387653	0.839915	ko05224	LOC102448890(E2F1);LOC102450716(CDKN1A);LOC102451030(MTOR);LOC102453459(E2F2);LOC102460773(GADD45B)	K17454+K06625+K07203+K09389+K04402
Cellular Processes	Transport and catabolism	Lysosome	5	148	0.393198	0.842504	ko04142	LOC102443613(tpp1);LOC102453758(FUCA2);LOC102456084(GZMB);LOC102459935(Tpp1);LOC102462227(BDMD1)	K01279+K01206+K01319+K01279+K01319
Metabolism	Carbohydrate metabolism	Pentose and glucuronate interconversions	1	18	0.398016	0.842504	ko00040	LOC102447748(XYLB)	K00854
Organismal Systems	Immune system	Th17 cell differentiation	4	116	0.403321	0.842504	ko04659	LOC102443811(HSP90AA1);LOC102448083(IL22);LOC102451030(MTOR);LOC102457736(HIF1A)	K04079+K05445+K07203+K08268
Human Diseases	Cancer: overview	Chemical carcinogenesis - DNA adducts	2	50	0.40653	0.842504	ko05204	LOC102448631(CYP2A13);LOC102457257(EPHX1)	K17685+K01253
Metabolism	Carbohydrate metabolism	Inositol phosphate metabolism	3	83	0.406855	0.842504	ko00562	LOC102454529(Impa2);LOC102460883(PLCB1);LOC102463994(PLCH1)	K01092+K05858+K19006
Human Diseases	Infectious disease: bacterial	Legionellosis	3	84	0.414341	0.842504	ko05134	LOC102449344(BNIP3);LOC102449630(Hspa2);LOC102453911(CXCL8)	K15464+K03283+K10030
Metabolism	Lipid metabolism	Primary bile acid biosynthesis	1	19	0.414771	0.842504	ko00120	LOC102450027(ACOX2)	K10214
Metabolism	Amino acid metabolism	Arginine biosynthesis	1	19	0.414771	0.842504	ko00220	LOC102447367(Got2)	K14455
Organismal Systems	Digestive system	Salivary secretion	3	87	0.436611	0.86712	ko04970	LOC102460883(PLCB1);LOC102462908(LYZ);LOC102463153(LYZ)	K05858+K13915+K13915
Human Diseases	Infectious disease: viral	Human papillomavirus infection	10	332	0.442603	0.86712	ko05165	LOC102444384(CCNA2);LOC102445271(CCNE2);LOC102447273(IRF1);LOC102448890(E2F1);LOC102450716(CDKN1A);LOC102451030(MTOR);LOC102453617(CREB5);LOC102454802(Col6a4);LOC102459974(CDK2);LOC102464054(PTGER4)	K06627+K06626+K09444+K17454+K06625+K07203+K09047+K06238+K02206+K04261
Metabolism	Glycan biosynthesis and metabolism	N-Glycan biosynthesis	2	54	0.444975	0.86712	ko00510	LOC102443917(DPM1);LOC102447329(ALG12)	K00721+K03847
Human Diseases	Neurodegenerative disease	Amyotrophic lateral sclerosis	2	54	0.444975	0.86712	ko05014	LOC102444683(TOMM40);LOC102463486(GPX7)	K11518+K00432
Metabolism	Lipid metabolism	Fatty acid biosynthesis	1	21	0.4469	0.86712	ko00061	LOC102455400(ACSBG2)	K15013
Metabolism	Glycan biosynthesis and metabolism	Other glycan degradation	1	21	0.4469	0.86712	ko00511	LOC102453758(FUCA2)	K01206
Human Diseases	Cancer: specific types	Colorectal cancer	3	90	0.458561	0.883154	ko05210	LOC102450716(CDKN1A);LOC102451030(MTOR);LOC102460773(GADD45B)	K06625+K07203+K04402
Human Diseases	Cancer: specific types	Hepatocellular carcinoma	5	162	0.469992	0.888644	ko05225	LOC102448890(E2F1);LOC102450716(CDKN1A);LOC102451030(MTOR);LOC102453459(E2F2);LOC102460773(GADD45B)	K17454+K06625+K07203+K09389+K04402
Metabolism	Lipid metabolism	Glycerophospholipid metabolism	4	127	0.471665	0.888644	ko00564	LOC102448682(GPAM);LOC102449068(PLA2G4F);LOC102459717(Plaat3);LOC102463517(pld3)	K00629+K16342+K16817+K16860
Organismal Systems	Endocrine system	Estrogen signaling pathway	4	127	0.471665	0.888644	ko04915	LOC102443811(HSP90AA1);LOC102449630(Hspa2);LOC102453617(CREB5);LOC102460883(PLCB1)	K04079+K03283+K09047+K05858
Organismal Systems	Endocrine system	Cortisol synthesis and secretion	2	58	0.482003	0.895148	ko04927	LOC102453617(CREB5);LOC102460883(PLCB1)	K09047+K05858
Human Diseases	Infectious disease: bacterial	Vibrio cholerae infection	2	58	0.482003	0.895148	ko05110	LOC102444061(SEC61G);LOC102448292(SEC61B)	K07342+K09481
Organismal Systems	Digestive system	Protein digestion and absorption	3	95	0.494306	0.911486	ko04974	LOC102447644(Slc6a19);LOC102454802(Col6a4);LOC102457926(SLC1A1)	K05334+K06238+K05612
Metabolism	Amino acid metabolism	Cysteine and methionine metabolism	2	60	0.499941	0.913582	ko00270	LOC102447367(Got2);LOC102452754(SRM)	K14455+K00797
Metabolism	Amino acid metabolism	Phenylalanine metabolism	1	25	0.505984	0.913582	ko00360	LOC102447367(Got2)	K14455
Metabolism	Glycan biosynthesis and metabolism	Glycosylphosphatidylinositol (GPI)-anchor biosynthesis	1	25	0.505984	0.913582	ko00563	LOC102445777(PIGH)	K03858
Organismal Systems	Endocrine system	Thyroid hormone signaling pathway	4	135	0.519524	0.925573	ko04919	LOC102448851(THRB);LOC102451030(MTOR);LOC102457736(HIF1A);LOC102460883(PLCB1)	K08362+K07203+K08268+K05858
Metabolism	Amino acid metabolism	Histidine metabolism	1	26	0.519745	0.925573	ko00340	LOC102446043(CNDP2)	K08660
Human Diseases	Neurodegenerative disease	Spinocerebellar ataxia	3	100	0.52885	0.935381	ko05017	LOC102444812(ULK2);LOC102451030(MTOR);LOC102460883(PLCB1)	K08269+K07203+K05858
Metabolism	Carbohydrate metabolism	Citrate cycle (TCA cycle)	1	27	0.533124	0.936569	ko00020	LOC102445790(sdhb)	K00235
Human Diseases	Cancer: specific types	Basal cell carcinoma	2	65	0.543008	0.947531	ko05217	LOC102450716(CDKN1A);LOC102460773(GADD45B)	K06625+K04402
Metabolism	Global and overview maps	Carbon metabolism	3	104	0.555525	0.96291	ko01200	LOC102445790(sdhb);LOC102447367(Got2);LOC102451010(GLDC)	K00235+K14455+K00281
Human Diseases	Drug resistance: antineoplastic	Platinum drug resistance	2	68	0.567589	0.968763	ko01524	LOC102450222(TOP2A);LOC102450716(CDKN1A)	K03164+K06625
Organismal Systems	Endocrine system	GnRH signaling pathway	3	106	0.568522	0.968763	ko04912	LOC102449068(PLA2G4F);LOC102460883(PLCB1);LOC102463278(Mapk7)	K16342+K05858+K04464
Metabolism	Carbohydrate metabolism	Glyoxylate and dicarboxylate metabolism	1	31	0.58303	0.968763	ko00630	LOC102451010(GLDC)	K00281
Organismal Systems	Endocrine system	Parathyroid hormone synthesis, secretion and action	3	109	0.587576	0.968763	ko04928	LOC102450716(CDKN1A);LOC102453617(CREB5);LOC102460883(PLCB1)	K06625+K09047+K05858
Human Diseases	Infectious disease: viral	Human immunodeficiency virus 1 infection	6	223	0.589938	0.968763	ko05170	LOC102448219(CDK1);LOC102448879(CCNB1);LOC102451030(MTOR);LOC102451245(CHEK1);LOC102454875(CCNB2);LOC102456953(cdc25-1-b)	K02087+K05868+K07203+K02216+K21770+K05867
Organismal Systems	Immune system	Antigen processing and presentation	2	71	0.591207	0.968763	ko04612	LOC102443811(HSP90AA1);LOC102449630(Hspa2)	K04079+K03283
Human Diseases	Cancer: specific types	Renal cell carcinoma	2	71	0.591207	0.968763	ko05211	LOC102450716(CDKN1A);LOC102457736(HIF1A)	K06625+K08268
Metabolism	Lipid metabolism	Glycerolipid metabolism	2	72	0.598864	0.968763	ko00561	LOC102443676(mogat2-b);LOC102448682(GPAM)	K14457+K00629
Organismal Systems	Digestive system	Bile secretion	2	73	0.606413	0.968763	ko04976	LOC102456751(slc51a);LOC102457257(EPHX1)	K14360+K01253
Metabolism	Metabolism of other amino acids	beta-Alanine metabolism	1	34	0.61694	0.968763	ko00410	LOC102446043(CNDP2)	K08660
Human Diseases	Endocrine and metabolic disease	Insulin resistance	3	114	0.618118	0.968763	ko04931	LOC102444181(Mlxipl);LOC102451030(MTOR);LOC102453617(CREB5)	K09113+K07203+K09047
Organismal Systems	Endocrine system	Prolactin signaling pathway	2	75	0.621189	0.968763	ko04917	LOC102447273(IRF1);LOC102455970(FOXO3)	K09444+K09408
Organismal Systems	Endocrine system	Adipocytokine signaling pathway	2	75	0.621189	0.968763	ko04920	LOC102451030(MTOR);LOC102455400(ACSBG2)	K07203+K15013
Organismal Systems	Excretory system	Aldosterone-regulated sodium reabsorption	1	35	0.627622	0.968763	ko04960	LOC102450219(SGK1)	K13302
Human Diseases	Infectious disease: viral	Hepatitis C	4	155	0.62917	0.968763	ko05160	LOC102448890(E2F1);LOC102450716(CDKN1A);LOC102453459(E2F2);LOC102459974(CDK2)	K17454+K06625+K09389+K02206
Metabolism	Amino acid metabolism	Glycine, serine and threonine metabolism	1	36	0.638007	0.968763	ko00260	LOC102451010(GLDC)	K00281
Organismal Systems	Nervous system	Long-term depression	2	78	0.642547	0.968763	ko04730	LOC102449068(PLA2G4F);LOC102460883(PLCB1)	K16342+K05858
Cellular Processes	Cell growth and death	Apoptosis	5	197	0.643957	0.968763	ko04210	LOC102445574(LMNB2);LOC102456174(NTRK1);LOC102460773(GADD45B);LOC102461984(GZMH);LOC106731509(--)	K07611+K03176+K04402+K01353+K07818
Organismal Systems	Nervous system	Glutamatergic synapse	3	119	0.647101	0.968763	ko04724	LOC102449068(PLA2G4F);LOC102457926(SLC1A1);LOC102460883(PLCB1)	K16342+K05612+K05858
Human Diseases	Drug resistance: antineoplastic	EGFR tyrosine kinase inhibitor resistance	2	79	0.649453	0.968763	ko01521	LOC102451030(MTOR);LOC102455970(FOXO3)	K07203+K09408
Organismal Systems	Endocrine system	Growth hormone synthesis, secretion and action	3	121	0.658251	0.968763	ko04935	LOC102451030(MTOR);LOC102453617(CREB5);LOC102460883(PLCB1)	K07203+K09047+K05858
Organismal Systems	Digestive system	Gastric acid secretion	2	81	0.662949	0.968763	ko04971	LOC102452774(Kcnj15);LOC102460883(PLCB1)	K05008+K05858
Cellular Processes	Cell growth and death	Necroptosis	4	165	0.677637	0.968763	ko04217	LOC102443811(HSP90AA1);LOC102447058(VDAC1);LOC102449068(PLA2G4F);LOC102462627(H2AFZ)	K04079+K05862+K16342+K11251
Organismal Systems	Nervous system	Neurotrophin signaling pathway	3	125	0.679788	0.968763	ko04722	LOC102455970(FOXO3);LOC102456174(NTRK1);LOC102463278(Mapk7)	K09408+K03176+K04464
Human Diseases	Cancer: overview	Choline metabolism in cancer	3	126	0.685014	0.968763	ko05231	LOC102449068(PLA2G4F);LOC102451030(MTOR);LOC102457736(HIF1A)	K16342+K07203+K08268
Metabolism	Lipid metabolism	Fatty acid degradation	1	41	0.685761	0.968763	ko00071	LOC102455400(ACSBG2)	K15013
Human Diseases	Infectious disease: bacterial	Shigellosis	6	247	0.688165	0.968763	ko05131	LOC102447058(VDAC1);LOC102449344(BNIP3);LOC102451030(MTOR);LOC102453911(CXCL8);LOC102455970(FOXO3);LOC102460883(PLCB1)	K05862+K15464+K07203+K10030+K09408+K05858
Human Diseases	Infectious disease: bacterial	Pertussis	2	85	0.688687	0.968763	ko05133	LOC102447273(IRF1);LOC102453911(CXCL8)	K09444+K10030
Human Diseases	Infectious disease: viral	Influenza A	4	168	0.691292	0.968763	ko05164	LOC102447058(VDAC1);LOC102447604(TMPRSS2);LOC102453911(CXCL8);LOC102456736(Kpna2)	K05862+K09633+K10030+K15043
Metabolism	Amino acid metabolism	Tyrosine metabolism	1	42	0.694531	0.968763	ko00350	LOC102447367(Got2)	K14455
Metabolism	Carbohydrate metabolism	Pyruvate metabolism	1	42	0.694531	0.968763	ko00620	LOC102459479(ACOT12)	K01067
Organismal Systems	Excretory system	Vasopressin-regulated water reabsorption	1	42	0.694531	0.968763	ko04962	LOC102453617(CREB5)	K09047
Cellular Processes	Transport and catabolism	Peroxisome	2	86	0.694865	0.968763	ko04146	LOC102450027(ACOX2);LOC102461470(CROT)	K10214+K05940
Organismal Systems	Circulatory system	Cardiac muscle contraction	2	86	0.694865	0.968763	ko04260	LOC102461569(--);LOC102462108(COX6C)	K00420+K02268
Genetic Information Processing	Transcription	Basal transcription factors	1	43	0.703056	0.968763	ko03022	LOC102448883(GTF2H3)	K03143
Human Diseases	Substance dependence	Cocaine addiction	1	43	0.703056	0.968763	ko05030	LOC102453617(CREB5)	K09047
Organismal Systems	Nervous system	Retrograde endocannabinoid signaling	3	130	0.70528	0.968763	ko04723	LOC102450250(NDUFA8);LOC102460883(PLCB1);LOC102463797(NDUFA12)	K03952+K05858+K11352
Environmental Information Processing	Signal transduction	ErbB signaling pathway	2	88	0.706917	0.968763	ko04012	LOC102450716(CDKN1A);LOC102451030(MTOR)	K06625+K07203
Organismal Systems	Endocrine system	Insulin secretion	2	88	0.706917	0.968763	ko04911	LOC102453617(CREB5);LOC102460883(PLCB1)	K09047+K05858
Organismal Systems	Endocrine system	Oxytocin signaling pathway	4	172	0.708858	0.968763	ko04921	LOC102449068(PLA2G4F);LOC102450716(CDKN1A);LOC102460883(PLCB1);LOC102463278(Mapk7)	K16342+K06625+K05858+K04464
Environmental Information Processing	Membrane transport	ABC transporters	1	45	0.719404	0.968763	ko02010	LOC102456667(ABCA1)	K05641
Environmental Information Processing	Signal transduction	TGF-beta signaling pathway	2	91	0.724252	0.968763	ko04350	LOC102449535(CDKN2B);LOC102457377(TFDP1)	K04685+K04683
Organismal Systems	Endocrine system	Aldosterone synthesis and secretion	2	92	0.729836	0.968763	ko04925	LOC102453617(CREB5);LOC102460883(PLCB1)	K09047+K05858
Organismal Systems	Endocrine system	Glucagon signaling pathway	2	93	0.735324	0.968763	ko04922	LOC102453617(CREB5);LOC102460883(PLCB1)	K09047+K05858
Cellular Processes	Cell growth and death	Ferroptosis	1	48	0.742259	0.968763	ko04216	LOC102461192(SAT2)	K00657
Environmental Information Processing	Signal transduction	Apelin signaling pathway	3	138	0.74281	0.968763	ko04371	LOC102446580(HDAC5);LOC102451030(MTOR);LOC102460883(PLCB1)	K11406+K07203+K05858
Human Diseases	Immune disease	Graft-versus-host disease	2	95	0.746016	0.968763	ko05332	LOC102461984(GZMH);LOC106731509(--)	K01353+K07818
Organismal Systems	Digestive system	Carbohydrate digestion and absorption	1	49	0.749458	0.968763	ko04973	LOC102460883(PLCB1)	K05858
Human Diseases	Substance dependence	Alcoholism	3	140	0.751578	0.968763	ko05034	LOC102446580(HDAC5);LOC102453617(CREB5);LOC102462627(H2AFZ)	K11406+K09047+K11251
Environmental Information Processing	Signal transduction	MAPK signaling pathway	7	307	0.755263	0.968763	ko04010	LOC102449068(PLA2G4F);LOC102449630(Hspa2);LOC102453073(STMN1);LOC102456174(NTRK1);LOC102460773(GADD45B);LOC102463278(Mapk7);LOC102463448(dusp1-a)	K16342+K03283+K04381+K03176+K04402+K04464+K21278
Metabolism	Carbohydrate metabolism	Amino sugar and nucleotide sugar metabolism	1	50	0.756457	0.968763	ko00520	LOC102451266(PMM2)	K17497
Metabolism	Metabolism of cofactors and vitamins	Retinol metabolism	1	50	0.756457	0.968763	ko00830	MSTRG.9794(--)	K09516
Organismal Systems	Excretory system	Endocrine and other factor-regulated calcium reabsorption	1	50	0.756457	0.968763	ko04961	LOC102460883(PLCB1)	K05858
Human Diseases	Cardiovascular disease	Fluid shear stress and atherosclerosis	3	142	0.760107	0.968763	ko05418	LOC102443811(HSP90AA1);LOC102463278(Mapk7);LOC102463448(dusp1-a)	K04079+K04464+K21278
Organismal Systems	Circulatory system	Vascular smooth muscle contraction	3	144	0.768398	0.970234	ko04270	LOC102449068(PLA2G4F);LOC102460883(PLCB1);MSTRG.29501(EDN3)	K16342+K05858+K05227
Metabolism	Glycan biosynthesis and metabolism	Various types of N-glycan biosynthesis	1	52	0.769875	0.970234	ko00513	LOC102447329(ALG12)	K03847
Human Diseases	Infectious disease: viral	Measles	3	145	0.772456	0.970234	ko05162	LOC102445271(CCNE2);LOC102449630(Hspa2);LOC102459974(CDK2)	K06626+K03283+K02206
Human Diseases	Endocrine and metabolic disease	Type I diabetes mellitus	2	102	0.780571	0.973042	ko04940	LOC102461984(GZMH);LOC106731509(--)	K01353+K07818
Human Diseases	Endocrine and metabolic disease	Type II diabetes mellitus	1	54	0.782557	0.973042	ko04930	LOC102451030(MTOR)	K07203
Organismal Systems	Immune system	Toll-like receptor signaling pathway	2	104	0.789661	0.973042	ko04620	LOC102449082(--);LOC102453911(CXCL8)	K12672+K10030
Human Diseases	Endocrine and metabolic disease	AGE-RAGE signaling pathway in diabetic complications	2	104	0.789661	0.973042	ko04933	LOC102453911(CXCL8);LOC102460883(PLCB1)	K10030+K05858
Organismal Systems	Digestive system	Mineral absorption	1	57	0.800287	0.975446	ko04978	LOC102447644(Slc6a19)	K05334
Environmental Information Processing	Signal transduction	mTOR signaling pathway	3	153	0.802867	0.975446	ko04150	LOC102444812(ULK2);LOC102450219(SGK1);LOC102451030(MTOR)	K08269+K13302+K07203
Environmental Information Processing	Signal transduction	JAK-STAT signaling pathway	3	153	0.802867	0.975446	ko04630	LOC102448083(IL22);LOC102450716(CDKN1A);LOC102451030(MTOR)	K05445+K06625+K07203
Metabolism	Global and overview maps	Biosynthesis of amino acids	1	59	0.811299	0.980985	ko01230	LOC102447367(Got2)	K14455
Environmental Information Processing	Signal transduction	Phosphatidylinositol signaling system	2	110	0.814972	0.980985	ko04070	LOC102454529(Impa2);LOC102460883(PLCB1)	K01092+K05858
Human Diseases	Cancer: overview	PD-L1 expression and PD-1 checkpoint pathway in cancer	2	116	0.837535	0.991092	ko05235	LOC102451030(MTOR);LOC102457736(HIF1A)	K07203+K08268
Organismal Systems	Immune system	RIG-I-like receptor signaling pathway	1	66	0.845292	0.991092	ko04622	LOC102453911(CXCL8)	K10030
Human Diseases	Substance dependence	Amphetamine addiction	1	66	0.845292	0.991092	ko05031	LOC102453617(CREB5)	K09047
Organismal Systems	Nervous system	Cholinergic synapse	2	119	0.847861	0.991092	ko04725	LOC102453617(CREB5);LOC102460883(PLCB1)	K09047+K05858
Organismal Systems	Nervous system	Long-term potentiation	1	68	0.853832	0.991092	ko04720	LOC102460883(PLCB1)	K05858
Organismal Systems	Immune system	C-type lectin receptor signaling pathway	2	121	0.854411	0.991092	ko04625	LOC102444580(--);LOC102447273(IRF1)	K21083+K09444
Organismal Systems	Endocrine system	GnRH secretion	1	69	0.857924	0.991092	ko04929	LOC102460883(PLCB1)	K05858
Organismal Systems	Endocrine system	Relaxin signaling pathway	2	123	0.860704	0.991092	ko04926	LOC102453617(CREB5);LOC102460883(PLCB1)	K09047+K05858
Human Diseases	Immune disease	Inflammatory bowel disease	1	70	0.861902	0.991092	ko05321	LOC102448083(IL22)	K05445
Organismal Systems	Endocrine system	Regulation of lipolysis in adipocytes	1	71	0.865769	0.991092	ko04923	LOC102459717(Plaat3)	K16817
Genetic Information Processing	Folding, sorting and degradation	RNA degradation	1	73	0.873182	0.991092	ko03018	LOC102461623(PABPC4)	K13126
Environmental Information Processing	Signal transduction	cGMP-PKG signaling pathway	3	177	0.874349	0.991092	ko04022	LOC102447058(VDAC1);LOC102453617(CREB5);LOC102460883(PLCB1)	K05862+K09047+K05858
Environmental Information Processing	Signal transduction	VEGF signaling pathway	1	74	0.876735	0.991092	ko04370	LOC102449068(PLA2G4F)	K16342
Human Diseases	Infectious disease: bacterial	Epithelial cell signaling in Helicobacter pylori infection	1	74	0.876735	0.991092	ko05120	LOC102453911(CXCL8)	K10030
Human Diseases	Infectious disease: parasitic	Chagas disease	2	132	0.886059	0.993112	ko05142	LOC102453911(CXCL8);LOC102460883(PLCB1)	K10030+K05858
Organismal Systems	Nervous system	Dopaminergic synapse	2	133	0.888597	0.993112	ko04728	LOC102453617(CREB5);LOC102460883(PLCB1)	K09047+K05858
Human Diseases	Infectious disease: parasitic	Malaria	1	78	0.889981	0.993112	ko05144	LOC102453911(CXCL8)	K10030
Organismal Systems	Nervous system	Synaptic vesicle cycle	1	80	0.896062	0.995625	ko04721	LOC102457926(SLC1A1)	K05612
Genetic Information Processing	Translation	mRNA surveillance pathway	1	86	0.91237	0.998853	ko03015	LOC102461623(PABPC4)	K13126
Environmental Information Processing	Signaling molecules and interaction	ECM-receptor interaction	1	88	0.917218	0.998853	ko04512	LOC102454802(Col6a4)	K06238
Genetic Information Processing	Folding, sorting and degradation	Ubiquitin mediated proteolysis	2	148	0.920891	0.998853	ko04120	LOC102462252(UBE2C);MSTRG.34122(UBE2S)	K06688+K10583
Organismal Systems	Immune system	Platelet activation	2	149	0.922698	0.998853	ko04611	LOC102449068(PLA2G4F);LOC102460883(PLCB1)	K16342+K05858
Organismal Systems	Circulatory system	Adrenergic signaling in cardiomyocytes	2	155	0.932749	0.998853	ko04261	LOC102453617(CREB5);LOC102460883(PLCB1)	K09047+K05858
Organismal Systems	Endocrine system	Melanogenesis	1	96	0.934082	0.998853	ko04916	LOC102460883(PLCB1)	K05858
Organismal Systems	Environmental adaptation	Circadian entrainment	1	100	0.941183	0.998853	ko04713	LOC102460883(PLCB1)	K05858
Human Diseases	Cancer: overview	Proteoglycans in cancer	3	217	0.943856	0.998853	ko05205	LOC102450716(CDKN1A);LOC102451030(MTOR);LOC102457736(HIF1A)	K06625+K07203+K08268
Human Diseases	Infectious disease: bacterial	Yersinia infection	2	163	0.944244	0.998853	ko05135	LOC102444525(PKN2);LOC102453911(CXCL8)	K06071+K10030
Human Diseases	Infectious disease: parasitic	Toxoplasmosis	1	102	0.944442	0.998853	ko05145	LOC102449630(Hspa2)	K03283
Human Diseases	Infectious disease: bacterial	Salmonella infection	3	222	0.949441	0.998853	ko05132	LOC102443811(HSP90AA1);LOC102444525(PKN2);LOC102453911(CXCL8)	K04079+K06071+K10030
Organismal Systems	Digestive system	Pancreatic secretion	1	110	0.955777	0.998853	ko04972	LOC102460883(PLCB1)	K05858
Environmental Information Processing	Signaling molecules and interaction	Neuroactive ligand-receptor interaction	6	388	0.96237	0.998853	ko04080	LOC102448851(THRB);LOC102456084(GZMB);LOC102462227(BDMD1);LOC102462891(Gzma);LOC102464054(PTGER4);MSTRG.29501(EDN3)	K08362+K01319+K01319+K01352+K04261+K05227
Genetic Information Processing	Translation	Ribosome	1	121	0.967697	0.998853	ko03010	LOC102454450(MRPL19)	K02884
Environmental Information Processing	Signal transduction	Sphingolipid signaling pathway	1	124	0.970352	0.998853	ko04071	LOC102460883(PLCB1)	K05858
Environmental Information Processing	Signal transduction	Ras signaling pathway	3	257	0.976224	0.998853	ko04014	LOC102449068(PLA2G4F);LOC102456174(NTRK1);LOC102459717(Plaat3)	K16342+K03176+K16817
Organismal Systems	Endocrine system	Insulin signaling pathway	1	148	0.985084	0.998853	ko04910	LOC102451030(MTOR)	K07203
Environmental Information Processing	Signal transduction	Wnt signaling pathway	1	154	0.987442	0.998853	ko04310	LOC102460883(PLCB1)	K05858
Environmental Information Processing	Signal transduction	cAMP signaling pathway	2	227	0.988252	0.998853	ko04024	LOC102453617(CREB5);MSTRG.29501(EDN3)	K09047+K05227
Cellular Processes	Cell motility	Regulation of actin cytoskeleton	2	228	0.988542	0.998853	ko04810	LOC102458413(IQGAP3);LOC102462391(DIAPH3)	K05767+K05745
Environmental Information Processing	Signaling molecules and interaction	Cell adhesion molecules	1	179	0.993877	0.998853	ko04514	LOC102448563(CNTN1)	K06759
Cellular Processes	Cellular community - eukaryotes	Tight junction	1	179	0.993877	0.998853	ko04530	LOC102463110(PCNA)	K04802
Cellular Processes	Transport and catabolism	Endocytosis	2	266	0.995625	0.998853	ko04144	LOC102449630(Hspa2);LOC102452156(SMAP1)	K03283+K12486
Human Diseases	Infectious disease: viral	Herpes simplex virus 1 infection	5	455	0.996264	0.998853	ko05168	LOC102448073(EIF2B1);LOC102451030(MTOR);LOC102463767(ZNF251);MSTRG.13684(ZNF707);MSTRG.27294(ZNF620)	K03239+K07203+K09228+K09228+K09228
Cellular Processes	Cellular community - eukaryotes	Focal adhesion	1	215	0.997831	0.998853	ko04510	LOC102454802(Col6a4)	K06238
Environmental Information Processing	Signal transduction	Rap1 signaling pathway	1	237	0.998853	0.998853	ko04015	LOC102460883(PLCB1)	K05858
